# Supplementary material for: The protein segregase VCP/p97 promotes host antifungal defense via regulation of SYK activation
Source: PLoS Pathog. 2024 Oct 29;20(10):e1012674. doi: 10.1371/journal.ppat.1012674 (PMC11548748; doi:10.1371/journal.ppat.1012674)
Supplement: S3 Table — (XLSX) [file ppat.1012674.s010.xlsx]

## Sheet: BMDC-UN
Accession	Gene Name	Description	Mass	Score	Matches	Sequences	emPAI	Coverage
tr|Q3UAD6|Q3UAD6_MOUSE	Hsp90b1	Histidine kinase/HSP90-like ATPase domain-containing protein OS=Mus musculus OX=10090 GN=Hsp90b1 PE=1 SV=1	92703	10286	466(325)	72(62)	41.56	68%	Q3UAD6_uniprot
	Peptide	Unique	Matches	Modification	Observed	Mr(expt)	Mr(calc)	ppm	Miss	Score	Expect	Rank	Query
	K.TLDMIK.K		3		360.7052	719.3958	719.3887	9.79	0	25	0.14	1	74
	K.YLNFVK.G		3		392.2282	782.4417	782.4327	11.6	0	18	0.45	1	356
	K.EFGTNIK.L		1		404.7188	807.4229	807.4127	12.7	0	23	0.22	1	520
	K.TLDMIKK.I		1		424.7553	847.4961	847.4837	14.6	1	34	0.011	1	801
	K.TFEINPR.H		5		438.7375	875.4605	875.4501	11.9	0	48	0.00088	1	1004
	K.NKEIFLR.E		2		460.2766	918.5387	918.5287	10.9	1	16	0.73	1	1364
	K.ALKDKIEK.A		1		472.7956	943.5766	943.5702	6.82	2	42	0.002	1	1585
	R.GTTITLVLK.E		5		473.3085	944.6024	944.5906	12.4	0	44	0.00019	1	1600
	K.LIINSLYK.N		4		482.3030	962.5915	962.5800	11.9	0	51	8.6e-005	1	1768
	K.YNDTFWK.E		2		487.2301	972.4457	972.4341	11.9	0	43	0.0019	1	1859
	R.KTLDMIKK.I		1		488.8021	975.5897	975.5787	11.3	2	46	0.00037	1	1920
	K.SGTSEFLNK.M		3		491.7520	981.4894	981.4767	12.9	0	34	0.013	1	1971
	K.FDESEKTK.E		1		492.2426	982.4706	982.4607	10.1	1	1	23	1	1982
	R.SGYLLPDTK.A		3		497.2725	992.5304	992.5179	12.6	0	54	0.00019	1	2107
	K.KTFEINPR.H		3		502.7845	1003.5544	1003.5451	9.32	1	65	1.7e-005	1	2238
	R.GLFDEYGSK.K		7		508.2464	1014.4782	1014.4658	12.3	0	44	0.0016	1	2337
	K.IYFMAGSSR.K		3		516.2595	1030.5044	1030.4906	13.4	0	51	0.00048	1	2516
	K.IYF->M<-AGSSR.K		1	Oxidation (M)	524.2572	1046.4998	1046.4855	13.7	0	(43)	0.0026	1	2664
	K.FAFQAEVNR.M		6		541.2817	1080.5488	1080.5352	12.6	0	60	5.7e-005	1	3040
	K.LGVIEDHSNR.T		2		380.5363	1138.5871	1138.5731	12.3	0	44	0.0017	1	3879
	K.LGVIEDHSNR.T		1		570.3009	1138.5872	1138.5731	12.4	0	(29)	0.059	1	3880
	R.GLFDEYGSKK.S		2		572.2944	1142.5743	1142.5608	11.8	1	55	0.00016	1	3927
	R.GLFDEYGSKK.S		3		381.8657	1142.5753	1142.5608	12.7	1	(25)	0.16	1	3931
	K.EAESSPFVER.L		4		575.7802	1149.5459	1149.5302	13.6	0	75	1.6e-006	1	4017
	K.IYFMAGSSRK.E		1		580.3074	1158.6003	1158.5855	12.7	1	40	0.0068	1	4133
	K.EGVKFDESEK.T		1		584.2858	1166.5570	1166.5455	9.83	1	25	0.15	1	4235
	K.EGVKFDESEK.T		3		389.8606	1166.5600	1166.5455	12.4	1	(20)	0.49	1	4237
	K.IYF->M<-AGSSRK.E		1	Oxidation (M)	588.3053	1174.5960	1174.5805	13.3	1	(35)	0.021	1	4347
	K.SILFVPTSAPR.G		3		594.3503	1186.6861	1186.6710	12.7	0	50	0.00037	1	4497
	R.ELISNASDALDK.I		5		638.3332	1274.6518	1274.6354	12.9	0	80	6.2e-007	1	5905
	R.KEAESSPFVER.L		1		426.8874	1277.6404	1277.6252	12.0	1	(26)	0.12	1	5964
	R.KEAESSPFVER.L		1		639.8291	1277.6436	1277.6252	14.5	1	59	6.3e-005	1	5965
	K.DISTNYYASQK.K		4		645.3110	1288.6074	1288.5935	10.8	0	60	5.2e-005	1	6103
	K.EFEPLLNWMK.D		1		653.8381	1305.6616	1305.6427	14.5	0	35	0.019	1	6382
	K.EGVKFDESEKTK.E		2		698.8578	1395.7011	1395.6882	9.31	2	47	0.0011	1	7803
	K.EGVKFDESEKTK.E		2		466.2414	1395.7023	1395.6882	10.1	2	(33)	0.032	1	7804
	K->.<-QDKIYF->M<-AGSSR.K		1	Gln->pyro-Glu (N-term Q); Oxidation (M)	701.3351	1400.6557	1400.6394	11.6	1	(6)	10	1	7878
	K.QDKIYFMAGSSR.K		3		468.2362	1401.6868	1401.6711	11.2	1	(22)	0.34	1	7897
	K.QDKIYFMAGSSR.K		4		701.8513	1401.6880	1401.6711	12.1	1	38	0.0096	1	7900
	K.DISTNYYASQKK.T		5		709.3596	1416.7046	1416.6885	11.4	1	62	4.1e-005	1	8146
	K.DISTNYYASQKK.T		1		473.2422	1416.7047	1416.6885	11.4	1	(32)	0.042	1	8147
	K.GVVDSDDLPLNVSR.E		9		743.3901	1484.7657	1484.7471	12.5	0	105	1.9e-009	1	9177
	K.NLLHVTDTGVGMTR.E		4		757.4017	1512.7889	1512.7719	11.3	0	(56)	0.00016	1	9647
	K.NLLHVTDTGVGMTR.E		3		505.2711	1512.7915	1512.7719	13.0	0	70	6.6e-006	1	9651
	K.EEASDYLELDTIK.N		3		763.3756	1524.7367	1524.7195	11.3	0	66	1.2e-005	1	9845
	K.IADEKYNDTFWK.E		3		765.3759	1528.7371	1528.7198	11.4	1	89	8.5e-008	1	9919
	K.IADEKYNDTFWK.E		5		510.5877	1528.7411	1528.7198	14.0	1	(52)	0.00039	1	9925
	K.NLLHVTDTGVG->M<-TR.E		1	Oxidation (M)	765.3998	1528.7850	1528.7668	11.9	0	(50)	0.00055	1	9929
	K.NLLHVTDTGVG->M<-TR.E		1	Oxidation (M)	510.6026	1528.7860	1528.7668	12.5	0	(50)	0.00058	1	9930
	R.ELISNASDALDKIR.L		4		772.9271	1543.8397	1543.8205	12.4	1	94	1.8e-008	1	10214
	R.ELISNASDALDKIR.L		4		515.6210	1543.8413	1543.8205	13.4	1	(71)	4.3e-006	1	10216
	K.EVEEDEYKAFYK.S		5		775.3662	1548.7179	1548.6984	12.6	1	78	6.9e-007	1	10297
	K.EVEEDEYKAFYK.S		2		517.2476	1548.7210	1548.6984	14.6	1	(40)	0.0047	1	10299
	K.EFEPLLNWMKDK.A		1		517.2692	1548.7857	1548.7646	13.6	1	41	0.0052	1	10302
	R.VFITDDFHDMMPK.Y		11		532.5861	1594.7365	1594.7160	12.9	0	(56)	0.0001	1	11029
	R.VFITDDFHDMMPK.Y		7		798.3761	1594.7376	1594.7160	13.6	0	83	2.1e-007	1	11033
	R.VFITDDFHDM->M<-PK.Y		2	Oxidation (M)	806.3729	1610.7313	1610.7109	12.6	0	(67)	8e-006	1	11307
	R.VFITDDFHDM->M<-PK.Y		3	Oxidation (M)	537.9178	1610.7315	1610.7109	12.8	0	(29)	0.046	1	11308
	R.VFITDDFHD->M<-->M<-PK.Y		3	2 Oxidation (M)	814.3691	1626.7236	1626.7058	10.9	0	(45)	0.00082	1	11550
	K.KIADEKYNDTFWK.E		2		829.4235	1656.8325	1656.8147	10.7	2	75	1.7e-006	1	11992
	K.KIADEKYNDTFWK.E		2		553.2855	1656.8346	1656.8147	12.0	2	(32)	0.039	1	11995
	K.TETVEEPLEEDEAAK.E		3		845.3989	1688.7833	1688.7628	12.1	0	56	0.00012	1	12455
	R.GLFDEYGSKKSDYIK.L		1		583.9686	1748.8839	1748.8621	12.5	2	(3)	36	1	13384
	R.GLFDEYGSKKSDYIK.L		1		875.4498	1748.8851	1748.8621	13.2	2	16	1.6	1	13385
	R.RVFITDDFHDMMPK.Y		7		876.4263	1750.8380	1750.8171	11.9	1	63	3.3e-005	1	13411
	R.RVFITDDFHDMMPK.Y		9		584.6204	1750.8393	1750.8171	12.6	1	(40)	0.0058	1	13414
	K.YNDTFWKEFGTNIK.L		1		881.9356	1761.8567	1761.8362	11.6	1	78	1.1e-006	1	13592
	K.YNDTFWKEFGTNIK.L		1		588.2938	1761.8596	1761.8362	13.3	1	(24)	0.26	1	13593
	R.RVFITDDFHD->M<-MPK.Y		4	Oxidation (M)	884.4225	1766.8304	1766.8120	10.4	1	(57)	0.00012	1	13660
	R.RVFITDDFHDM->M<-PK.Y		2	Oxidation (M)	884.4228	1766.8310	1766.8120	10.8	1	(50)	0.00068	1	13662
	R.RVFITDDFHD->M<-MPK.Y		3	Oxidation (M)	589.9519	1766.8339	1766.8120	12.4	1	(36)	0.017	1	13668
	R.RVFITDDFHDM->M<-PK.Y		4	Oxidation (M)	589.9519	1766.8339	1766.8120	12.4	1	(55)	0.0002	1	13669
	K.EKNLLHVTDTGVGMTR.E		1		885.9742	1769.9339	1769.9094	13.8	1	39	0.0076	1	13716
	R.RVFITDDFHD->M<-->M<-PK.Y		2	2 Oxidation (M)	595.2842	1782.8309	1782.8069	13.4	1	(20)	0.57	1	13865
	R.EEEAIQLDGLNASQIR.E		2		893.4627	1784.9107	1784.8904	11.4	0	83	3.1e-007	1	13888
	K.EKNLLHVTDTGVG->M<-TR.E		1	Oxidation (M)	596.3156	1785.9250	1785.9043	11.6	1	(31)	0.052	1	13917
	R.EATEKEFEPLLNWMK.D		2		932.9738	1863.9331	1863.9076	13.7	1	(52)	0.0004	1	15058
	R.EATEKEFEPLLNWMK.D		2		622.3185	1863.9336	1863.9076	13.9	1	73	3.1e-006	1	15059
	K.EESDDEAAVEEEEEEK.K		1		933.8782	1865.7419	1865.7174	13.2	0	50	0.00017	1	15080
	K.YSQFINFPIYVWSSK.T		2		939.9841	1877.9537	1877.9352	9.85	0	92	3.8e-008	1	15236
	R.EATEKEFEPLLNW->M<-K.D		3	Oxidation (M)	627.6489	1879.9250	1879.9026	11.9	1	(34)	0.026	1	15260
	R.EATEKEFEPLLNW->M<-K.D		4	Oxidation (M)	940.9703	1879.9260	1879.9026	12.5	1	(49)	0.00076	1	15262
	R.KYSQFINFPIYVWSSK.T		1		1004.0339	2006.0533	2006.0302	11.5	1	97	8.6e-009	1	16757
	R.KYSQFINFPIYVWSSK.T		2		669.6924	2006.0553	2006.0302	12.5	1	(30)	0.043	1	16759
	R.LISLTDENALAGNEELTVK.I	U	32		1015.5471	2029.0797	2029.0579	10.7	0	144	1.7e-013	1	17063
	R.LISLTDENALAGNEELTVK.I	U	1		677.3679	2029.0819	2029.0579	11.9	0	(6)	9.6	1	17069
	K.TETVEEPLEEDEAAKEEK.E		5		692.6622	2074.9647	2074.9429	10.5	1	(84)	2.4e-007	1	17509
	K.TETVEEPLEEDEAAKEEK.E		4		1038.4941	2074.9737	2074.9429	14.8	1	85	1.8e-007	1	17517
	R.EATEKEFEPLLNWMKDK.A		2		1054.5342	2107.0538	2107.0295	11.5	2	(65)	2e-005	1	17837
	R.EATEKEFEPLLNWMKDK.A		6		703.3596	2107.0570	2107.0295	13.0	2	72	3.6e-006	1	17842
	R.EATEKEFEPLLNWMKDK.A		2		527.7717	2107.0576	2107.0295	13.3	2	(29)	0.073	1	17843
	K.NLLHVTDTGVGMTREELVK.N		2		1056.5721	2111.1297	2111.1045	12.0	1	70	4.3e-006	1	17895
	K.NLLHVTDTGVGMTREELVK.N		2		704.7175	2111.1306	2111.1045	12.4	1	(39)	0.0052	1	17898
	K.NLLHVTDTGVGMTREELVK.N		2		528.7902	2111.1318	2111.1045	12.9	1	(20)	0.36	1	17901
	R.EATEKEFEPLLNW->M<-KDK.A		3	Oxidation (M)	1062.5243	2123.0340	2123.0245	4.51	2	(48)	0.0011	1	17993
	R.EATEKEFEPLLNW->M<-KDK.A		3	Oxidation (M)	708.6903	2123.0491	2123.0245	11.6	2	(50)	0.00079	1	17995
	K.NLLHVTDTGVG->M<-TREELVK.N		4	Oxidation (M)	710.0471	2127.1194	2127.0994	9.37	1	(36)	0.013	1	18031
	K.NLLHVTDTGVG->M<-TREELVK.N		2	Oxidation (M)	1064.5696	2127.1246	2127.0994	11.8	1	(59)	5.6e-005	1	18032
	K.NLLHVTDTGVG->M<-TREELVK.N		1	Oxidation (M)	532.7892	2127.1276	2127.0994	13.3	1	(4)	21	1	18035
	K.AQAYQTGKDISTNYYASQK.K		2		1069.0242	2136.0338	2136.0123	10.0	1	93	3e-008	1	18096
	K.AQAYQTGKDISTNYYASQK.K		2		713.0195	2136.0368	2136.0123	11.4	1	(83)	3.2e-007	1	18097
	K.EESDDEAAVEEEEEEKKPK.T		5		740.6687	2218.9843	2218.9600	10.9	1	(30)	0.046	1	18873
	K.EESDDEAAVEEEEEEKKPK.T		1		555.7534	2218.9846	2218.9600	11.1	1	(18)	0.66	1	18874
	K.EESDDEAAVEEEEEEKKPK.T		3		1110.5006	2218.9866	2218.9600	12.0	1	42	0.0028	1	18878
	R.FQSSHHSTDITSLDQYVER.M		7		750.6910	2249.0513	2249.0349	7.29	0	111	4.6e-010	1	19082
	R.FQSSHHSTDITSLDQYVER.M		5		1125.5366	2249.0587	2249.0349	10.6	0	(96)	1.3e-008	1	19084
	R.FQSSHHSTDITSLDQYVER.M		4		563.2727	2249.0617	2249.0349	11.9	0	(39)	0.0072	1	19093
	K.AQAYQTGKDISTNYYASQKK.T		2		755.7189	2264.1348	2264.1073	12.1	2	67	1.1e-005	1	19225
	K.AQAYQTGKDISTNYYASQKK.T		1		1133.0754	2264.1363	2264.1073	12.8	2	(22)	0.36	1	19226
	K.ESDDPMAYIHFTAEGEVTFK.S		2		1144.0262	2286.0379	2286.0151	10.0	0	(30)	0.053	1	19401
	K.ESDDPMAYIHFTAEGEVTFK.S		5		763.0214	2286.0424	2286.0151	12.0	0	42	0.003	1	19404
	K.ESDDP->M<-AYIHFTAEGEVTFK.S		1	Oxidation (M)	768.3487	2302.0242	2302.0100	6.20	0	(9)	5.7	1	19502
	K.IADEKYNDTFWKEFGTNIK.L		2		1160.0824	2318.1502	2318.1219	12.2	2	(87)	1.3e-007	1	19632
	K.IADEKYNDTFWKEFGTNIK.L		2		580.5453	2318.1523	2318.1219	13.1	2	(39)	0.0077	1	19635
	K.IADEKYNDTFWKEFGTNIK.L		5		773.7255	2318.1546	2318.1219	14.1	2	93	3.3e-008	1	19637
	R.LTESPCALVASQYGWSGNMER.I		7		1178.5520	2355.0894	2355.0623	11.5	0	90	5.5e-008	1	19908
	R.LTESPCALVASQYGWSGNMER.I		2		786.0385	2355.0937	2355.0623	13.3	0	(23)	0.25	1	19910
	R.LTESPCALVASQYGWSGN->M<-ER.I		4	Oxidation (M)	1186.5487	2371.0829	2371.0573	10.8	0	(74)	2.1e-006	1	20068
	K.EKNLLHVTDTGVG->M<-TREELVK.N		1	Oxidation (M)	795.7629	2384.2670	2384.2370	12.6	2	1	29	1	20161
	R.GTTITLVLKEEASDYLELDTIK.N		7		1226.6716	2451.3287	2451.2996	11.9	1	87	5.2e-008	1	20544
	R.GTTITLVLKEEASDYLELDTIK.N		12		818.1187	2451.3343	2451.2996	14.2	1	(83)	1.2e-007	1	20552
	K.EDEDDKTVMDLAVVLFETATLR.S		1		1255.6346	2509.2547	2509.2258	11.5	1	(20)	0.71	1	20923
	K.EDEDDKTVMDLAVVLFETATLR.S		1		837.4280	2509.2621	2509.2258	14.5	1	47	0.0013	1	20924
	K.TVWDWELMNDIKPIWQRPSK.E		1		848.1130	2541.3173	2541.2838	13.2	0	(27)	0.095	1	21120
	K.TVWDWELMNDIKPIWQRPSK.E		1		636.3370	2541.3188	2541.2838	13.8	0	(48)	0.00085	1	21121
	K.TVWDWEL->M<-NDIKPIWQRPSK.E		3	Oxidation (M)	640.3342	2557.3078	2557.2787	11.4	0	(43)	0.0031	1	21206
	K.TVWDWEL->M<-NDIKPIWQRPSK.E		4	Oxidation (M)	853.4445	2557.3117	2557.2787	12.9	0	(35)	0.016	1	21207
	K.TVWDWEL->M<-NDIKPIWQRPSK.E		2	Oxidation (M)	1279.6636	2557.3126	2557.2787	13.2	0	54	0.00022	1	21209
	K.EEKEESDDEAAVEEEEEEKKPK.T		1		869.3971	2605.1694	2605.1402	11.2	2	15	1.4	1	21447
	K.EEKEESDDEAAVEEEEEEKKPK.T		1		652.3003	2605.1723	2605.1402	12.3	2	(14)	2	1	21448
	K.HNNDTQHIWESDSNEFSVIADPR.G		1		678.5654	2710.2324	2710.2008	11.7	0	15	1.6	1	21908
	R.TDDEVVQREEEAIQLDGLNASQIR.E		7		1364.6893	2727.3641	2727.3311	12.1	1	72	3.5e-006	1	21956
	R.TDDEVVQREEEAIQLDGLNASQIR.E		13		910.1311	2727.3715	2727.3311	14.8	1	(65)	1.7e-005	1	21966
	R.IKEDEDDKTVMDLAVVLFETATLR.S		2		688.6173	2750.4399	2750.4048	12.8	2	(4)	15	1	22064
	R.IKEDEDDKTVMDLAVVLFETATLR.S		4		917.8218	2750.4435	2750.4048	14.1	2	63	2e-005	1	22065
	R.IKEDEDDKTVMDLAVVLFETATLR.S		1		551.0964	2750.4455	2750.4048	14.8	2	(4)	14	1	22068
	K.GYEVIYLTEPVDEYCIQALPEFDGKR.F		1		1552.7689	3103.5233	3103.4848	12.4	1	(55)	0.00018	1	22992
	K.GYEVIYLTEPVDEYCIQALPEFDGKR.F		2		1035.5151	3103.5236	3103.4848	12.5	1	85	2e-007	1	22993
	R.EGSRTDDEVVQREEEAIQLDGLNASQIR.E		10		790.1490	3156.5669	3156.5283	12.2	2	(44)	0.0026	1	23090
	R.EGSRTDDEVVQREEEAIQLDGLNASQIR.E		10		1053.1965	3156.5678	3156.5283	12.5	2	44	0.0022	1	23091
	R.EGSRTDDEVVQREEEAIQLDGLNASQIR.E		3		1579.2942	3156.5738	3156.5283	14.4	2	(17)	1.2	1	23098
	K.KGYEVIYLTEPVDEYCIQALPEFDGKR.F		2		808.9120	3231.6189	3231.5798	12.1	2	(52)	0.00032	1	23254
	K.KGYEVIYLTEPVDEYCIQALPEFDGKR.F		2		1078.2142	3231.6209	3231.5798	12.7	2	68	8.9e-006	1	23255
sp|Q7TPR4|ACTN1_MOUSE	Actn1	Alpha-actinin-1 OS=Mus musculus OX=10090 GN=Actn1 PE=1 SV=1	103631	7025	324(228)	75(64)	25.97	76%	Q7TPR4_uniprot
	Peptide	Unique	Matches	Modification	Observed	Mr(expt)	Mr(calc)	ppm	Miss	Score	Expect	Rank	Query
	R.FLDIPK.M	U	4		366.7226	731.4306	731.4218	12.1	0	42	0.0023	1	113
	K.ALDFIASK.G		3		432.7503	863.4861	863.4752	12.6	0	54	0.00014	1	899
	K.SIVNYKPK.I	U	1		474.7827	947.5508	947.5440	7.19	0	23	0.15	1	1620
	R.TIPWLENR.V		4		514.7856	1027.5566	1027.5451	11.2	0	27	0.087	1	2489
	R.IMSIVDPNR.L	U	1		522.7847	1043.5548	1043.5433	11.0	0	(21)	0.44	1	2631
	R.I->M<-SIVDPNR.L	U	1	Oxidation (M)	530.7833	1059.5520	1059.5383	12.9	0	37	0.015	1	2818
	K.LEDFRDYR.R		2		371.8529	1112.5369	1112.5251	10.6	1	17	0.97	1	3475
	K.LEDFRDYR.R		2		557.2759	1112.5373	1112.5251	11.0	1	(14)	1.8	1	3476
	K.ATLPDADKER.L	U	1		372.5318	1114.5737	1114.5618	10.6	1	31	0.045	1	3504
	K.EGLLLWCQR.K		3		587.8131	1173.6117	1173.5965	13.0	0	54	0.00028	1	4337
	R.RTIPWLENR.V		1		592.8389	1183.6633	1183.6462	14.5	1	22	0.27	1	4461
	R.DLLLDPAWEK.Q		1		600.3259	1198.6372	1198.6234	11.5	0	35	0.018	1	4680
	K.ASIHEAWTDGK.E		3		607.8003	1213.5860	1213.5727	11.0	0	(42)	0.0031	1	4885
	K.ASIHEAWTDGK.E		2		405.5366	1213.5879	1213.5727	12.5	0	43	0.0024	1	4888
	K.LASDLLEWIR.R		4		608.3480	1214.6815	1214.6659	12.8	0	83	2.1e-007	1	4906
	R.LERLDHLAEK.F		1		408.5690	1222.6851	1222.6669	14.8	1	10	3.5	1	5010
	R.HRPELIDYGK.L	U	2		614.3317	1226.6489	1226.6407	6.65	0	54	0.00018	1	5066
	R.HRPELIDYGK.L	U	2		409.8927	1226.6564	1226.6407	12.7	0	(28)	0.07	1	5070
	K.DGLGFCALIHR.H	U	3		420.2216	1257.6430	1257.6288	11.3	0	(47)	0.0012	1	5598
	K.DGLGFCALIHR.H	U	3		629.8303	1257.6461	1257.6288	13.7	0	80	5.5e-007	1	5603
	K.DYETATLSEIK.A	U	1		635.3209	1268.6272	1268.6136	10.7	0	33	0.022	1	5797
	K.LEDFRDYRR.L		1		423.8875	1268.6405	1268.6262	11.3	2	8	8.6	1	5800
	R.LAILGIHNEVSK.I	U	3		647.3870	1292.7594	1292.7452	11.0	0	64	5.2e-006	1	6182
	R.LAILGIHNEVSK.I	U	2		431.9276	1292.7608	1292.7452	12.1	0	(36)	0.0034	1	6185
	K.HTNYNMEHIR.V	U	2		657.8106	1313.6065	1313.5935	9.95	0	48	0.00065	1	6497
	K.HTNYNMEHIR.V	U	2		438.8765	1313.6076	1313.5935	10.7	0	(46)	0.00098	1	6500
	K.GISQEQMNEFR.A	U	2		669.8168	1337.6191	1337.6034	11.8	0	74	1.8e-006	1	6837
	K.GISQEQ->M<-NEFR.A	U	2	Oxidation (M)	677.8137	1353.6129	1353.5983	10.8	0	(59)	4.8e-005	1	7111
	K.LASDLLEWIRR.T		2		686.3996	1370.7846	1370.7670	12.9	1	36	0.0082	1	7395
	K.LASDLLEWIRR.T		3		457.9356	1370.7851	1370.7670	13.2	1	(31)	0.029	1	7396
	K.LMLLLEVISGER.L		10		686.9072	1371.7998	1371.7795	14.8	0	74	9.6e-007	1	7418
	R.VGWEQLLTTIAR.T		1		693.8982	1385.7819	1385.7667	11.0	0	66	8.8e-006	1	7630
	K.L->M<-LLLEVISGER.L		3	Oxidation (M)	694.9031	1387.7916	1387.7745	12.4	0	(57)	6.5e-005	1	7662
	K.TFTAWCNSHLR.K		3		696.8356	1391.6566	1391.6405	11.6	0	52	0.00033	1	7730
	K.TFTAWCNSHLR.K		2		464.8933	1391.6580	1391.6405	12.6	0	(33)	0.029	1	7733
	R.VPENTMHAMQQK.L	U	2		707.3420	1412.6694	1412.6540	10.9	0	66	1.1e-005	1	8075
	K.GYEEWLLNEIR.R		1		711.3664	1420.7182	1420.6986	13.8	0	49	0.00073	1	8207
	R.TINEVENQILTR.D		1		715.3920	1428.7694	1428.7572	8.51	0	31	0.038	1	8327
	R.LSNRPAFMPSEGR.M		1		731.3760	1460.7375	1460.7194	12.4	0	45	0.0021	1	8821
	R.LSNRPAFMPSEGR.M		3		487.9206	1460.7400	1460.7194	14.1	0	(37)	0.012	1	8823
	K.->M<-TLGMIWTIILR.F		3	Oxidation (M)	732.4198	1462.8250	1462.8040	14.4	0	(48)	0.00049	1	8857
	R.QKASIHEAWTDGK.E		1		490.9233	1469.7479	1469.7263	14.7	1	20	0.55	1	8946
	R.LSNRPAF->M<-PSEGR.M		2	Oxidation (M)	739.3675	1476.7204	1476.7143	4.13	0	(25)	0.2	1	9045
	R.LSNRPAF->M<-PSEGR.M		2	Oxidation (M)	493.2522	1476.7347	1476.7143	13.8	0	(30)	0.066	1	9050
	K.->M<-TLG->M<-IWTIILR.F		1	2 Oxidation (M)	740.4172	1478.8198	1478.7989	14.1	0	91	2.6e-008	1	9084
	K.NVNIQNFHISWK.D	U	3		750.4011	1498.7877	1498.7681	13.1	0	73	3.2e-006	1	9449
	K.NVNIQNFHISWK.D	U	2		500.6033	1498.7882	1498.7681	13.4	0	(33)	0.033	1	9450
	R->.<-QKDYETATLSEIK.A	U	2	Gln->pyro-Glu (N-term Q)	754.8856	1507.7566	1507.7406	10.6	1	78	1.1e-006	1	9567
	R.KTFTAWCNSHLR.K		3		760.8836	1519.7527	1519.7354	11.4	1	85	1.9e-007	1	9761
	K.TFTAWCNSHLRK.A		1		760.8846	1519.7546	1519.7354	12.6	1	23	0.32	1	9764
	R.KTFTAWCNSHLR.K		3		507.5924	1519.7553	1519.7354	13.1	1	(55)	0.00021	1	9766
	K.AGTQIENIEEDFR.D		1		761.3699	1520.7253	1520.7107	9.62	0	49	0.0007	1	9777
	R.QKDYETATLSEIK.A	U	3		763.3998	1524.7851	1524.7671	11.8	1	(60)	6.1e-005	1	9853
	R.QKDYETATLSEIK.A	U	2		509.2702	1524.7887	1524.7671	14.1	1	(25)	0.17	1	9856
	R.FAIQDISVEETSAK.E		1		513.2598	1536.7577	1536.7671	-6.16	0	(0)	59	1	10079
	R.FAIQDISVEETSAK.E		7		769.4000	1536.7855	1536.7671	11.9	0	73	2.4e-006	1	10084
	K.LVSIGAEEIVDGNVK.M		14		771.9330	1541.8515	1541.8301	13.9	0	101	3.1e-009	1	10184
	R.ELPPDQAEYCIAR.M		11		781.3785	1560.7425	1560.7242	11.7	0	56	0.00017	1	10478
	K.GYEEWLLNEIRR.L		2		526.6144	1576.8213	1576.7997	13.7	1	(26)	0.15	1	10756
	K.GYEEWLLNEIRR.L		2		789.4181	1576.8216	1576.7997	13.9	1	34	0.024	1	10757
	K.CQLEINFNTLQTK.L		4		804.9144	1607.8143	1607.7977	10.3	0	66	1.7e-005	1	11260
	K.HEAFESDLAAHQDR.V		1		542.5879	1624.7420	1624.7230	11.7	0	68	6.4e-006	1	11519
	R.KTFTAWCNSHLRK.A		1		824.9310	1647.8474	1647.8304	10.3	2	(30)	0.065	1	11861
	R.KTFTAWCNSHLRK.A		1		550.2915	1647.8527	1647.8304	13.5	2	44	0.0025	1	11866
	K.ICDQWDNLGALTQK.R	U	5		831.4123	1660.8100	1660.7879	13.3	0	91	5.1e-008	1	12066
	K.LLETIDQLYLEYAK.R	U	3		856.4710	1710.9275	1710.9080	11.4	0	115	1.3e-010	1	12799
	R.ETADTDTADQVMASFK.I	U	2		865.3937	1728.7728	1728.7513	12.5	0	80	4.2e-007	1	13073
	R.TINEVENQILTRDAK.G		2		872.4752	1742.9358	1742.9162	11.2	1	82	2.9e-007	1	13325
	R.ETADTDTADQV->M<-ASFK.I	U	2	Oxidation (M)	873.3908	1744.7669	1744.7462	11.9	0	(21)	0.23	1	13343
	K.ILAGDKNYITEDELR.R	U	1		583.9791	1748.9154	1748.8944	12.0	1	(64)	2e-005	1	13390
	K.ILAGDKNYITEDELR.R	U	1		875.4662	1748.9178	1748.8944	13.4	1	82	2.8e-007	1	13391
	K.KHEAFESDLAAHQDR.V		2		877.4252	1752.8359	1752.8179	10.3	1	77	9.8e-007	1	13443
	K.KHEAFESDLAAHQDR.V		1		585.2866	1752.8379	1752.8179	11.4	1	(61)	3.7e-005	1	13445
	K.KHEAFESDLAAHQDR.V		1		439.2168	1752.8381	1752.8179	11.5	1	(56)	0.00012	1	13446
	K.QFGAQANVIGPWIQTK.M	U	3		879.4816	1756.9486	1756.9261	12.8	0	102	3.3e-009	1	13523
	K.QFGAQANVIGPWIQTK.M	U	1		586.6576	1756.9511	1756.9261	14.3	0	(29)	0.064	1	13525
	K.MLDAEDIVGTARPDEK.A	U	5		880.4393	1758.8641	1758.8458	10.4	0	(81)	5.3e-007	1	13549
	K.MLDAEDIVGTARPDEK.A	U	2		587.2960	1758.8662	1758.8458	11.6	0	(27)	0.14	1	13551
	K.->M<-LDAEDIVGTARPDEK.A	U	3	Oxidation (M)	888.4366	1774.8586	1774.8407	10.1	0	92	4.2e-008	1	13760
	K.->M<-LDAEDIVGTARPDEK.A	U	1	Oxidation (M)	592.6282	1774.8629	1774.8407	12.5	0	(24)	0.24	1	13762
	K.DDPLTNLNTAFDVAER.F	U	1		895.9415	1789.8684	1789.8483	11.3	0	73	2.9e-006	1	13967
	K.ASIHEAWTDGKEAMLR.Q	U	5		907.9560	1813.8974	1813.8781	10.7	1	86	1.9e-007	1	14350
	K.ASIHEAWTDGKEAMLR.Q	U	1		454.4822	1813.8996	1813.8781	11.9	1	(40)	0.0071	1	14354
	K.ASIHEAWTDGKEAMLR.Q	U	4		605.6414	1813.9024	1813.8781	13.4	1	(53)	0.00033	1	14356
	K.ICDQWDNLGALTQKR.R	U	1		606.6422	1816.9046	1816.8890	8.59	1	42	0.0046	1	14407
	K.ASIHEAWTDGKEA->M<-LR.Q	U	3	Oxidation (M)	610.9727	1829.8963	1829.8730	12.8	1	(29)	0.075	1	14571
	K.ASIHEAWTDGKEA->M<-LR.Q	U	3	Oxidation (M)	915.9566	1829.8986	1829.8730	14.0	1	(47)	0.0012	1	14573
	K.ASIHEAWTDGKEA->M<-LR.Q	U	1	Oxidation (M)	458.4823	1829.9001	1829.8730	14.8	1	(30)	0.065	1	14574
	K.LLETIDQLYLEYAKR.A	U	1		934.5238	1867.0330	1867.0091	12.8	1	80	2.9e-007	1	15099
	K.LLETIDQLYLEYAKR.A	U	1		623.3518	1867.0336	1867.0091	13.1	1	(60)	3.2e-005	1	15100
	R.KQFGAQANVIGPWIQTK.M	U	3		943.5266	1885.0385	1885.0210	9.30	1	79	3.4e-007	1	15332
	R.KQFGAQANVIGPWIQTK.M	U	2		629.3544	1885.0413	1885.0210	10.8	1	(52)	0.0002	1	15334
	K.ILAGDKNYITEDELRR.E	U	1		953.5137	1905.0128	1904.9955	9.05	2	28	0.077	1	15595
	K.ILAGDKNYITEDELRR.E	U	2		636.0137	1905.0192	1904.9955	12.4	2	(27)	0.079	1	15597
	R.KDDPLTNLNTAFDVAER.F	U	3		959.9905	1917.9664	1917.9432	12.1	1	125	2.2e-011	1	15764
	R.KDDPLTNLNTAFDVAER.F	U	3		640.3303	1917.9691	1917.9432	13.5	1	(73)	3.3e-006	1	15767
	K.AGTQIENIEEDFRDGLK.L	U	6		645.6603	1933.9592	1933.9381	10.9	1	(58)	9.7e-005	1	15951
	K.AGTQIENIEEDFRDGLK.L	U	3		967.9905	1933.9665	1933.9381	14.7	1	70	6.7e-006	1	15957
	R.MVSDINNAWGCLEQAEK.G	U	2		982.9578	1963.9011	1963.8768	12.4	0	83	2.3e-007	1	16297
	R.ISIEMHGTLEDQLSHLR.Q	U	11		660.3457	1978.0153	1977.9942	10.7	0	(83)	2.6e-007	1	16471
	R.ISIEMHGTLEDQLSHLR.Q	U	2		990.0156	1978.0167	1977.9942	11.4	0	(92)	3.6e-008	1	16473
	R.ISIEMHGTLEDQLSHLR.Q	U	1		495.5115	1978.0168	1977.9942	11.4	0	(49)	0.00067	1	16474
	R.->M<-VSDINNAWGCLEQAEK.G	U	1	Oxidation (M)	990.9570	1979.8995	1979.8717	14.1	0	(76)	1.3e-006	1	16507
	R.ISIE->M<-HGTLEDQLSHLR.Q	U	2	Oxidation (M)	998.0122	1994.0097	1993.9891	10.4	0	120	6.8e-011	1	16647
	R.ISIE->M<-HGTLEDQLSHLR.Q	U	2	Oxidation (M)	665.6785	1994.0136	1993.9891	12.3	0	(90)	6.2e-008	1	16649
	R.ISIE->M<-HGTLEDQLSHLR.Q	U	1	Oxidation (M)	499.5108	1994.0140	1993.9891	12.5	0	(85)	2.3e-007	1	16650
	K.AIMTYVSSFYHAFSGAQK.A		2		1004.4957	2006.9768	2006.9560	10.3	0	(70)	6.7e-006	1	16779
	K.AIMTYVSSFYHAFSGAQK.A		1		670.0009	2006.9807	2006.9560	12.3	0	(48)	0.00096	1	16780
	K.AI->M<-TYVSSFYHAFSGAQK.A		4	Oxidation (M)	1012.4925	2022.9704	2022.9509	9.63	0	74	2.6e-006	1	16992
	K.AI->M<-TYVSSFYHAFSGAQK.A		3	Oxidation (M)	675.3311	2022.9713	2022.9509	10.1	0	(49)	0.0008	1	16993
	K.VLAVNQENEQLMEDYEK.L	U	3		1026.4948	2050.9749	2050.9517	11.3	0	117	1.2e-010	1	17309
	R.KAGTQIENIEEDFRDGLK.L	U	3		688.3604	2062.0594	2062.0331	12.8	2	(70)	5.7e-006	1	17402
	R.KAGTQIENIEEDFRDGLK.L	U	3		1032.0375	2062.0604	2062.0331	13.3	2	83	2.9e-007	1	17404
	K.VLAVNQENEQL->M<-EDYEK.L	U	1	Oxidation (M)	1034.4811	2066.9476	2066.9466	0.48	0	(25)	0.13	1	17448
	R.QKASIHEAWTDGKEAMLR.Q	U	1		691.0261	2070.0564	2070.0316	11.9	2	60	6.1e-005	1	17476
	K.LRKDDPLTNLNTAFDVAER.F	U	3		730.0585	2187.1538	2187.1284	11.6	2	75	1.3e-006	1	18613
	K.LRKDDPLTNLNTAFDVAER.F	U	1		1094.5848	2187.1551	2187.1284	12.2	2	(67)	8.5e-006	1	18614
	R.ASFNHFDRDHSGTLGPEEFK.A	U	4		764.3622	2290.0647	2290.0403	10.7	1	(36)	0.014	1	19429
	R.ASFNHFDRDHSGTLGPEEFK.A	U	2		1146.0405	2290.0665	2290.0403	11.4	1	37	0.011	1	19432
	R.ASFNHFDRDHSGTLGPEEFK.A	U	3		573.5240	2290.0671	2290.0403	11.7	1	(17)	1.1	1	19433
	K.ACLISLGYDIGNDPQGEAEFAR.I	U	1		1198.5745	2395.1344	2395.1114	9.59	0	94	2.2e-008	1	20232
	R.TIPWLENRVPENTMHAMQQK.L	U	4		808.4129	2422.2169	2422.1885	11.7	1	(16)	1.5	1	20383
	R.TIPWLENRVPENTMHAMQQK.L	U	2		1212.1160	2422.2174	2422.1885	11.9	1	23	0.34	1	20385
	R.TIPWLENRVPENTMHAMQQK.L	U	1		606.5618	2422.2180	2422.1885	12.2	1	(12)	3.5	1	20387
	R.TIPWLENRVPENTMHA->M<-QQK.L	U	1	Oxidation (M)	813.7433	2438.2082	2438.1835	10.2	1	(13)	2.9	1	20469
	R.TIPWLENRVPENT->M<-HAMQQK.L	U	2	Oxidation (M)	813.7445	2438.2115	2438.1835	11.5	1	(7)	10	1	20470
	K.IDQLECDHQLIQEALIFDNK.H	U	2		814.7483	2441.2230	2441.1897	13.7	0	(52)	0.00034	1	20482
	K.IDQLECDHQLIQEALIFDNK.H	U	2		1221.6196	2441.2247	2441.1897	14.4	0	83	2.9e-007	1	20483
	R.TIPWLENRVPENT->M<-HA->M<-QQK.L	U	1	2 Oxidation (M)	1228.1123	2454.2100	2454.1784	12.9	1	(4)	25	1	20582
	R.VEQIAAIAQELNELDYYDSPSVNAR.C	U	1		1404.6956	2807.3766	2807.3613	5.43	0	71	5.2e-006	1	22298
	K.IVQTYHVNMAGTNPYTTITPQEINGK.W	U	2		964.1630	2889.4671	2889.4331	11.8	0	77	1e-006	1	22510
	K.IVQTYHVNMAGTNPYTTITPQEINGK.W	U	1		1445.7449	2889.4752	2889.4331	14.6	0	(66)	1.3e-005	1	22518
	K.IVQTYHVN->M<-AGTNPYTTITPQEINGK.W	U	1	Oxidation (M)	969.4892	2905.4458	2905.4280	6.11	0	(49)	0.00082	1	22561
	K.VLAVNQENEQL->M<-EDYEKLASDLLEWIR.R	U	1	Oxidation (M)	1088.8899	3263.6478	3263.6019	14.1	1	45	0.0016	1	23311
	R.MVSDINNAWGCLEQAEKGYEEWLLNEIR.R	U	1		1123.2120	3366.6143	3366.5649	14.7	1	40	0.0057	1	23452
	K.IDQLECDHQLIQEALIFDNKHTNYNMEHIR.V	U	1		748.3697	3736.8124	3736.7726	10.7	1	15	1.9	1	23873
	K.KHEAFESDLAAHQDRVEQIAAIAQELNELDYYDSPSVNAR.C	U	1		909.4487	4542.2070	4542.1687	8.43	2	32	0.033	1	24342
tr|Q3UDC8|Q3UDC8_MOUSE	Eef2	Tr-type G domain-containing protein OS=Mus musculus OX=10090 GN=Eef2 PE=2 SV=1	96119	6862	318(247)	60(52)	25.65	72%	Q3UDC8_uniprot
	Peptide	Unique	Matches	Modification	Observed	Mr(expt)	Mr(calc)	ppm	Miss	Score	Expect	Rank	Query
	R.FYAFGR.V		2		380.6969	759.3792	759.3704	11.6	0	37	0.013	1	244
	K.LVEGLKR.L		1		407.7660	813.5175	813.5072	12.6	1	13	2.2	3	570
	R.TILMMGR.Y		4		411.2275	820.4405	820.4299	13.0	0	35	0.016	1	601
	R.TIL->M<-MGR.Y		2	Oxidation (M)	419.2240	836.4334	836.4248	10.3	0	(31)	0.03	1	708
	R.TILM->M<-GR.Y		1	Oxidation (M)	419.2255	836.4364	836.4248	13.9	0	(31)	0.032	1	711
	K.KVEDMMK.K		1		440.7217	879.4288	879.4194	10.7	1	4	18	5	1039
	K.FSVSPVVR.V		4		445.7637	889.5128	889.5022	11.9	0	38	0.0052	1	1119
	K.SDPVVSYR.E		2		461.7408	921.4670	921.4556	12.4	0	22	0.29	1	1382
	R.GGGQIIPTAR.R		3		485.2833	968.5520	968.5403	12.0	0	26	0.077	1	1826
	K.LIEKLDIK.L		1		486.3166	970.6186	970.6062	12.7	1	54	5.1e-005	1	1845
	K.GPLMMYISK.M		3		520.2761	1038.5376	1038.5242	12.9	0	57	7.5e-005	1	2585
	K.GPL->M<-MYISK.M		2	Oxidation (M)	528.2742	1054.5339	1054.5191	14.0	0	(47)	0.00082	1	2754
	K.GVQYLNEIK.D		1		532.2994	1062.5843	1062.5709	12.6	0	28	0.075	1	2854
	K.GPL->M<-->M<-YISK.M		2	2 Oxidation (M)	536.2715	1070.5284	1070.5140	13.4	0	(12)	2.9	1	2920
	R.IKPVLMMNK.M		2		358.5494	1072.6265	1072.6137	12.0	0	56	0.0001	1	2950
	R.IKPVLMMNK.M		1		537.3209	1072.6272	1072.6137	12.6	0	(29)	0.05	1	2952
	R.IMGPNYTPGK.K		2		539.2798	1076.5450	1076.5325	11.7	0	58	8.1e-005	1	2995
	K.QFAEMYVAK.F		1		543.7744	1085.5341	1085.5215	11.6	0	(44)	0.0017	1	3119
	R.IKPVLM->M<-NK.M		1	Oxidation (M)	363.8808	1088.6205	1088.6086	10.9	0	(26)	0.095	1	3175
	R.IKPVL->M<-MNK.M		1	Oxidation (M)	363.8811	1088.6215	1088.6086	11.8	0	(33)	0.022	1	3177
	R.IKPVLM->M<-NK.M		1	Oxidation (M)	545.3187	1088.6228	1088.6086	13.0	0	(3)	19	1	3179
	R.IKPVL->M<-MNK.M		1	Oxidation (M)	545.3195	1088.6245	1088.6086	14.6	0	(33)	0.021	1	3180
	M.VNFTVDQIR.A		3		546.3026	1090.5905	1090.5771	12.3	0	54	0.00025	1	3198
	R.I->M<-GPNYTPGK.K		1	Oxidation (M)	547.2757	1092.5368	1092.5274	8.67	0	(20)	0.56	1	3231
	R.VFSGVVSTGLK.V		1		547.3223	1092.6300	1092.6179	11.0	0	64	1e-005	1	3239
	K.QFAE->M<-YVAK.F		2	Oxidation (M)	551.7719	1101.5293	1101.5165	11.6	0	45	0.0016	1	3321
	K.VFDAIMNFR.K		6		556.7888	1111.5631	1111.5484	13.2	0	(56)	0.00011	1	3455
	K.STLTDSLVCK.A		3		562.2941	1122.5737	1122.5591	13.0	0	67	7.7e-006	1	3632
	K.VFDAI->M<-NFR.K		3	Oxidation (M)	564.7855	1127.5565	1127.5434	11.6	0	59	5.3e-005	1	3694
	K.YEWDVAEAR.K		3		569.7688	1137.5230	1137.5091	12.3	0	54	0.00022	1	3850
	R.IMGPNYTPGKK.E		2		603.3280	1204.6414	1204.6274	11.7	1	62	3.8e-005	1	4776
	R.IMGPNYTPGKK.E		2		402.5545	1204.6417	1204.6274	11.8	1	(55)	0.00018	1	4777
	K.EGALCEENMR.G		2		604.7631	1207.5116	1207.4961	12.8	0	54	8.3e-005	1	4812
	R.I->M<-GPNYTPGKK.E		1	Oxidation (M)	611.3253	1220.6360	1220.6223	11.2	1	(50)	0.00053	1	4982
	R.I->M<-GPNYTPGKK.E		1	Oxidation (M)	407.8865	1220.6378	1220.6223	12.7	1	(20)	0.51	1	4983
	K.VFDAIMNFRK.E		2		414.2266	1239.6580	1239.6434	11.8	1	(23)	0.19	1	5315
	K.VFDAI->M<-NFRK.E		1	Oxidation (M)	419.5589	1255.6549	1255.6383	13.2	1	(9)	6.1	1	5571
	K.VFDAI->M<-NFRK.E		1	Oxidation (M)	628.8348	1255.6551	1255.6383	13.4	1	42	0.0036	1	5572
	K.YEWDVAEARK.I		1		633.8155	1265.6164	1265.6040	9.80	1	44	0.0019	1	5745
	K.YEWDVAEARK.I		1		422.8800	1265.6183	1265.6040	11.3	1	(27)	0.11	1	5746
	K.EDLYLKPIQR.T		2		637.8668	1273.7191	1273.7030	12.6	0	(39)	0.0048	1	5889
	K.EDLYLKPIQR.T		3		425.5804	1273.7194	1273.7030	12.9	0	42	0.0026	1	5890
	R.NMSVIAHVDHGK.S		3		436.5603	1306.6591	1306.6452	10.6	0	(47)	0.0012	1	6394
	R.NMSVIAHVDHGK.S		3		654.3389	1306.6633	1306.6452	13.9	0	57	0.00011	1	6397
	K.DSVVAGFQWATK.E		2		654.8409	1307.6673	1307.6510	12.5	0	28	0.077	1	6415
	R.N->M<-SVIAHVDHGK.S		1	Oxidation (M)	441.8927	1322.6563	1322.6401	12.2	0	(17)	0.87	1	6637
	R.CLYASVLTAQPR.L		2		689.8683	1377.7221	1377.7075	10.7	0	74	1.8e-006	1	7504
	K.KEDLYLKPIQR.T		2		351.4605	1401.8128	1401.7980	10.6	1	(41)	0.0016	1	7911
	K.KEDLYLKPIQR.T		2		701.9147	1401.8149	1401.7980	12.1	1	66	5.5e-006	1	7913
	K.KEDLYLKPIQR.T		2		468.2794	1401.8163	1401.7980	13.1	1	(54)	8.4e-005	1	7915
	K.LDIKLDSEDKDK.E		2		709.8801	1417.7457	1417.7300	11.1	2	32	0.03	1	8164
	K.LDIKLDSEDKDK.E		1		473.5895	1417.7467	1417.7300	11.8	2	(31)	0.047	1	8165
	K.DLEEDHACIPIK.K		3		720.3502	1438.6858	1438.6762	6.64	0	44	0.0019	1	8455
	K.EGIPALDNFLDKL.-		2		722.8966	1443.7787	1443.7609	12.3	1	45	0.0015	1	8551
	R.TFCQLILDPIFK.V		3		747.9129	1493.8112	1493.7952	10.7	0	44	0.0016	1	9361
	R.RCLYASVLTAQPR.L		2		767.9205	1533.8265	1533.8086	11.7	1	69	6.6e-006	1	10021
	R.RCLYASVLTAQPR.L		2		512.2831	1533.8274	1533.8086	12.3	1	(48)	0.00087	1	10022
	K.DLEEDHACIPIKK.S		2		784.4020	1566.7894	1566.7712	11.6	1	47	0.0012	1	10572
	K.DLEEDHACIPIKK.S		2		523.2705	1566.7897	1566.7712	11.8	1	(21)	0.45	1	10573
	R.ETVSEESNVLCLSK.S		4		797.8949	1593.7752	1593.7556	12.3	0	73	2.5e-006	1	10999
	K.TGTITTFEHAHNMR.V		2		808.3945	1614.7745	1614.7573	10.7	0	102	3.2e-009	1	11358
	K.TGTITTFEHAHNMR.V		1		404.7012	1614.7756	1614.7573	11.3	0	(32)	0.033	1	11360
	K.TGTITTFEHAHNMR.V		4		539.2665	1614.7776	1614.7573	12.6	0	(57)	0.00012	1	11364
	K.TGTITTFEHAHN->M<-R.V		3	Oxidation (M)	816.3917	1630.7689	1630.7522	10.2	0	(66)	1.2e-005	1	11595
	K.TGTITTFEHAHN->M<-R.V		2	Oxidation (M)	408.7005	1630.7728	1630.7522	12.6	0	(34)	0.024	1	11599
	K.TGTITTFEHAHN->M<-R.V		1	Oxidation (M)	544.5983	1630.7730	1630.7522	12.7	0	(32)	0.03	1	11600
	K.LDSEDKDKEGKPLLK.A		2		572.3162	1713.9267	1713.9148	6.89	2	(17)	0.94	1	12851
	K.LDSEDKDKEGKPLLK.A		3		857.9740	1713.9334	1713.9148	10.9	2	54	0.00017	1	12858
	K.LDSEDKDKEGKPLLK.A		2		429.4910	1713.9349	1713.9148	11.7	2	(26)	0.097	1	12861
	R.YLAEKYEWDVAEAR.K		11		871.9325	1741.8504	1741.8311	11.1	1	84	2.4e-007	1	13294
	R.YLAEKYEWDVAEAR.K		10		581.6249	1741.8530	1741.8311	12.6	1	(75)	2e-006	1	13297
	K.GLKEGIPALDNFLDKL.-		1		871.9985	1741.9825	1741.9614	12.1	2	52	0.00014	1	13313
	K.GLKEGIPALDNFLDKL.-		1		581.6688	1741.9846	1741.9614	13.3	2	(49)	0.00029	1	13314
	R.FDVHDVTLHADAIHR.G		1		582.6362	1744.8867	1744.8645	12.7	0	55	0.0002	1	13345
	K.AYLPVNESFGFTADLR.S		1		600.6452	1798.9138	1798.8890	13.8	0	(5)	16	1	14085
	K.AYLPVNESFGFTADLR.S		19		900.4642	1798.9139	1798.8890	13.9	0	102	3.7e-009	1	14087
	K.VFDAI->M<-NFRKEETAK.L		1	Oxidation (M)	907.9703	1813.9261	1813.9032	12.6	2	15	2	1	14358
	R.YLAEKYEWDVAEARK.I		2		624.3224	1869.9453	1869.9261	10.3	2	(67)	1.2e-005	1	15125
	R.YLAEKYEWDVAEARK.I		1		935.9824	1869.9503	1869.9261	13.0	2	78	9.7e-007	1	15127
	R.GHVFEESQVAGTPMFVVK.A		2		981.5054	1960.9963	1960.9717	12.5	0	102	4.2e-009	1	16265
	R.GHVFEESQVAGTPMFVVK.A		2		654.6727	1960.9964	1960.9717	12.6	0	(51)	0.00046	1	16266
	R.GHVFEESQVAGTP->M<-FVVK.A		3	Oxidation (M)	989.5036	1976.9926	1976.9666	13.2	0	(83)	3.3e-007	1	16452
	R.GHVFEESQVAGTP->M<-FVVK.A		2	Oxidation (M)	660.0054	1976.9945	1976.9666	14.1	0	(44)	0.0026	1	16453
	R.CELLYEGPPDDEAAMGIK.S		5		1004.4656	2006.9167	2006.8965	10.1	0	(62)	3.2e-005	1	16773
	R.CELLYEGPPDDEAA->M<-GIK.S		2	Oxidation (M)	1012.4645	2022.9144	2022.8914	11.4	0	67	9.2e-006	1	16989
	K.IWCFGPDGTGPNILTDITK.G		2		1053.0315	2104.0484	2104.0300	8.78	0	94	2.7e-008	1	17814
	K.RGHVFEESQVAGTPMFVVK.A		1		706.7061	2117.0963	2117.0728	11.1	1	31	0.041	1	17959
	K.ARPFPDGLAEDIDKGEVSAR.Q		7		1072.0546	2142.0946	2142.0705	11.2	1	(70)	5.9e-006	1	18149
	K.ARPFPDGLAEDIDKGEVSAR.Q		18		715.0391	2142.0954	2142.0705	11.6	1	89	8.1e-008	1	18155
	K.ARPFPDGLAEDIDKGEVSAR.Q		12		536.5317	2142.0976	2142.0705	12.6	1	(52)	0.00035	1	18171
	K.STAISLFYELSENDLNFIK.Q		11		1102.5729	2203.1312	2203.1048	12.0	0	94	2.3e-008	1	18735
	K.STAISLFYELSENDLNFIK.Q		1		735.3863	2203.1370	2203.1048	14.6	0	(89)	6.7e-008	1	18741
	R.ALLELQLEPEELYQTFQR.I		1		1110.5958	2219.1771	2219.1474	13.4	0	81	3.7e-007	1	18883
	R.KIWCFGPDGTGPNILTDITK.G		3		745.0589	2232.1549	2232.1249	13.4	1	(86)	1.1e-007	1	18963
	R.KIWCFGPDGTGPNILTDITK.G		3		1117.0857	2232.1568	2232.1249	14.3	1	107	8.9e-010	1	18965
	K.YRCELLYEGPPDDEAAMGIK.S		3		1164.0482	2326.0819	2326.0609	9.01	1	71	3.8e-006	1	19695
	K.YRCELLYEGPPDDEAAMGIK.S		2		776.3694	2326.0863	2326.0609	10.9	1	(54)	0.00022	1	19698
	K.YRCELLYEGPPDDEAA->M<-GIK.S		2	Oxidation (M)	781.7005	2342.0797	2342.0558	10.2	1	(38)	0.009	1	19807
	K.GVQYLNEIKDSVVAGFQWATK.E		3		1177.1239	2352.2332	2352.2114	9.29	1	119	6.4e-011	1	19868
	K.GVQYLNEIKDSVVAGFQWATK.E		6		785.0868	2352.2385	2352.2114	11.5	1	(49)	0.00052	1	19870
	R.IMGPNYTPGKKEDLYLKPIQR.T		1		1231.1791	2460.3436	2460.3199	9.65	2	62	1.6e-005	1	20621
	R.IMGPNYTPGKKEDLYLKPIQR.T		2		821.1229	2460.3468	2460.3199	10.9	2	(44)	0.00095	1	20622
	R.IMGPNYTPGKKEDLYLKPIQR.T		2		616.0940	2460.3469	2460.3199	11.0	2	(45)	0.00068	1	20623
	R.IMGPNYTPGKKEDLYLKPIQR.T		1		493.0773	2460.3500	2460.3199	12.2	2	(32)	0.015	1	20625
	R.I->M<-GPNYTPGKKEDLYLKPIQR.T		2	Oxidation (M)	620.0932	2476.3437	2476.3148	11.7	2	(27)	0.058	1	20755
	R.VTDGALVVVDCVSGVCVQTETVLR.Q		12		1288.6746	2575.3346	2575.2986	13.9	0	83	2.2e-007	1	21309
	R.WLPAGDALLQ->M<-ITIHLPSPVTAQK.Y		1	Oxidation (M)	1308.7291	2615.4437	2615.4145	11.2	0	72	9.6e-007	1	21509
	R.WLPAGDALLQ->M<-ITIHLPSPVTAQK.Y		1	Oxidation (M)	872.8232	2615.4477	2615.4145	12.7	0	(40)	0.0015	1	21510
	R.RWLPAGDALLQMITIHLPSPVTAQK.Y		1		689.8948	2755.5503	2755.5207	10.7	1	(63)	5e-006	1	22102
	R.RWLPAGDALLQMITIHLPSPVTAQK.Y		1		919.5250	2755.5531	2755.5207	11.7	1	(60)	1.1e-005	1	22103
	R.YVEPIEDVPCGNIVGLVGVDQFLVK.T		3		1380.2374	2758.4603	2758.4252	12.7	0	82	3e-007	1	22117
	R.YVEPIEDVPCGNIVGLVGVDQFLVK.T		1		920.4951	2758.4634	2758.4252	13.8	0	(64)	1.9e-005	1	22118
	R.RWLPAGDALLQ->M<-ITIHLPSPVTAQK.Y		1	Oxidation (M)	924.8582	2771.5526	2771.5156	13.3	1	(37)	0.0016	1	22175
	R.RWLPAGDALLQ->M<-ITIHLPSPVTAQK.Y		1	Oxidation (M)	693.8960	2771.5549	2771.5156	14.2	1	75	3.2e-007	1	22176
	K.DGSGFLINLIDSPGHVDFSSEVTAALR.V		1		1409.2194	2816.4242	2816.3981	9.26	0	49	0.00079	1	22326
	K.DGSGFLINLIDSPGHVDFSSEVTAALR.V		4		939.8168	2816.4285	2816.3981	10.8	0	(45)	0.0016	1	22328
	R.LMEPIYLVEIQCPEQVVGGIYGVLNR.K		1		1495.2988	2988.5831	2988.5453	12.7	0	74	1.1e-006	1	22771
	R.LMEPIYLVEIQCPEQVVGGIYGVLNR.K		1		748.1540	2988.5871	2988.5453	14.0	0	(62)	1.7e-005	1	22772
	R.SNTGGQAFPQCVFDHWQILPGDPFDNSSRPSQVVAETR.K	U	1		1415.6727	4243.9964	4243.9771	4.55	0	18	0.9	1	24197
	R.SNTGGQAFPQCVFDHWQILPGDPFDNSSRPSQVVAETR.K	U	1		1062.0156	4244.0334	4243.9771	13.3	0	(4)	22	1	24201
tr|B9EHN0|B9EHN0_MOUSE	Uba1	E1 ubiquitin-activating enzyme OS=Mus musculus OX=10090 GN=Uba1 PE=1 SV=1	118931	4804	225(166)	50(40)	7.53	62%	B9EHN0_uniprot
	Peptide	Unique	Matches	Modification	Observed	Mr(expt)	Mr(calc)	ppm	Miss	Score	Expect	Rank	Query
	K.LVVADTR.G		1		387.2340	772.4535	772.4443	11.9	0	51	0.00075	1	308
	R.GLGVEIAK.N	U	2		393.7439	785.4732	785.4647	10.9	0	34	0.024	1	384
	K.NIILGGVK.A		2		407.2690	812.5234	812.5120	14.1	0	26	0.061	1	559
	K.SIPICTLK.N		2		466.2739	930.5332	930.5208	13.3	0	15	1.4	1	1462
	K.QFLDYFK.T		2		480.7514	959.4883	959.4753	13.6	0	27	0.1	1	1726
	R.DEFEGLFK.Q		2		492.7433	983.4720	983.4600	12.2	0	23	0.18	1	2004
	R.GGIVSQVKVPK.K	U	1		556.3527	1110.6908	1110.6761	13.2	1	22	0.067	1	3445
	K->.<-QNSLDEDLIR.K	U	2	Gln->pyro-Glu (N-term Q)	593.2973	1184.5800	1184.5673	10.7	0	(25)	0.16	1	4479
	K.QNSLDEDLIR.K	U	2		601.8123	1201.6100	1201.5939	13.4	0	53	0.00035	1	4731
	R.KPLLESGTLGTK.G		2		622.3739	1242.7332	1242.7183	12.0	0	78	4.7e-007	1	5372
	R.KPLLESGTLGTK.G		1		415.2520	1242.7341	1242.7183	12.7	0	(42)	0.0017	1	5374
	R.AENYDISPADR.H	U	4		625.7922	1249.5699	1249.5575	9.97	0	57	7.4e-005	1	5474
	R->.<-QLYVLGHEAMK.M		2	Gln->pyro-Glu (N-term Q)	636.3345	1270.6545	1270.6380	13.0	0	(33)	0.028	1	5824
	R->.<-QLYVLGHEA->M<-K.M		1	Gln->pyro-Glu (N-term Q); Oxidation (M)	644.3323	1286.6500	1286.6329	13.3	0	(38)	0.0085	1	6074
	R.LDQPMTEIVSR.V	U	3		644.8393	1287.6640	1287.6493	11.5	0	77	1.4e-006	1	6089
	R.QLYVLGHEAMK.M		2		644.8464	1287.6782	1287.6645	10.6	0	49	0.00091	1	6093
	R.QLYVLGHEAMK.M		1		430.2337	1287.6794	1287.6645	11.5	0	(9)	8.5	1	6094
	R.LDQP->M<-TEIVSR.V	U	1	Oxidation (M)	652.8380	1303.6615	1303.6442	13.2	0	(40)	0.0059	1	6344
	R.QLYVLGHEA->M<-K.M		2	Oxidation (M)	652.8436	1303.6727	1303.6594	10.2	0	(48)	0.0011	1	6349
	K->.<-QNSLDEDLIRK.L	U	1	Gln->pyro-Glu (N-term Q)	657.3456	1312.6766	1312.6623	10.9	1	(53)	0.00025	1	6489
	K.QNSLDEDLIRK.L	U	1		665.8585	1329.7024	1329.6888	10.2	1	58	8.6e-005	1	6735
	K.QNSLDEDLIRK.L	U	1		444.2416	1329.7031	1329.6888	10.7	1	(20)	0.52	1	6736
	K.ATLPSPDKLPGFK.M	U	3		685.8951	1369.7757	1369.7605	11.1	1	50	0.00042	1	7366
	K.ATLPSPDKLPGFK.M	U	6		457.5994	1369.7763	1369.7605	11.5	1	(46)	0.00092	1	7368
	K.MLQTSSVLVSGLR.G	U	2		695.8982	1389.7819	1389.7650	12.2	0	93	1.7e-008	1	7704
	K.VVQGHQQLDSYK.N	U	1		701.3646	1400.7146	1400.7048	6.95	0	16	1.8	1	7882
	K.->M<-LQTSSVLVSGLR.G	U	1	Oxidation (M)	703.8942	1405.7738	1405.7599	9.88	0	(69)	5.4e-006	1	7972
	R->.<-QFLFRPWDVTK.L	U	1	Gln->pyro-Glu (N-term Q)	710.3839	1418.7533	1418.7347	13.1	0	(46)	0.0015	1	8182
	R.QFLFRPWDVTK.L	U	3		718.8966	1435.7787	1435.7612	12.1	0	60	4.2e-005	1	8408
	R.QFLFRPWDVTK.L	U	2		479.6003	1435.7789	1435.7612	12.3	0	(14)	1.7	1	8409
	K.DNPGVVTCLDEAR.H	U	4		723.3466	1444.6786	1444.6617	11.7	0	68	6.8e-006	1	8562
	R.AENYDISPADRHK.S	U	1		758.3710	1514.7274	1514.7113	10.6	1	59	6.9e-005	1	9685
	K.NGSEADIDESLYSR.Q	U	2		778.3543	1554.6941	1554.6798	9.20	0	92	2.5e-008	1	10375
	K.ERLDQPMTEIVSR.V	U	2		787.4133	1572.8121	1572.7930	12.2	1	45	0.0021	1	10689
	K.ERLDQPMTEIVSR.V	U	1		525.2787	1572.8142	1572.7930	13.5	1	(30)	0.059	1	10691
	K->.<-QPAENVNQYLTDSK.F	U	2	Gln->pyro-Glu (N-term Q)	795.3846	1588.7547	1588.7369	11.2	0	(45)	0.0017	1	10931
	K.QPAENVNQYLTDSK.F	U	5		803.9002	1605.7857	1605.7634	13.9	0	67	1.1e-005	1	11239
	K.YFLVGAGAIGCELLK.N		9		805.9431	1609.8717	1609.8538	11.1	0	59	6.1e-005	1	11290
	R.LAGTQPLEVLEAVQR.S	U	4		812.4666	1622.9187	1622.8992	12.0	0	(83)	1e-007	1	11492
	R.LAGTQPLEVLEAVQR.S	U	2		541.9805	1622.9196	1622.8992	12.6	0	102	1.3e-009	1	11495
	R.YDGQVAVFGSDFQEK.L	U	4		845.4006	1688.7866	1688.7682	10.9	0	52	0.00028	1	12457
	K.NFPNAIEHTLQWAR.D	U	3		848.9421	1695.8696	1695.8481	12.7	0	77	1.1e-006	1	12571
	K.NFPNAIEHTLQWAR.D	U	3		566.2977	1695.8712	1695.8481	13.6	0	(51)	0.00048	1	12574
	R->.<-QMNPYIQVTSHQNR.V	U	2	Gln->pyro-Glu (N-term Q)	849.9132	1697.8119	1697.7944	10.3	0	(57)	9.8e-005	1	12608
	R->.<-Q->M<-NPYIQVTSHQNR.V	U	2	Gln->pyro-Glu (N-term Q); Oxidation (M)	857.9102	1713.8058	1713.7893	9.61	0	(59)	5.8e-005	1	12843
	R.QMNPYIQVTSHQNR.V	U	2		858.4274	1714.8402	1714.8209	11.2	0	(49)	0.0007	1	12866
	R.QMNPYIQVTSHQNR.V	U	2		572.6211	1714.8414	1714.8209	12.0	0	(18)	1.1	1	12868
	R.Q->M<-NPYIQVTSHQNR.V	U	2	Oxidation (M)	866.4254	1730.8363	1730.8158	11.8	0	66	1.7e-005	1	13100
	R.Q->M<-NPYIQVTSHQNR.V	U	2	Oxidation (M)	577.9533	1730.8379	1730.8158	12.8	0	(47)	0.0013	1	13101
	R.FEVQGLQPNGEEMTLK.Q	U	1		910.4508	1818.8871	1818.8822	2.68	0	4	32	2	14425
	R.HQYYNQEWTLWDR.F	U	1		919.9246	1837.8347	1837.8172	9.51	0	71	3.9e-006	1	14709
	R.HQYYNQEWTLWDR.F	U	1		613.6204	1837.8394	1837.8172	12.1	0	(24)	0.21	1	14710
	K.QKYFLVGAGAIGCELLK.N		2		934.0218	1866.0290	1866.0073	11.6	1	79	4e-007	1	15084
	K.QKYFLVGAGAIGCELLK.N		3		623.0176	1866.0311	1866.0073	12.7	1	(48)	0.00048	1	15088
	R.AAVASLLQSVQVPEFTPK.S	U	1		629.0266	1884.0580	1884.0357	11.9	0	(57)	4.6e-005	1	15320
	R.AAVASLLQSVQVPEFTPK.S	U	2		943.0372	1884.0599	1884.0357	12.9	0	86	6.3e-008	1	15321
	R.NEEDATELVGLAQAVNAR.S	U	1		950.4837	1898.9528	1898.9334	10.3	0	106	1.6e-009	1	15522
	R.NEEDATELVGLAQAVNAR.S	U	1		633.9928	1898.9566	1898.9334	12.2	0	(58)	0.0001	1	15523
	K.SLPASLVEPDFVMTDFAK.Y	U	3		984.0077	1966.0008	1965.9758	12.7	0	74	2.4e-006	1	16319
	K.SLPASLVEPDFVMTDFAK.Y	U	1		656.3419	1966.0039	1965.9758	14.3	0	(18)	0.92	1	16321
	K.SLPASLVEPDFV->M<-TDFAK.Y	U	2	Oxidation (M)	992.0057	1981.9969	1981.9707	13.2	0	(57)	0.00013	1	16526
	R.LEELKATLPSPDKLPGFK.M	U	1		661.7185	1982.1337	1982.1088	12.6	2	11	0.9	1	16530
	R.QNRYDGQVAVFGSDFQEK.L	U	2		1044.5017	2086.9889	2086.9708	8.64	1	56	0.00016	1	17644
	R.QNRYDGQVAVFGSDFQEK.L	U	1		696.6739	2086.9998	2086.9708	13.9	1	(7)	14	1	17645
	K.NGFLNLALPFFGFSEPLAAPR.H	U	1		760.0828	2277.2265	2277.1946	14.0	0	75	1e-006	1	19336
	K.NGFLNLALPFFGFSEPLAAPR.H	U	2		1139.6216	2277.2286	2277.1946	14.9	0	(61)	2.2e-005	1	19337
	K.VLGPYTFSICDTSNFSDYIR.G	U	8		1178.0675	2354.1204	2354.0889	13.4	0	78	1.1e-006	1	19898
	R->.<-QLLHNFPPDQLTSSGAPFWSGPK.R	U	2	Gln->pyro-Glu (N-term Q)	1254.1351	2506.2557	2506.2281	11.0	0	(76)	1.4e-006	1	20909
	K.GNVQVVIPFLTESYSSSQDPPEK.S	U	1		1261.1395	2520.2645	2520.2384	10.4	0	24	0.27	1	20984
	R.QLLHNFPPDQLTSSGAPFWSGPK.R	U	13		842.1027	2523.2863	2523.2547	12.5	0	(77)	9.6e-007	1	21005
	R.QLLHNFPPDQLTSSGAPFWSGPK.R	U	9		1262.6534	2523.2923	2523.2547	14.9	0	90	5.3e-008	1	21016
	K.AVTLHDQGTTQWADLSSQFYLR.E	U	4		846.4281	2536.2625	2536.2347	11.0	0	(68)	1e-005	1	21089
	K.AVTLHDQGTTQWADLSSQFYLR.E	U	2		1269.1398	2536.2650	2536.2347	12.0	0	90	7.3e-008	1	21090
	R.ALVLELCCNDESGEDVEVPYVR.Y	U	4		1283.6078	2565.2010	2565.1727	11.0	0	72	4e-006	1	21235
	R.DEFEGLFKQPAENVNQYLTDSK.F	U	1		1286.6295	2571.2445	2571.2129	12.3	1	63	3e-005	1	21276
	R.DEFEGLFKQPAENVNQYLTDSK.F	U	1		858.0895	2571.2466	2571.2129	13.1	1	(54)	0.00027	1	21277
	R.IYDDDFFQNLDGVANALDNIDAR.M	U	3		1307.6252	2613.2359	2613.1983	14.4	0	116	1.5e-010	1	21489
	R.IYDDDFFQNLDGVANALDNIDAR.M	U	1		872.0862	2613.2369	2613.1983	14.8	0	(68)	8.8e-006	1	21490
	K.IHVSDQELQSANASVDDSRLEELK.A	U	2		1342.1758	2682.3370	2682.3096	10.2	1	(65)	2.1e-005	1	21801
	K.IHVSDQELQSANASVDDSRLEELK.A	U	8		895.1205	2682.3396	2682.3096	11.2	1	(64)	2.2e-005	1	21805
	K.IHVSDQELQSANASVDDSRLEELK.A	U	1		671.5931	2682.3432	2682.3096	12.5	1	65	1.8e-005	1	21807
	R.KLAYVAAGDLAPINAFIGGLAAQEVMK.A	U	1		1366.2607	2730.5069	2730.4778	10.7	1	92	8.1e-009	1	21990
	R.KLAYVAAGDLAPINAFIGGLAAQEV->M<-K.A	U	1	Oxidation (M)	1374.2542	2746.4937	2746.4727	7.65	1	(67)	4.2e-006	1	22046
	R.KLAYVAAGDLAPINAFIGGLAAQEV->M<-K.A	U	1	Oxidation (M)	916.5104	2746.5093	2746.4727	13.3	1	(46)	0.00031	1	22047
	K.AVTLHDQGTTQWADLSSQFYLREEDIGK.N	U	1		1604.7988	3207.5831	3207.5473	11.2	1	(33)	0.033	1	23214
	K.AVTLHDQGTTQWADLSSQFYLREEDIGK.N	U	3		1070.2039	3207.5898	3207.5473	13.2	1	60	5.9e-005	1	23215
	K.AVTLHDQGTTQWADLSSQFYLREEDIGK.N	U	2		802.9050	3207.5908	3207.5473	13.6	1	(36)	0.014	1	23216
	K.YSRPAQLHIGFQALHQFCALHNQPPRPR.N	U	4		668.7581	3338.7539	3338.7108	12.9	0	38	0.0055	1	23408
	K.YSRPAQLHIGFQALHQFCALHNQPPRPR.N	U	1		835.6959	3338.7543	3338.7108	13.0	0	(35)	0.01	1	23409
	K.YSRPAQLHIGFQALHQFCALHNQPPRPR.N	U	2		557.4664	3338.7546	3338.7108	13.1	0	(29)	0.045	1	23410
	K.FMPIMQWLYFDALECLPEDKEALTEEK.C	U	1		1673.8026	3345.5907	3345.5647	7.76	1	(37)	0.012	1	23424
	K.FMPIMQWLYFDALECLPEDKEALTEEK.C	U	2		1116.2118	3345.6135	3345.5647	14.6	1	(46)	0.0016	1	23427
	K.F->M<-PIMQWLYFDALECLPEDKEALTEEK.C	U	1	Oxidation (M)	1121.5440	3361.6100	3361.5596	15.0	1	(30)	0.053	1	23448
	K.F->M<-PI->M<-QWLYFDALECLPEDKEALTEEK.C	U	1	2 Oxidation (M)	1126.8706	3377.5900	3377.5545	10.5	1	62	3.4e-005	1	23463
	K.AVTLHDQGTTQWADLSSQFYLREEDIGKNR.A	U	1		870.4358	3477.7143	3477.6913	6.61	2	19	0.67	1	23578
	K.AVTLHDQGTTQWADLSSQFYLREEDIGKNR.A	U	1		1160.2505	3477.7296	3477.6913	11.0	2	(7)	8.9	1	23579
	R.SLVLQRPQTWGDCVTWACHHWHTQYCNNIR.Q	U	1		1275.2683	3822.7832	3822.7467	9.53	0	32	0.034	1	23930
	R.SLVLQRPQTWGDCVTWACHHWHTQYCNNIR.Q	U	1		956.7050	3822.7907	3822.7467	11.5	0	(20)	0.54	1	23931
	R.SLVLQRPQTWGDCVTWACHHWHTQYCNNIR.Q	U	1		638.1393	3822.7924	3822.7467	11.9	0	(21)	0.45	1	23932
	R.SLVLQRPQTWGDCVTWACHHWHTQYCNNIR.Q	U	2		765.5668	3822.7978	3822.7467	13.4	0	(11)	5.1	1	23934
sp|Q5SUA5|MYO1G_MOUSE	Myo1g	Unconventional myosin-Ig OS=Mus musculus OX=10090 GN=Myo1g PE=1 SV=1	118123	4377	193(144)	61(51)	8.65	65%	Q5SUA5_uniprot
	Peptide	Unique	Matches	Modification	Observed	Mr(expt)	Mr(calc)	ppm	Miss	Score	Expect	Rank	Query
	R.ALLLTDR.Y	U	2		401.2501	800.4856	800.4756	12.5	0	43	0.0028	1	485
	R.QPPLYGR.D	U	1		415.7345	829.4544	829.4446	11.8	0	5	27	1	670
	R->.<-QYRVMR.A	U	1	Gln->pyro-Glu (N-term Q)	418.2152	834.4159	834.4170	-1.33	1	4	19	2	695
	R.AIYTIMR.W	U	2		434.2465	866.4784	866.4684	11.6	0	(38)	0.0054	1	910
	R.AIYTI->M<-R.W	U	1	Oxidation (M)	442.2441	882.4736	882.4633	11.7	0	39	0.0039	1	1075
	K.INSIMEPR.N	U	2		480.2556	958.4967	958.4906	6.38	0	(53)	0.00036	1	1716
	K.INSI->M<-EPR.N	U	1	Oxidation (M)	488.2555	974.4964	974.4855	11.2	0	55	0.00024	1	1892
	R.AHLIELQR.R	U	1		490.2934	978.5722	978.5610	11.5	0	22	0.15	1	1941
	R.DSLFQDFK.R	U	1		500.2500	998.4854	998.4709	14.6	0	2	22	1	2169
	R.LFEWVVNK.I	U	3		517.7935	1033.5724	1033.5597	12.3	0	41	0.0037	1	2555
	R.TLVTLEQSR.A	U	3		523.8022	1045.5898	1045.5768	12.5	0	42	0.0034	1	2660
	R.DRALLLTDR.Y	U	2		536.8162	1071.6178	1071.6036	13.2	1	21	0.39	1	2941
	R.NPAVYNFTR.Q	U	2		541.2819	1080.5493	1080.5352	13.0	0	37	0.011	1	3041
	K.VAAMGALQGLR.Q	U	3		543.8151	1085.6157	1085.6015	13.0	0	76	1.3e-006	1	3129
	K.VAA->M<-GALQGLR.Q	U	3	Oxidation (M)	551.8123	1101.6100	1101.5965	12.3	0	(70)	5.7e-006	1	3327
	K.RPLTAGTLFK.N	U	2		368.5617	1102.6632	1102.6499	12.1	0	(36)	0.004	1	3341
	K.RPLTAGTLFK.N	U	4		552.3394	1102.6643	1102.6499	13.1	0	42	0.0011	1	3343
	K.SHQGVMEAMR.I	U	1		573.2705	1144.5265	1144.5117	12.9	0	(23)	0.18	1	3960
	K.SHQGVMEAMR.I	U	1		382.5161	1144.5265	1144.5117	12.9	0	33	0.017	1	3961
	R.DSLFQDFKR.L	U	2		385.8690	1154.5851	1154.5720	11.3	1	(22)	0.33	1	4070
	R.DSLFQDFKR.L	U	1		578.3001	1154.5857	1154.5720	11.8	1	42	0.0026	1	4072
	R.VSDCIPLSQR.G	U	3		587.8016	1173.5886	1173.5812	6.29	0	47	0.0011	1	4333
	R.STFTLLWPSH.-	U	3		594.8144	1187.6143	1187.5975	14.2	0	58	0.00011	1	4511
	K.SHTVAEASYAR.D	U	1		596.2982	1190.5818	1190.5680	11.6	0	44	0.0025	1	4554
	K.YMDINFDFK.G		2		596.7789	1191.5432	1191.5270	13.6	0	41	0.0031	1	4569
	K.Y->M<-DINFDFK.G		1	Oxidation (M)	604.7758	1207.5371	1207.5220	12.5	0	(34)	0.016	2	4813
	K.NIPPSDMIQIK.A	U	7		628.3480	1254.6814	1254.6642	13.7	0	40	0.0045	1	5560
	K.NIPPSD->M<-IQIK.A	U	1	Oxidation (M)	636.3443	1270.6740	1270.6591	11.8	0	(21)	0.52	1	5827
	R.LLYNSVDPTLR.A	U	2		645.8637	1289.7127	1289.6979	11.5	0	62	2.8e-005	1	6127
	R.NFHAFYQLLR.G	U	2		654.8538	1307.6931	1307.6775	11.9	0	(34)	0.019	1	6427
	R.NFHAFYQLLR.G	U	3		436.9052	1307.6937	1307.6775	12.4	0	59	6.6e-005	1	6428
	K.STCVLEAFGNAR.T	U	2		662.8271	1323.6396	1323.6241	11.7	0	57	9.6e-005	1	6646
	K.LQQLFIQLILK.Q	U	1		678.9418	1355.8691	1355.8540	11.1	0	40	0.0001	1	7153
	K.NSMVALVENLASK.E	U	1		688.3759	1374.7373	1374.7177	14.3	0	68	8.7e-006	1	7457
	R.IFLQTLDTHHR.H	U	2		690.8807	1379.7469	1379.7310	11.6	0	79	5.4e-007	1	7530
	R.IFLQTLDTHHR.H	U	2		460.9230	1379.7472	1379.7310	11.7	0	(51)	0.00034	1	7531
	R.CIKPNEDKVAGR.L	U	1		462.9133	1385.7182	1385.7085	6.96	1	(5)	17	1	7624
	R.CIKPNEDKVAGR.L	U	2		693.8708	1385.7270	1385.7085	13.4	1	28	0.078	1	7626
	K.DGFGSVLFSSHVR.K	U	2		704.3635	1406.7124	1406.6943	12.9	0	49	0.00073	1	7996
	K.NRDSLFQDFKR.L	U	1		475.9183	1424.7331	1424.7160	11.9	2	30	0.049	1	8269
	R.ARLIPIIVLLLQK.A	U	1		745.5231	1489.0316	1489.0119	13.2	1	(26)	0.0023	1	9256
	R.ARLIPIIVLLLQK.A	U	1		497.3513	1489.0321	1489.0119	13.6	1	43	5.3e-005	1	9257
	R.AVPLEAVTGLSVTSGR.D	U	2		778.9451	1555.8756	1555.8570	12.0	0	78	6.3e-007	1	10401
	R.HQVEYLGLLENVR.V		4		785.4321	1568.8497	1568.8311	11.9	0	67	9.7e-006	1	10619
	R.HQVEYLGLLENVR.V		3		523.9584	1568.8535	1568.8311	14.3	0	(48)	0.00077	1	10622
	R.QLCPTDKTMEFGR.D	U	1		528.2564	1581.7474	1581.7280	12.3	1	(36)	0.014	1	10825
	K.GGLEVADEALVGYVAK.L	U	4		795.9307	1589.8468	1589.8301	10.5	0	61	4e-005	1	10952
	R.QLCPTDKT->M<-EFGR.D	U	1	Oxidation (M)	799.8779	1597.7413	1597.7229	11.5	1	50	0.0005	1	11081
	R.QLCPTDKT->M<-EFGR.D	U	1	Oxidation (M)	533.5884	1597.7433	1597.7229	12.8	1	(20)	0.58	1	11082
	R.IIGFSPDEVESIHR.I	U	4		799.9205	1597.8264	1597.8100	10.2	0	90	6e-008	1	11091
	R.IIGFSPDEVESIHR.I	U	3		533.6174	1597.8305	1597.8100	12.8	0	(51)	0.00046	1	11095
	R.GSEDQELQGLHLER.N	U	3		805.9012	1609.7878	1609.7696	11.3	0	117	9.4e-011	1	11280
	R.GSEDQELQGLHLER.N	U	2		537.6042	1609.7909	1609.7696	13.3	0	(56)	0.00013	1	11283
	K.GDPVGGHIHSYLLEK.S	U	1		541.2881	1620.8424	1620.8260	10.1	0	(10)	6.2	1	11463
	K.GDPVGGHIHSYLLEK.S	U	1		811.4292	1620.8438	1620.8260	11.0	0	47	0.0012	1	11466
	R.SRDTCIVISGESGAGK.T	U	2		818.9109	1635.8073	1635.7886	11.4	1	92	3.6e-008	1	11684
	R.EKDGFGSVLFSSHVR.K	U	1		416.9699	1663.8505	1663.8318	11.2	1	(26)	0.18	1	12107
	R.EKDGFGSVLFSSHVR.K	U	4		555.6245	1663.8515	1663.8318	11.8	1	(64)	2.5e-005	1	12109
	R.EKDGFGSVLFSSHVR.K	U	3		832.9338	1663.8530	1663.8318	12.7	1	66	1.5e-005	1	12112
	R.LIPIIVLLLQKAWR.G	U	1		559.3791	1675.1156	1675.0912	14.6	1	22	0.0057	1	12273
	R.AMWPDGQQDITEVTK.R	U	4		859.9165	1717.8184	1717.7981	11.8	0	60	6.7e-005	1	12924
	K.HIMQYIAAVTNPSQR.A	U	4		864.9559	1727.8972	1727.8777	11.3	0	(103)	2.4e-009	1	13060
	K.HIMQYIAAVTNPSQR.A	U	4		576.9738	1727.8996	1727.8777	12.7	0	(69)	6.8e-006	1	13064
	R.A->M<-WPDGQQDITEVTK.R	U	2	Oxidation (M)	867.9131	1733.8117	1733.7931	10.8	0	(53)	0.00029	1	13179
	K.SHTVAEASYARDACAK.A	U	1		579.6104	1735.8092	1735.7948	8.34	1	19	0.68	1	13219
	K.HI->M<-QYIAAVTNPSQR.A	U	3	Oxidation (M)	872.9537	1743.8929	1743.8726	11.6	0	123	3.4e-011	1	13330
	K.HI->M<-QYIAAVTNPSQR.A	U	1	Oxidation (M)	582.3059	1743.8959	1743.8726	13.4	0	(30)	0.065	1	13333
	R.IGELVGMLAAHCQGEGR.T	U	1		899.4498	1796.8851	1796.8662	10.5	0	81	4.8e-007	1	14045
	R.IGELVGMLAAHCQGEGR.T	U	1		599.9701	1796.8884	1796.8662	12.4	0	(53)	0.00032	1	14047
	R.IGELVG->M<-LAAHCQGEGR.T	U	1	Oxidation (M)	907.4472	1812.8798	1812.8611	10.4	0	(36)	0.014	1	14338
	R.QGAGLN->M<-GVHNALDSDEK.S	U	1	Oxidation (M)	936.4438	1870.8730	1870.8479	13.4	0	53	0.00024	1	15141
	R.DTCIVISGESGAGKTEASK.H	U	1		955.4764	1908.9383	1908.9099	14.9	1	77	1.4e-006	1	15637
	R.GILAVLDEACSTAGPITDR.I	U	1		653.6752	1958.0037	1957.9779	13.2	0	(49)	0.00062	1	16232
	R.GILAVLDEACSTAGPITDR.I	U	2		980.0097	1958.0048	1957.9779	13.8	0	136	1.2e-012	1	16234
	K.HYAGDVTYSVEGFIDKNR.D	U	2		1036.0094	2070.0042	2069.9807	11.4	1	136	1.5e-012	1	17473
	K.HYAGDVTYSVEGFIDKNR.D	U	3		691.0094	2070.0064	2069.9807	12.4	1	(82)	4.3e-007	1	17475
	R.ELYERPPHLYAVANAAYK.A	U	3		1053.0560	2104.0975	2104.0741	11.1	0	66	1.3e-005	1	17818
	R.ELYERPPHLYAVANAAYK.A	U	1		527.0320	2104.0988	2104.0741	11.7	0	(13)	2.7	1	17820
	R.ELYERPPHLYAVANAAYK.A	U	4		702.3738	2104.0997	2104.0741	12.2	0	(48)	0.00085	1	17822
	R.SRDTCIVISGESGAGKTEASK.H	U	1		718.3635	2152.0688	2152.0430	12.0	2	64	2.6e-005	1	18267
	K.NSMVALVENLASKEPFYVR.C	U	1		1084.0776	2166.1407	2166.1143	12.2	1	96	1.1e-008	1	18401
	K.NSMVALVENLASKEPFYVR.C	U	1		723.0554	2166.1444	2166.1143	13.9	1	(51)	0.00032	1	18402
	K.NS->M<-VALVENLASKEPFYVR.C	U	2	Oxidation (M)	1092.0739	2182.1331	2182.1092	11.0	1	(95)	1.6e-008	1	18556
	K.NS->M<-VALVENLASKEPFYVR.C	U	1	Oxidation (M)	728.3865	2182.1376	2182.1092	13.0	1	(37)	0.01	1	18558
	R.LISVEPRPEQPEPDFQSSR.S	U	2		737.7145	2210.1216	2210.0967	11.3	0	44	0.0023	1	18797
	R.LISVEPRPEQPEPDFQSSR.S	U	2		1106.0689	2210.1231	2210.0967	11.9	0	(38)	0.0087	1	18798
	R.DLVWPTPPAVLQPFQDTCR.V	U	1		1120.5765	2239.1385	2239.1096	12.9	0	72	3.5e-006	1	19011
	R.DAVSALLEQHGLQGDVAFGHSK.L	U	2		760.3947	2278.1623	2278.1342	12.3	0	(42)	0.0037	1	19341
	R.DAVSALLEQHGLQGDVAFGHSK.L	U	1		1140.0890	2278.1634	2278.1342	12.8	0	44	0.0021	1	19342
	R.DYLSSDTDNPTASHLFAEQLK.A	U	3		1176.5665	2351.1185	2351.0917	11.4	0	97	1.2e-008	1	19858
	R.DYLSSDTDNPTASHLFAEQLK.A	U	2		784.7137	2351.1192	2351.0917	11.7	0	(55)	0.00021	1	19859
	R.RLISVEPRPEQPEPDFQSSR.S	U	1		1184.1190	2366.2235	2366.1978	10.8	1	28	0.091	1	20035
	R.RLISVEPRPEQPEPDFQSSR.S	U	2		789.7493	2366.2260	2366.1978	11.9	1	(12)	3.4	1	20037
	R.RLISVEPRPEQPEPDFQSSR.S	U	1		592.5640	2366.2267	2366.1978	12.2	1	(12)	3.7	1	20038
	R.ILAAILHLGNIEFVETEENGPQK.G	U	1		845.7962	2534.3668	2534.3380	11.3	0	61	2.1e-005	1	21077
	R.AMWPDGQQDITEVTKRPLTAGTLFK.N	U	1		701.6252	2802.4716	2802.4375	12.2	1	10	3.9	1	22275
	R.QGAGLNMGVHNALDSDEKSHQGVMEAMR.I	U	1		994.8016	2981.3831	2981.3542	9.70	1	67	9.7e-006	1	22744
	R.QGAGLNMGVHNALDSDEKSHQGVMEAMR.I	U	1		746.3543	2981.3881	2981.3542	11.4	1	(35)	0.016	1	22745
	R.QGAGLN->M<-GVHNALDSDEKSHQGVMEAMR.I	U	1	Oxidation (M)	750.3527	2997.3818	2997.3491	10.9	1	(20)	0.47	1	22789
	R.IYTYIGEVLVSVNPYQELPLYGPEAIAK.Y	U	1		1570.3545	3138.6944	3138.6529	13.2	0	34	0.0072	1	23050
	K.MTCEYTWPNHLLGSDRDAVSALLEQHGLQGDVAFGHSK.L	U	1		707.5128	4239.0329	4238.9902	10.1	1	(1)	33	1	24193
	K.MTCEYTWPNHLLGSDRDAVSALLEQHGLQGDVAFGHSK.L	U	1		1060.7658	4239.0339	4238.9902	10.3	1	17	0.87	1	24194
	K.MTCEYTWPNHLLGSDRDAVSALLEQHGLQGDVAFGHSK.L	U	1		848.8151	4239.0389	4238.9902	11.5	1	(14)	1.8	1	24195
sp|Q3U7R1|ESYT1_MOUSE	Esyt1	Extended synaptotagmin-1 OS=Mus musculus OX=10090 GN=Esyt1 PE=1 SV=2	121707	4034	190(142)	54(43)	6.31	55%	Q3U7R1_uniprot
	Peptide	Unique	Matches	Modification	Observed	Mr(expt)	Mr(calc)	ppm	Miss	Score	Expect	Rank	Query
	R.FLGGLVK.G	U	3		367.2380	732.4615	732.4534	11.1	0	43	0.00077	1	120
	R.AQDLPLK.K	U	1		392.7364	783.4583	783.4490	11.8	0	24	0.094	1	364
	R.IHLLAAR.G	U	2		397.2605	792.5064	792.4970	11.9	0	29	0.0046	1	430
	R.AEDLPLR.K	U	2		407.2319	812.4492	812.4392	12.4	0	32	0.018	1	552
	K.SDPYALVR.V	U	3		460.7514	919.4882	919.4763	12.9	0	19	0.8	1	1372
	R.FFLQDPR.S	U	3		461.7480	921.4815	921.4709	11.5	0	50	0.00052	1	1384
	K.DRFLGGLVK.G	U	1		502.8044	1003.5943	1003.5815	12.8	1	20	0.35	1	2245
	K.GMQLHGVLR.V	U	2		505.7888	1009.5630	1009.5491	13.8	0	43	0.0016	1	2290
	R.VELGEKPLR.I	U	3		520.8154	1039.6162	1039.6026	13.1	0	48	0.00036	1	2601
	R.VGTQTFCSR.V	U	1		528.2564	1054.4981	1054.4866	10.9	0	47	0.00077	1	2750
	K.LISIIHSCR.A	U	1		366.8787	1097.6142	1097.6015	11.5	0	(29)	0.05	1	3286
	K.LISIIHSCR.A	U	1		549.8148	1097.6150	1097.6015	12.2	0	32	0.02	1	3287
	R.TLNPEFNER.F	U	3		560.2813	1118.5479	1118.5356	11.0	0	26	0.15	1	3576
	K.LLAETVAPAVR.G	U	2		570.3496	1138.6847	1138.6710	12.0	0	76	3.5e-007	1	3884
	K.DLDKDDFLGR.Y	U	1		597.2962	1192.5778	1192.5724	4.55	1	2	32	1	4586
	K.RTLNPEFNER.F	U	1		638.3331	1274.6516	1274.6367	11.7	1	33	0.028	1	5904
	R.ILYLDYSEIR.F	U	2		642.8539	1283.6933	1283.6761	13.4	0	51	0.00034	1	6042
	R.ALTLGALTLPLAR.L	U	2		655.4215	1308.8285	1308.8129	11.9	0	69	3.4e-007	1	6446
	R.ITAETLYMSHR.E	U	2		441.2293	1320.6660	1320.6496	12.4	0	(49)	0.00075	1	6603
	R.ITAETLYMSHR.E	U	2		661.3408	1320.6670	1320.6496	13.2	0	78	9e-007	1	6604
	R.THVVREDLNPR.W	U	1		668.3643	1334.7140	1334.7055	6.35	1	64	2e-005	1	6801
	R.THVVREDLNPR.W	U	2		445.9142	1334.7206	1334.7055	11.3	1	(21)	0.35	1	6803
	R.ITAETLY->M<-SHR.E	U	1	Oxidation (M)	669.3343	1336.6540	1336.6445	7.12	0	(51)	0.0004	1	6821
	R.ITAETLY->M<-SHR.E	U	2	Oxidation (M)	446.5600	1336.6581	1336.6445	10.1	0	(35)	0.016	1	6823
	R.IHVLEAQDLIAK.D	U	2		675.4013	1348.7881	1348.7714	12.3	0	(40)	0.0011	1	7050
	R.IHVLEAQDLIAK.D	U	2		450.6033	1348.7881	1348.7714	12.3	0	69	1.5e-006	1	7051
	K.LTVWYHSDEQK.L	U	2		703.3489	1404.6833	1404.6674	11.4	0	43	0.0029	1	7952
	K.LTVWYHSDEQK.L	U	1		469.2356	1404.6851	1404.6674	12.6	0	(3)	31	1	7953
	R.KPHAESLELQVR.G	U	1		352.4530	1405.7828	1405.7677	10.7	0	(42)	0.0023	1	7974
	R.KPHAESLELQVR.G	U	2		703.9002	1405.7859	1405.7677	12.9	0	(56)	9.2e-005	1	7981
	R.KPHAESLELQVR.G	U	5		469.6035	1405.7888	1405.7677	15.0	0	78	4.7e-007	1	7983
	R.LEWLSLLPDAEK.L	U	1		707.3936	1412.7725	1412.7551	12.4	0	43	0.0022	1	8083
	R.FEWDLPLDGTLR.R	U	1		731.3814	1460.7481	1460.7300	12.4	0	53	0.00037	1	8824
	R.GANPHLQTFTFTR.V	U	3		745.3892	1488.7638	1488.7474	11.0	0	(44)	0.0022	1	9240
	R.GANPHLQTFTFTR.V	U	2		497.2624	1488.7653	1488.7474	12.0	0	49	0.00076	1	9242
	R.ELPAWVSFPDVEK.A	U	1		758.8981	1515.7817	1515.7609	13.7	0	51	0.00054	1	9703
	R.SQELDVQVKDDSR.A	U	5		759.8809	1517.7473	1517.7322	9.97	1	84	2.6e-007	1	9721
	R.SQELDVQVKDDSR.A	U	3		506.9242	1517.7507	1517.7322	12.2	1	(46)	0.0015	1	9728
	K.SSELAAALLSVFLER.A	U	6		803.4538	1604.8930	1604.8773	9.79	0	(59)	4.3e-005	1	11220
	K.SSELAAALLSVFLER.A	U	1		535.9743	1604.9011	1604.8773	14.8	0	78	4.7e-007	1	11227
	R.FEWDLPLDGTLRR.K	U	1		809.4334	1616.8523	1616.8311	13.1	1	(28)	0.091	1	11395
	R.FEWDLPLDGTLRR.K	U	3		539.9583	1616.8529	1616.8311	13.5	1	36	0.015	1	11396
	R.IHVLEAQDLIAKDR.F	U	1		810.9665	1619.9185	1619.8995	11.8	1	(37)	0.0046	1	11429
	R.IHVLEAQDLIAKDR.F	U	2		540.9808	1619.9205	1619.8995	13.0	1	76	5.4e-007	1	11430
	K.ATYSTNSPVWEEAFR.F	U	2		879.4217	1756.8288	1756.8056	13.2	0	85	1.6e-007	1	13512
	R.LLVPLVPDLQDVAQLR.S	U	1		597.0322	1788.0747	1788.0509	13.3	0	79	4e-008	1	13947
	R.LLVPLVPDLQDVAQLR.S	U	2		895.0453	1788.0760	1788.0509	14.0	0	(37)	0.00059	1	13949
	K.IVAQVWPFLGQYMEK.L	U	1		603.6578	1807.9517	1807.9331	10.3	0	(33)	0.029	1	14223
	K.IVAQVWPFLGQYMEK.L	U	1		904.9841	1807.9537	1807.9331	11.4	0	45	0.0017	1	14224
	K.IVAQVWPFLGQY->M<-EK.L	U	1	Oxidation (M)	912.9842	1823.9539	1823.9280	14.2	0	(26)	0.12	1	14505
	R.LTHGDSPSEAPVGPLGQVK.L	U	3		945.0029	1887.9912	1887.9691	11.7	0	87	1.1e-007	1	15379
	R.LTHGDSPSEAPVGPLGQVK.L	U	3		630.3378	1887.9917	1887.9691	12.0	0	(37)	0.0099	1	15380
	R.DLPDPYVSVLLLPDKNR.S	U	1		977.5491	1953.0837	1953.0571	13.6	1	(68)	4.8e-006	1	16192
	R.DLPDPYVSVLLLPDKNR.S	U	1		652.0358	1953.0857	1953.0571	14.6	1	70	2.6e-006	1	16193
	K.GTKPPSPYATITVGETSHK.T	U	3		986.0222	1970.0298	1970.0109	9.57	0	69	5.6e-006	1	16362
	K.GTKPPSPYATITVGETSHK.T	U	3		657.6841	1970.0306	1970.0109	9.99	0	(67)	9.1e-006	1	16363
	K.GTKPPSPYATITVGETSHK.T	U	2		493.5161	1970.0351	1970.0109	12.3	0	(48)	0.00073	1	16368
	K.GNKEPNPMVQLSVQDVTR.E	U	3		1006.5256	2011.0367	2011.0157	10.5	1	108	8e-010	1	16819
	K.GNKEPNPMVQLSVQDVTR.E	U	2		671.3533	2011.0382	2011.0157	11.2	1	(72)	3.4e-006	1	16820
	K.GNKEPNP->M<-VQLSVQDVTR.E	U	3	Oxidation (M)	1014.5244	2027.0343	2027.0106	11.7	1	(76)	1.5e-006	1	17039
	K.GNKEPNP->M<-VQLSVQDVTR.E	U	1	Oxidation (M)	676.6858	2027.0357	2027.0106	12.4	1	(58)	9.8e-005	1	17041
	K.TVSQSSAPVWEESASFLIR.K	U	1		698.6959	2093.0659	2093.0429	11.0	0	(78)	1e-006	1	17720
	K.TVSQSSAPVWEESASFLIR.K	U	9		1047.5414	2093.0682	2093.0429	12.1	0	108	1.1e-009	1	17723
	R.KGTKPPSPYATITVGETSHK.T	U	1		1050.0728	2098.1309	2098.1059	12.0	1	(48)	0.0006	1	17769
	R.KGTKPPSPYATITVGETSHK.T	U	1		525.5403	2098.1320	2098.1059	12.5	1	(24)	0.14	1	17771
	R.KGTKPPSPYATITVGETSHK.T	U	2		700.3849	2098.1328	2098.1059	12.9	1	53	0.0002	1	17773
	K.KGNKEPNPMVQLSVQDVTR.E	U	1		714.0540	2139.1402	2139.1106	13.8	2	70	4.3e-006	1	18118
	R.GITSRPEPPSAAILVVYLDR.A	U	13		718.7439	2153.2099	2153.1844	11.8	0	(58)	2.6e-005	1	18279
	R.GITSRPEPPSAAILVVYLDR.A	U	4		1077.6124	2153.2103	2153.1844	12.0	0	60	1.7e-005	1	18281
	K.KGNKEPNP->M<-VQLSVQDVTR.E	U	1	Oxidation (M)	719.3817	2155.1233	2155.1055	8.24	2	(19)	0.7	1	18316
	K.KGNKEPNP->M<-VQLSVQDVTR.E	U	1	Oxidation (M)	539.7902	2155.1318	2155.1055	12.2	2	(43)	0.0024	1	18319
	R.ELPAWVSFPDVEKAEWLNK.I	U	1		1129.5930	2257.1715	2257.1419	13.1	1	51	0.00043	1	19160
	R->.<-QLLDDEERITAETLY->M<-SHR.E	U	1	Gln->pyro-Glu (N-term Q); Oxidation (M)	1160.0603	2318.1060	2318.0849	9.14	1	(7)	15	1	19629
	R.QLLDDEERITAETLYMSHR.E	U	1		1160.5754	2319.1363	2319.1165	8.56	1	37	0.013	1	19647
	R.QLLDDEERITAETLYMSHR.E	U	1		580.7935	2319.1447	2319.1165	12.2	1	(8)	11	1	19650
	R.QLLDDEERITAETLY->M<-SHR.E	U	1	Oxidation (M)	1168.5770	2335.1395	2335.1114	12.0	1	(16)	1.7	1	19775
	R.QLLDDEERITAETLY->M<-SHR.E	U	2	Oxidation (M)	779.3875	2335.1407	2335.1114	12.6	1	(27)	0.13	1	19776
	R.QLLDDEERITAETLY->M<-SHR.E	U	1	Oxidation (M)	584.7933	2335.1440	2335.1114	14.0	1	(9)	7.5	1	19779
	R.DGGSGVPPAGPGAASEALAVLTSFGR.R	U	1		781.0752	2340.2038	2340.1710	14.0	0	19	0.74	1	19800
	R.VILEPLTGDLPIVGAVSMFFIK.R	U	2		1180.1868	2358.3590	2358.3273	13.4	0	114	2.2e-011	1	19929
	R.VILEPLTGDLPIVGAVS->M<-FFIK.R	U	2	Oxidation (M)	1188.1858	2374.3570	2374.3222	14.7	0	(44)	0.00034	1	20098
	R.LY->M<-KLVMRILYLD->Y<-SEIR.F	U	1	Oxidation (M); Phospho (Y)	1208.1073	2414.2000	2414.2142	-5.88	2	0	68	2	20328
	K.LTVWYHSDEQKLISIIHSCR.A	U	2		622.0796	2484.2893	2484.2583	12.4	1	50	0.00045	1	20790
	K.LTVWYHSDEQKLISIIHSCR.A	U	1		829.1046	2484.2918	2484.2583	13.5	1	(33)	0.025	1	20792
	K.VLQAGVLDNWYPLQGGQGQVHLR.L	U	4		850.1293	2547.3662	2547.3347	12.4	0	(74)	1.2e-006	1	21139
	K.VLQAGVLDNWYPLQGGQGQVHLR.L	U	2		1274.6925	2547.3704	2547.3347	14.1	0	90	2.7e-008	1	21142
	R.TLNPEFNERFEWDLPLDGTLR.R	U	1		854.7701	2561.2886	2561.2550	13.1	1	19	0.73	1	21225
	R.LTPRPTAAELEEVLQVNSLIQTQK.S	U	1		1339.7566	2677.4986	2677.4650	12.6	0	(48)	0.00015	1	21779
	R.LTPRPTAAELEEVLQVNSLIQTQK.S	U	1		670.3821	2677.4995	2677.4650	12.9	0	(55)	2.6e-005	1	21780
	R.LTPRPTAAELEEVLQVNSLIQTQK.S	U	2		893.5074	2677.5005	2677.4650	13.3	0	57	1.6e-005	1	21782
	R.TLNPEFNERFEWDLPLDGTLRR.K	U	1		680.3556	2717.3933	2717.3561	13.7	2	1	41	1	21924
	K.VSLTTVLNSGFLDEWLTLEDVPSGR.L	U	1		1374.7231	2747.4317	2747.4018	10.9	0	94	1.8e-008	1	22052
	R.GITSRPEPPSAAILVVYLDRAQDLPLKK.G	U	1		762.6960	3046.7551	3046.7179	12.2	2	11	0.32	1	22885
	R.ESLETGSSVDAPPRPYHTTPNSHFGTENVLR.I	U	1		1132.5577	3394.6514	3394.6178	9.89	0	18	0.92	1	23482
	R.ESLETGSSVDAPPRPYHTTPNSHFGTENVLR.I	U	2		849.6715	3394.6567	3394.6178	11.5	0	(18)	0.89	1	23484
tr|Q542I8|Q542I8_MOUSE	Itgb2	Integrin beta OS=Mus musculus OX=10090 GN=Itgb2 PE=1 SV=1	88031	3870	149(119)	41(38)	4.78	60%	Q542I8_uniprot
	Peptide	Unique	Matches	Modification	Observed	Mr(expt)	Mr(calc)	ppm	Miss	Score	Expect	Rank	Query
	K.LTEIIPK.S	U	1		407.2624	812.5102	812.5007	11.6	0	41	0.0016	1	557
	K.FDKGPFEK.N	U	2		484.2538	966.4930	966.4811	12.3	1	43	0.0021	1	1805
	R.IGFGSFVDK.T		3		485.2615	968.5085	968.4968	12.2	0	58	6.2e-005	1	1820
	K.ALTHLTDLR.E	U	1		520.3059	1038.5973	1038.5822	14.5	0	32	0.017	1	2588
	K.GVMECGICR.C	U	2		541.2391	1080.4637	1080.4515	11.4	0	46	0.00046	1	3034
	K.ACQPPFAFR.H	U	3		547.2728	1092.5310	1092.5175	12.4	0	30	0.054	1	3229
	K.LGAILTPNDGR.C	U	5		563.8212	1125.6278	1125.6142	12.1	0	63	2e-005	1	3668
	R.SIANPEFDQR.G	U	2		588.7933	1175.5721	1175.5571	12.8	0	43	0.0026	1	4364
	R.CHLEDNMYK.R	U	1		605.2639	1208.5133	1208.4954	14.8	0	33	0.012	1	4836
	K.GCPADDIMDPR.S	U	2		623.7714	1245.5282	1245.5118	13.1	0	42	0.0013	1	5407
	K.GCPADDI->M<-DPR.S	U	2	Oxidation (M)	631.7687	1261.5229	1261.5067	12.8	0	(16)	0.41	1	5668
	K.SQWNNDNPLFK.S	U	2		681.8336	1361.6526	1361.6364	11.9	0	47	0.001	1	7236
	R.CHLEDNMYKR.S	U	1		683.3135	1364.6125	1364.5965	11.7	1	54	0.00016	1	7291
	K.TVLPFVNTHPEK.L	U	3		461.2597	1380.7574	1380.7402	12.5	0	(38)	0.0054	1	7549
	K.TVLPFVNTHPEK.L	U	3		691.3863	1380.7580	1380.7402	12.9	0	54	0.00013	1	7551
	R.VFLDHSTLPDTLK.V	U	3		743.4088	1484.8031	1484.7875	10.5	0	76	1.2e-006	1	9186
	R.VFLDHSTLPDTLK.V	U	4		495.9420	1484.8041	1484.7875	11.1	0	(47)	0.00095	1	9187
	K.LSESNIQPIFAVTK.K	U	3		773.9371	1545.8597	1545.8402	12.6	0	80	3.2e-007	1	10257
	K.LTDNSNQFQTEVGK.Q	U	4		790.8904	1579.7663	1579.7478	11.7	0	106	1.6e-009	1	10797
	K.LKSQWNNDNPLFK.S	U	2		802.4241	1602.8336	1602.8154	11.3	1	56	0.00014	1	11186
	K.LKSQWNNDNPLFK.S	U	1		535.2863	1602.8369	1602.8154	13.4	1	(23)	0.29	1	11187
	K.ALTHLTDLREYRR.F	U	1		822.4597	1642.9049	1642.8903	8.88	2	4	16	2	11783
	K.LSESNIQPIFAVTKK.M	U	2		837.9854	1673.9561	1673.9352	12.5	1	48	0.00029	1	12255
	K.LSESNIQPIFAVTKK.M	U	2		558.9938	1673.9595	1673.9352	14.5	1	(37)	0.004	1	12257
	R.DCIQSGPGCSWCQK.L		1		841.8490	1681.6834	1681.6647	11.1	0	53	7.9e-005	1	12368
	R.SNEFDYPSVGQLAHK.L	U	4		846.4150	1690.8155	1690.7951	12.1	0	72	4e-006	1	12496
	R.SNEFDYPSVGQLAHK.L	U	3		564.6126	1690.8160	1690.7951	12.4	0	(46)	0.0016	1	12497
	K.VTYDSFCSNGASSIGK.S	U	3		846.8896	1691.7646	1691.7461	10.9	0	97	8.9e-009	1	12509
	R.DSEGCWITYTLQQK.D	U	3		864.9092	1727.8039	1727.7825	12.4	0	60	4.9e-005	1	13055
	K.LGGDLLQALNEITESGR.I	U	1		893.4835	1784.9525	1784.9268	14.4	0	89	6.1e-008	1	13892
	K.VMASECIQEQSFVIR.A	U	6		898.9469	1795.8792	1795.8597	10.9	0	94	2.8e-008	1	14031
	R.LLVFATDDGFHFAGDGK.L	U	11		905.4554	1808.8962	1808.8734	12.6	0	112	4.4e-010	1	14255
	R.LLVFATDDGFHFAGDGK.L	U	17		603.9737	1808.8992	1808.8734	14.3	0	(98)	1e-008	1	14267
	K.V->M<-ASECIQEQSFVIR.A	U	1	Oxidation (M)	906.9429	1811.8712	1811.8546	9.16	0	(68)	1e-005	1	14326
	R.NIYNIHVEDSLECVK.G	U	2		916.9545	1831.8945	1831.8774	9.32	0	74	2.5e-006	1	14600
	R.NIYNIHVEDSLECVK.G	U	2		611.6402	1831.8988	1831.8774	11.7	0	(36)	0.016	1	14602
	K.SAVGELSDDSSNVVQLIK.N	U	6		930.9930	1859.9715	1859.9476	12.8	0	106	1.6e-009	1	14988
	R.GDCDGVQINNPVTFQVK.V	U	4		945.9650	1889.9154	1889.8942	11.2	0	86	1.5e-007	1	15398
	K.KLGGDLLQALNEITESGR.I	U	1		638.6902	1913.0487	1913.0218	14.1	1	(7)	6.4	1	15696
	K.KLGGDLLQALNEITESGR.I	U	1		957.5320	1913.0495	1913.0218	14.5	1	133	1.6e-012	1	15697
	K.CSCKPGYEGSACQCQR.S	U	1		974.3928	1946.7711	1946.7492	11.3	0	61	8.9e-006	1	16102
	K.ERDSEGCWITYTLQQK.D	U	3		1007.4787	2012.9428	2012.9262	8.28	1	33	0.031	1	16832
	K.ERDSEGCWITYTLQQK.D	U	2		671.9918	2012.9536	2012.9262	13.6	1	(23)	0.32	1	16836
	R.DSEGCWITYTLQQKDGR.N	U	1		1028.9818	2055.9491	2055.9320	8.30	1	57	9.4e-005	1	17343
	K.EIFGQYCECDNVNCER.Y	U	1		1046.9252	2091.8358	2091.8085	13.1	0	94	4.8e-009	1	17700
	K.SRGDCDGVQINNPVTFQVK.V	U	4		1067.5319	2133.0492	2133.0273	10.2	1	85	2.3e-007	1	18059
	K.SRGDCDGVQINNPVTFQVK.V	U	3		712.0259	2133.0558	2133.0273	13.4	1	(57)	0.00014	1	18064
	R.IGFGSFVDKTVLPFVNTHPEK.L	U	1		1166.6349	2331.2552	2331.2263	12.4	1	(62)	1.9e-005	1	19740
	R.IGFGSFVDKTVLPFVNTHPEK.L	U	2		778.0931	2331.2576	2331.2263	13.4	1	63	1.5e-005	1	19742
	R.IGFGSFVDKTVLPFVNTHPEK.L	U	3		583.8225	2331.2609	2331.2263	14.8	1	(54)	0.00012	1	19744
	R.ALGFTDTVTVQVRPQCECQCR.D	U	3		842.4004	2524.1793	2524.1621	6.81	0	18	1	1	21023
	R.CICDEGYQPPMCEDCPSCGSHCR.D	U	1		959.0146	2874.0221	2874.0053	5.85	0	52	9.4e-006	1	22479
	K.GYPIDLYYLMDLSYSMLDDLNNVKK.L	U	1		1492.2474	2982.4803	2982.4394	13.7	1	42	0.0042	1	22746
	R.AKGYPIDLYYLMDLSYSMLDDLNNVKK.L	U	1		796.4117	3181.6176	3181.5715	14.5	2	42	0.0032	1	23148
	K.QLISGNLDAPEGGLDAIMQVAACPEEIGWR.N	U	1		1605.8038	3209.5931	3209.5485	13.9	0	44	0.0021	1	23223
sp|Q01853|TERA_MOUSE	Vcp	Transitional endoplasmic reticulum ATPase OS=Mus musculus OX=10090 GN=Vcp PE=1 SV=4	89950	3822	214(140)	55(48)	14.74	70%	Q01853_uniprot
	Peptide	Unique	Matches	Modification	Observed	Mr(expt)	Mr(calc)	ppm	Miss	Score	Expect	Rank	Query
	R.HPALFK.A	U	1		356.7149	711.4152	711.4068	11.8	0	16	0.35	1	44
	K.FGMTPSK.G	U	1		384.1960	766.3775	766.3684	12.0	0	29	0.036	1	275
	K.GDIFLVR.G	U	3		410.2445	818.4744	818.4650	11.4	0	38	0.0056	1	588
	K.AIGVKPPR.G	U	1		419.2720	836.5294	836.5232	7.39	0	37	0.00078	1	716
	R.KGDIFLVR.G	U	3		474.2935	946.5724	946.5600	13.1	1	56	4.6e-005	1	1613
	R.ESIESEIR.R	U	1		481.7496	961.4847	961.4716	13.6	0	70	6.3e-006	1	1740
	K.EMVELPLR.H	U	1		493.7767	985.5388	985.5266	12.4	0	(22)	0.31	1	2034
	K.E->M<-VELPLR.H	U	3	Oxidation (M)	501.7739	1001.5332	1001.5215	11.6	0	26	0.13	1	2207
	R.DHFEEAMR.F	U	1		517.7275	1033.4405	1033.4287	11.4	0	14	1	1	2548
	K.DVDLEFLAK.M	U	5		525.2864	1048.5583	1048.5441	13.6	0	34	0.02	1	2697
	K.MDELQLFR.G	U	4		526.2716	1050.5285	1050.5168	11.2	0	64	1.9e-005	1	2724
	K.->M<-DELQLFR.G	U	1	Oxidation (M)	534.2704	1066.5263	1066.5117	13.7	0	(52)	0.00025	1	2887
	R.LEILQIHTK.N	U	3		365.5613	1093.6621	1093.6495	11.5	0	(37)	0.0028	1	3247
	R.LEILQIHTK.N	U	3		547.8389	1093.6633	1093.6495	12.6	0	58	1.9e-005	1	3249
	R.ESIESEIRR.E	U	2		373.5360	1117.5862	1117.5727	12.1	1	23	0.31	1	3560
	R.ESIESEIRR.E	U	2		559.8008	1117.5870	1117.5727	12.8	1	(20)	0.59	1	3561
	R.GILLYGPPGTGK.T	U	2		586.8442	1171.6739	1171.6601	11.8	0	46	0.0011	1	4309
	K.LAGESESNLRK.A	U	1		602.3269	1202.6392	1202.6255	11.5	1	50	0.0007	1	4745
	K.LAGESESNLRK.A	U	1		401.8871	1202.6395	1202.6255	11.7	1	(43)	0.0032	1	4746
	R.EVDIGIPDATGR.L	U	3		621.8273	1241.6400	1241.6252	11.9	0	47	0.00089	1	5346
	K.GVLFYGPPGCGK.T	U	3		626.3208	1250.6270	1250.6118	12.2	0	65	1.8e-005	1	5504
	R.WALSQSNPSALR.E	U	3		665.3566	1328.6987	1328.6837	11.3	0	70	6.8e-006	1	6719
	R.IVSQLLTLMDGLK.Q	U	3		715.9258	1429.8371	1429.8214	11.0	0	93	6.5e-009	1	8342
	R.IVSQLLTL->M<-DGLK.Q	U	5	Oxidation (M)	723.9253	1445.8361	1445.8163	13.7	0	(72)	1.1e-006	1	8589
	R.LGDVISIQPCPDVK.Y	U	1		770.9145	1539.8145	1539.7967	11.6	0	56	0.00011	1	10129
	R.LDQLIYIPLPDEK.S	U	1		778.9432	1555.8718	1555.8497	14.2	0	72	3.1e-006	1	10399
	K.AIANECQANFISIK.G	U	4		789.9097	1577.8048	1577.7871	11.2	0	93	3.2e-008	1	10764
	R.RIVSQLLTLMDGLK.Q	U	1		793.9777	1585.9408	1585.9225	11.5	1	84	4e-008	1	10887
	R.RIVSQLLTLMDGLK.Q	U	4		529.6544	1585.9414	1585.9225	11.9	1	(54)	3.5e-005	1	10888
	R.RIVSQLLTL->M<-DGLK.Q	U	1	Oxidation (M)	534.9876	1601.9410	1601.9174	14.7	1	(14)	0.39	1	11173
	R.KYEMFAQTLQQSR.G	U	2		815.4151	1628.8156	1628.7981	10.8	1	84	3e-007	1	11575
	R.KYEMFAQTLQQSR.G	U	2		543.9468	1628.8187	1628.7981	12.7	1	(26)	0.16	1	11578
	R.KYE->M<-FAQTLQQSR.G	U	1	Oxidation (M)	823.4130	1644.8115	1644.7930	11.3	1	(35)	0.02	1	11804
	R.KYE->M<-FAQTLQQSR.G	U	1	Oxidation (M)	549.2784	1644.8133	1644.7930	12.4	1	(52)	0.00038	1	11805
	R.FDREVDIGIPDATGR.L	U	3		830.9272	1659.8399	1659.8217	11.0	1	40	0.0061	1	12048
	R.FDREVDIGIPDATGR.L	U	2		554.2891	1659.8455	1659.8217	14.4	1	(34)	0.021	1	12052
	R.VINQILTEMDGMSTK.K	U	4		840.4326	1678.8506	1678.8270	14.0	0	69	8.4e-006	1	12326
	K.EMVELPLRHPALFK.A	U	2		840.4784	1678.9423	1678.9229	11.6	1	48	0.00039	1	12331
	K.EMVELPLRHPALFK.A	U	2		420.7431	1678.9432	1678.9229	12.1	1	(18)	0.44	1	12333
	K.EMVELPLRHPALFK.A	U	2		560.6552	1678.9436	1678.9229	12.4	1	(20)	0.26	1	12334
	K.QLAQIKE->M<-VELPLR.H	U	1	Oxidation (M)	561.9939	1682.9599	1682.9389	12.5	1	30	0.026	1	12384
	R.VINQILTEMDG->M<-STK.K	U	1	Oxidation (M)	848.4285	1694.8424	1694.8219	12.1	0	(38)	0.011	1	12536
	R.VINQILTE->M<-DGMSTK.K	U	1	Oxidation (M)	848.4299	1694.8452	1694.8219	13.7	0	(31)	0.045	1	12537
	K.E->M<-VELPLRHPALFK.A	U	1	Oxidation (M)	848.4758	1694.9371	1694.9178	11.4	1	(32)	0.017	1	12546
	K.E->M<-VELPLRHPALFK.A	U	2	Oxidation (M)	565.9863	1694.9372	1694.9178	11.4	1	(4)	10	1	12547
	K.E->M<-VELPLRHPALFK.A	U	1	Oxidation (M)	424.7416	1694.9375	1694.9178	11.6	1	(8)	4.1	1	12549
	R.VINQILTE->M<-DG->M<-STK.K	U	1	2 Oxidation (M)	856.4237	1710.8329	1710.8168	9.38	0	(30)	0.056	1	12794
	K.MDELQLFRGDTVLLK.G	U	1		593.3298	1776.9677	1776.9444	13.1	1	(13)	1.8	1	13792
	K.MDELQLFRGDTVLLK.G	U	1		889.4913	1776.9681	1776.9444	13.3	1	38	0.0057	1	13794
	K.->M<-DELQLFRGDTVLLK.G	U	1	Oxidation (M)	598.6610	1792.9612	1792.9393	12.2	1	(8)	8.1	1	14006
	K.MTNGFSGADLTEICQR.A	U	1		900.4147	1798.8149	1798.7978	9.50	0	64	1.7e-005	1	14065
	R.VINQILTEMDGMSTKK.N	U	2		603.3211	1806.9415	1806.9219	10.8	1	(59)	6.9e-005	1	14190
	R.VINQILTEMDGMSTKK.N	U	3		904.4793	1806.9441	1806.9219	12.2	1	76	1.3e-006	1	14191
	K.NAPAIIFIDELDAIAPK.R	U	1		604.3443	1810.0111	1809.9876	13.0	0	25	0.071	1	14291
	K.->M<-TNGFSGADLTEICQR.A	U	1	Oxidation (M)	908.4117	1814.8088	1814.7927	8.85	0	(52)	0.00026	1	14369
	R.ELQELVQYPVEHPDK.F	U	3		912.4725	1822.9305	1822.9101	11.2	0	58	9.3e-005	1	14477
	R.ELQELVQYPVEHPDK.F	U	2		608.6517	1822.9332	1822.9101	12.7	0	(47)	0.0011	1	14480
	R.VINQILTE->M<-DGMSTKK.N	U	2	Oxidation (M)	912.4767	1822.9388	1822.9169	12.0	1	(36)	0.012	1	14483
	R.VINQILTEMDG->M<-STKK.N	U	1	Oxidation (M)	608.6545	1822.9416	1822.9169	13.6	1	(26)	0.13	1	14484
	R.VINQILTEMDG->M<-STKK.N	U	2	Oxidation (M)	912.4789	1822.9432	1822.9169	14.5	1	(60)	5.9e-005	1	14486
	R.VINQILTE->M<-DG->M<-STKK.N	U	2	2 Oxidation (M)	920.4721	1838.9297	1838.9118	9.73	1	(36)	0.014	1	14724
	R.VINQILTE->M<-DG->M<-STKK.N	U	2	2 Oxidation (M)	613.9851	1838.9335	1838.9118	11.8	1	(25)	0.19	1	14725
	R.EAVCIVLSDDTCSDEK.I	U	1		920.9094	1839.8042	1839.7867	9.52	0	49	0.00036	1	14734
	R.QAAPCVLFFDELDSIAK.A	U	2		962.4933	1922.9721	1922.9448	14.2	0	48	0.00095	1	15817
	K.GPELLT->M<-WFGESEANVR.E	U	5	Oxidation (M)	976.4734	1950.9322	1950.9146	9.06	0	53	0.00036	1	16143
	K.NAPAIIFIDELDAIAPKR.E	U	1		984.0618	1966.1090	1966.0887	10.3	1	(94)	8.4e-009	1	16327
	K.NAPAIIFIDELDAIAPKR.E	U	2		656.3785	1966.1136	1966.0887	12.7	1	94	7.4e-009	1	16329
	R.EAVCIVLSDDTCSDEKIR.M	U	6		704.0064	2108.9972	2108.9718	12.0	1	(55)	0.00017	1	17868
	R.EAVCIVLSDDTCSDEKIR.M	U	4		1055.5065	2108.9984	2108.9718	12.6	1	98	8e-009	1	17869
	R.AHVIVMAATNRPNSIDPALR.R	U	1		537.3012	2145.1755	2145.1477	13.0	0	(12)	1.6	1	18198
	R.AHVIVMAATNRPNSIDPALR.R	U	3		716.0658	2145.1756	2145.1477	13.0	0	(23)	0.12	1	18199
	R.AHVIVMAATNRPNSIDPALR.R	U	2		1073.5951	2145.1756	2145.1477	13.0	0	42	0.0015	1	18200
	R.QTNPSAMEVEEDDPVPEIR.R	U	2		1078.5046	2154.9947	2154.9739	9.66	0	101	5.4e-009	1	18309
	R.AHVIV->M<-AATNRPNSIDPALR.R	U	1	Oxidation (M)	721.3966	2161.1678	2161.1426	11.7	0	(5)	10	1	18366
	R.LIVDEAINEDNSVVSLSQPK.M	U	8		1085.5790	2169.1434	2169.1165	12.4	0	124	2.2e-011	1	18434
	R.ELQELVQYPVEHPDKFLK.F	U	1		553.8032	2211.1835	2211.1575	11.8	1	(5)	11	1	18814
	R.ELQELVQYPVEHPDKFLK.F	U	4		1106.6010	2211.1873	2211.1575	13.5	1	53	0.00019	1	18818
	R.ELQELVQYPVEHPDKFLK.F	U	4		738.0699	2211.1880	2211.1575	13.8	1	(45)	0.0013	1	18819
	R.AVANETGAFFFLINGPEIMSK.L	U	6		1128.5828	2255.1510	2255.1296	9.47	0	(49)	0.00068	1	19130
	R.AVANETGAFFFLINGPEI->M<-SK.L	U	1	Oxidation (M)	1136.5836	2271.1527	2271.1245	12.4	0	51	0.00047	1	19290
	R->.<-QTNPSAMEVEEDDPVPEIRR.D	U	1	Gln->pyro-Glu (N-term Q)	1148.0461	2294.0777	2294.0485	12.8	1	(27)	0.12	1	19465
	R.AHVIVMAATNRPNSIDPALRR.F	U	1		1151.6453	2301.2760	2301.2488	11.8	1	(21)	0.15	1	19498
	R.AHVIVMAATNRPNSIDPALRR.F	U	2		768.0994	2301.2763	2301.2488	12.0	1	27	0.037	1	19499
	R.AHVIVMAATNRPNSIDPALRR.F	U	1		576.3271	2301.2795	2301.2488	13.4	1	(0)	16	1	19500
	R.QTNPSAMEVEEDDPVPEIRR.D	U	1		1156.5590	2311.1034	2311.0750	12.3	1	(12)	4.3	1	19576
	R.QTNPSAMEVEEDDPVPEIRR.D	U	1		771.3754	2311.1043	2311.0750	12.7	1	30	0.07	1	19577
	R.EDEEESLNEVGYDDIGGCRK.Q	U	1		1157.5039	2312.9933	2312.9703	9.94	1	70	2.3e-006	1	19586
	R.EDEEESLNEVGYDDIGGCRK.Q	U	1		772.0072	2312.9998	2312.9703	12.8	1	(29)	0.036	1	19587
	R.AHVIV->M<-AATNRPNSIDPALRR.F	U	1	Oxidation (M)	773.4294	2317.2665	2317.2437	9.84	1	(18)	0.39	1	19621
	R.EVDIGIPDATGRLEILQIHTK.N	U	3		1159.6534	2317.2923	2317.2641	12.2	1	35	0.0066	1	19622
	R.EVDIGIPDATGRLEILQIHTK.N	U	2		580.3304	2317.2924	2317.2641	12.2	1	(9)	2.2	1	19624
	R.EVDIGIPDATGRLEILQIHTK.N	U	1		773.4382	2317.2929	2317.2641	12.4	1	(17)	0.39	1	19625
	R.ETVVEVPQVTWEDIGGLEDVKR.E	U	2		833.4418	2497.3037	2497.2701	13.5	1	(49)	0.00053	1	20860
	R.ETVVEVPQVTWEDIGGLEDVKR.E	U	1		1249.6602	2497.3058	2497.2701	14.3	1	71	3.6e-006	1	20861
	K.NVFIIGATNRPDIIDPAILRPGR.L	U	2		1259.7312	2517.4478	2517.4180	11.9	0	41	0.00056	1	20971
	K.NVFIIGATNRPDIIDPAILRPGR.L	U	3		840.1578	2517.4517	2517.4180	13.4	0	(21)	0.052	1	20974
	K.NVFIIGATNRPDIIDPAILRPGR.L	U	1		630.3705	2517.4531	2517.4180	13.9	0	(0)	5.6	1	20975
	K.KNVFIIGATNRPDIIDPAILRPGR.L	U	1		662.3941	2645.5473	2645.5129	13.0	1	(14)	0.16	1	21670
	K.KNVFIIGATNRPDIIDPAILRPGR.L	U	2		882.8566	2645.5479	2645.5129	13.2	1	24	0.018	1	21671
	K.KNVFIIGATNRPDIIDPAILRPGR.L	U	2		530.1173	2645.5502	2645.5129	14.1	1	(6)	0.98	1	21674
	R.FDREVDIGIPDATGRLEILQIHTK.N	U	1		912.8394	2735.4963	2735.4606	13.0	2	4	7.8	1	22006
	R.KAFEEAEKNAPAIIFIDELDAIAPK.R	U	1		686.6265	2742.4767	2742.4479	10.5	2	76	7.3e-007	1	22032
	K.LADDVDLEQVANETHGHVGADLAALCSEAALQAIR.K	U	1		735.3688	3671.8078	3671.7849	6.23	0	(8)	8.2	1	23812
	K.LADDVDLEQVANETHGHVGADLAALCSEAALQAIR.K	U	1		1224.9470	3671.8192	3671.7849	9.34	0	63	2.2e-005	1	23813
	K.LADDVDLEQVANETHGHVGADLAALCSEAALQAIR.K	U	1		918.9645	3671.8288	3671.7849	12.0	0	(31)	0.037	1	23814
	K.LADDVDLEQVANETHGHVGADLAALCSEAALQAIRK.K	U	1		760.9918	3799.9227	3799.8799	11.3	1	59	6.1e-005	1	23908
	R.IHVLPIDDTVEGITGNLFEVYLKPYFLEAYRPIR.K	U	1		1331.0654	3990.1745	3990.1295	11.3	0	30	0.012	1	24075
	K.RIHVLPIDDTVEGITGNLFEVYLKPYFLEAYRPIR.K	U	1		830.2658	4146.2924	4146.2306	14.9	1	34	0.0024	1	24152
tr|Q3V117|Q3V117_MOUSE	Acly	ATP-citrate synthase OS=Mus musculus OX=10090 GN=Acly PE=1 SV=1	121630	3314	147(106)	56(47)	5.23	56%	Q3V117_uniprot
	Peptide	Unique	Matches	Modification	Observed	Mr(expt)	Mr(calc)	ppm	Miss	Score	Expect	Rank	Query
	R.ELGLIR.K		2		350.7254	699.4363	699.4279	12.0	0	37	0.009	1	8
	K.ICRGIK.E		1		373.7177	745.4209	745.4269	-8.05	1	6	12	3	170
	K.SATLFSR.H		2		391.2183	780.4220	780.4130	11.5	0	53	0.00019	1	342
	K.SWLKPR.L		1		393.7398	785.4650	785.4548	13.0	0	21	0.5	1	382
	K.LTLLNPK.G		2		399.7629	797.5113	797.5011	12.9	0	54	4e-005	1	455
	K.EAGVFVPR.S		1		437.7484	873.4821	873.4709	12.9	0	30	0.067	1	985
	K.LIMGIGHR.V		2		448.7661	895.5177	895.5062	12.8	0	40	0.0015	1	1171
	R.FGGALDAAAK.M		1		460.7513	919.4881	919.4763	12.8	0	40	0.0057	1	1370
	K.TILSLMTR.E		2		467.7790	933.5434	933.5317	12.5	0	47	0.0005	1	1492
	K.TILSL->M<-TR.E		1	Oxidation (M)	475.7768	949.5391	949.5266	13.1	0	(37)	0.005	1	1639
	K.EILIPVFK.N		3		479.8078	957.6010	957.5899	11.6	0	45	0.00043	1	1712
	K.LNTEDIKR.H		1		494.7817	987.5488	987.5349	14.1	1	3	40	1	2044
	K.AIVWGMQTR.A		2		531.2879	1060.5612	1060.5488	11.8	0	47	0.0012	1	2826
	K.AIVWG->M<-QTR.A		2	Oxidation (M)	539.2864	1076.5583	1076.5437	13.6	0	(18)	1.1	1	2999
	R.VQILKDFVK.Q		2		545.3437	1088.6728	1088.6594	12.4	1	42	0.00068	1	3186
	R.GGPNYQEGLR.V		1		545.7722	1089.5299	1089.5203	8.79	0	30	0.048	2	3189
	K.VDATADYICK.V		1		578.2778	1154.5410	1154.5278	11.4	0	30	0.041	1	4066
	R.HLLVHAPEDK.K		1		386.8854	1157.6344	1157.6193	13.1	0	7	12	2	4117
	K.DGVYILDLAAK.V		4		589.3343	1176.6540	1176.6390	12.8	0	55	0.00012	1	4380
	R.RGGPNYQEGLR.V		1		416.2188	1245.6347	1245.6214	10.7	1	(31)	0.057	1	5409
	R.RGGPNYQEGLR.V		2		623.8252	1245.6358	1245.6214	11.6	1	55	0.00021	1	5412
	R.HLLVHAPEDKK.E		1		643.8718	1285.7290	1285.7142	11.5	1	53	0.0002	1	6066
	R.HLLVHAPEDKK.E		1		429.5841	1285.7305	1285.7142	12.6	1	(38)	0.0052	1	6067
	K.YICTTSAIQNR.F		1		663.8359	1325.6572	1325.6398	13.2	0	60	6e-005	1	6685
	K.LYRPGSVAYVSR.S		1		684.3822	1366.7498	1366.7357	10.3	0	47	0.00074	1	7326
	K.LYRPGSVAYVSR.S		2		456.5913	1366.7520	1366.7357	11.9	0	(45)	0.0011	1	7327
	K.LGLVGVNLSLDGVK.S		4		692.4231	1382.8316	1382.8133	13.3	0	103	8.4e-010	1	7587
	R.SMGFIGHYLDQK.R		2		698.3489	1394.6832	1394.6653	12.9	0	(43)	0.0026	1	7787
	R.S->M<-GFIGHYLDQK.R		2	Oxidation (M)	706.3458	1410.6770	1410.6602	11.9	0	56	0.00012	1	8048
	K.WGDIEFPPPFGR.E		1		709.3577	1416.7008	1416.6826	12.8	0	61	5.2e-005	1	8143
	R.YPGSTFMDHVLR.Y		1		474.9046	1421.6921	1421.6762	11.2	0	47	0.0014	1	8222
	K.AISEQTGKELLYK.Y		1		740.4146	1478.8147	1478.7980	11.3	1	39	0.0041	1	9083
	K.AKPAMPQDSVPSPR.S	U	1		494.2615	1479.7626	1479.7504	8.25	0	(36)	0.014	1	9086
	R.SGGMSNELNNIISR.T		3		746.3734	1490.7323	1490.7147	11.8	0	(91)	4.3e-008	1	9267
	K.AKPA->M<-PQDSVPSPR.S	U	1	Oxidation (M)	499.5953	1495.7640	1495.7453	12.5	0	(26)	0.13	1	9404
	K.AKPA->M<-PQDSVPSPR.S	U	2	Oxidation (M)	748.8896	1495.7647	1495.7453	13.0	0	64	2.2e-005	1	9405
	K.IGNTGGMLDNILASK.L		2		752.4047	1502.7949	1502.7763	12.4	0	124	3e-011	1	9506
	R.SGG->M<-SNELNNIISR.T		2	Oxidation (M)	754.3707	1506.7268	1506.7096	11.4	0	91	4.1e-008	1	9559
	K.IGNTGG->M<-LDNILASK.L		2	Oxidation (M)	760.4009	1518.7872	1518.7712	10.6	0	(87)	1.2e-007	1	9752
	R.KPASFMTSICDER.G		2		771.3659	1540.7173	1540.7014	10.3	0	76	1.3e-006	1	10142
	R.SMGFIGHYLDQKR.L		2		776.3974	1550.7802	1550.7664	8.95	1	50	0.00059	1	10333
	R.SMGFIGHYLDQKR.L		2		517.9355	1550.7846	1550.7664	11.8	1	(36)	0.013	1	10335
	R.S->M<-GFIGHYLDQKR.L		1	Oxidation (M)	523.2681	1566.7824	1566.7613	13.5	1	(16)	1.3	1	10570
	R.TIAIIAEGIPEALTR.K		2		784.4675	1566.9204	1566.8981	14.2	0	89	2.2e-008	1	10590
	R.TIAIIAEGIPEALTR.K		1		523.3141	1566.9204	1566.8981	14.3	0	(51)	0.00012	1	10591
	R.GKLGLVGVNLSLDGVK.S		2		784.9807	1567.9469	1567.9297	10.9	1	74	3.7e-007	1	10612
	R.GKLGLVGVNLSLDGVK.S		1		523.6572	1567.9497	1567.9297	12.7	1	(35)	0.0025	1	10613
	K.AFDSGIIP->M<-EFVNK.M		3	Oxidation (M)	792.4036	1582.7926	1582.7701	14.2	0	51	0.00044	1	10843
	K.VKWGDIEFPPPFGR.E		3		548.9634	1643.8683	1643.8460	13.6	1	26	0.14	1	11797
	K.DLVSSLTSGLLTIGDR.F		1		549.6448	1645.9125	1645.8887	14.5	0	75	1e-006	1	11826
	R.AVQGMLDFDYVCSR.D		2		830.8864	1659.7583	1659.7385	11.9	0	84	2.1e-007	1	12042
	R.TIAIIAEGIPEALTRK.L		1		566.0110	1695.0111	1694.9930	10.7	1	39	0.00075	1	12551
	R.EAYPEEAYIADLDAK.S		3		849.4082	1696.8018	1696.7831	11.0	0	60	5.4e-005	1	12590
	K.KHPEVDVLINFASLR.S		2		869.4955	1736.9765	1736.9573	11.0	1	55	7.4e-005	1	13237
	K.KHPEVDVLINFASLR.S		1		579.9999	1736.9780	1736.9573	11.9	1	(13)	1.1	1	13239
	K.FYWGHKEILIPVFK.N		1		593.0081	1776.0024	1775.9763	14.7	1	30	0.022	1	13782
	R.TASFSESRADEVAPAKK.A		1		598.6459	1792.9160	1792.8955	11.4	2	(17)	1.2	1	14002
	R.TASFSESRADEVAPAKK.A		1		897.4664	1792.9182	1792.8955	12.6	2	26	0.18	1	14003
	R.TASFSESRADEVAPAKK.A		1		449.2374	1792.9205	1792.8955	13.9	2	(1)	47	1	14004
	K.LLVGVDEKLNTEDIKR.H		2		921.5319	1841.0493	1841.0258	12.8	2	92	1e-008	1	14781
	K.LLVGVDEKLNTEDIKR.H		1		614.6904	1841.0495	1841.0258	12.9	2	(29)	0.021	1	14782
	R.DEPSVAAMVYPFTGDHK.Q		1		932.4428	1862.8709	1862.8509	10.8	0	32	0.037	1	15044
	K.GVTIIGPATVGGIKPGCFK.I		3		936.5353	1871.0560	1871.0339	11.8	0	73	9.9e-007	1	15150
	K.GVTIIGPATVGGIKPGCFK.I		3		624.6932	1871.0577	1871.0339	12.7	0	(54)	7.6e-005	1	15153
	R.DEPSVAA->M<-VYPFTGDHK.Q		1	Oxidation (M)	940.4393	1878.8640	1878.8458	9.67	0	(29)	0.074	1	15245
	R.SAYDSTMETMNYAQIR.T		2		940.9175	1879.8205	1879.8080	6.66	0	115	9.7e-011	1	15256
	R.SAYDST->M<-ETMNYAQIR.T		1	Oxidation (M)	948.9186	1895.8227	1895.8029	10.4	0	(69)	3.8e-006	1	15464
	R.SAYDSTMET->M<-NYAQIR.T		1	Oxidation (M)	948.9195	1895.8244	1895.8029	11.3	0	(93)	1.5e-008	1	15465
	R.AGKDLVSSLTSGLLTIGDR.F		1		952.0411	1902.0676	1902.0422	13.4	1	105	4.3e-010	1	15553
	R.AGKDLVSSLTSGLLTIGDR.F		1		635.0300	1902.0683	1902.0422	13.7	1	(15)	0.39	1	15555
	R.SAYDST->M<-ET->M<-NYAQIR.T		1	2 Oxidation (M)	956.9158	1911.8171	1911.7979	10.1	0	(61)	2.2e-005	1	15674
	R.DYQGPLKEHEVTIFVR.R		1		966.0150	1930.0155	1929.9949	10.7	1	63	3.1e-005	1	15908
	R.DYQGPLKEHEVTIFVR.R		2		644.3472	1930.0199	1929.9949	13.0	1	(56)	0.00013	1	15911
	K.QHFPATPLLDYALEVEK.I		1		657.6880	1970.0421	1970.0149	13.8	0	(49)	0.0005	1	16373
	K.QHFPATPLLDYALEVEK.I		1		986.0289	1970.0433	1970.0149	14.4	0	54	0.00017	1	16374
	R.HPWDDISYVLPEHMS->M<-.-		2	Oxidation (M)	986.9466	1971.8786	1971.8495	14.8	0	10	4.8	1	16396
	R.HPWDDISYVLPEH->M<-S->M<-.-		1	2 Oxidation (M)	994.9415	1987.8684	1987.8444	12.0	0	(9)	4.3	1	16575
	R.HPWDDISYVLPEH->M<-S->M<-.-		1	2 Oxidation (M)	663.6313	1987.8720	1987.8444	13.9	0	(7)	8	1	16576
	R.SFDELGEIIQSVYEDLVAK.G		1		1078.0576	2154.1007	2154.0732	12.8	0	101	5.1e-009	1	18300
	R.SFDELGEIIQSVYEDLVAK.G		1		719.0416	2154.1031	2154.0732	13.9	0	(43)	0.0031	1	18301
	R.EGDYVLFHHEGGVDVGDVDAK.A		1		1129.5324	2257.0501	2257.0288	9.47	0	78	9.2e-007	1	19153
	R.EGDYVLFHHEGGVDVGDVDAK.A		2		753.3587	2257.0543	2257.0288	11.3	0	(36)	0.012	1	19156
	R.AIRDYQGPLKEHEVTIFVR.R		1		568.5684	2270.2443	2270.2171	12.0	2	60	3.1e-005	1	19275
	K.GAIVPAQEVPPPTVPMDYSWAR.E		3		1191.1166	2380.2186	2380.1886	12.6	0	47	0.0011	1	20138
	K.GAIVPAQEVPPPTVP->M<-DYSWAR.E		1	Oxidation (M)	1199.1155	2396.2164	2396.1835	13.7	0	(16)	1.3	1	20247
	R.TTDGVYEGVAIGGDRYPGSTFMDHVLR.Y		4		971.8092	2912.4058	2912.3763	10.1	1	39	0.0081	1	22583
	R.TTDGVYEGVAIGGDRYPGSTFMDHVLR.Y		1		1457.2140	2912.4134	2912.3763	12.7	1	(7)	13	1	22587
	R.TTDGVYEGVAIGGDRYPGSTFMDHVLR.Y		1		729.1111	2912.4152	2912.3763	13.3	1	(0)	59	1	22588
	R.TTDGVYEGVAIGGDRYPGSTF->M<-DHVLR.Y		1	Oxidation (M)	733.1079	2928.4025	2928.3713	10.7	1	(5)	25	1	22632
	R.TTDGVYEGVAIGGDRYPGSTF->M<-DHVLR.Y		3	Oxidation (M)	977.1441	2928.4105	2928.3713	13.4	1	(14)	2.6	1	22636
	R.VTPDTDWAHLLQDHPWLLSQSLVVKPDQLIK.R		1		1198.3259	3591.9560	3591.9090	13.1	0	13	0.65	1	23726
	R.VTPDTDWAHLLQDHPWLLSQSLVVKPDQLIK.R		1		898.9969	3591.9587	3591.9090	13.8	0	(11)	1	1	23727
sp|Q60597|ODO1_MOUSE	Ogdh	2-oxoglutarate dehydrogenase complex component E1 OS=Mus musculus OX=10090 GN=Ogdh PE=1 SV=3	117572	3187	165(119)	66(49)	8.23	59%	Q60597_uniprot
	Peptide	Unique	Matches	Modification	Observed	Mr(expt)	Mr(calc)	ppm	Miss	Score	Expect	Rank	Query
	R.LLFCTGK.V	U	2		419.7330	837.4514	837.4419	11.4	0	37	0.007	1	718
	R.INRVTDR.N	U	2		437.2425	872.4704	872.4828	-14.18	1	19	1.2	3	973
	R.QILLPFR.K		3		443.7849	885.5553	885.5436	13.2	0	43	0.0011	1	1103
	K.VYYDLTR.E	U	1		465.2455	928.4765	928.4654	12.0	0	29	0.051	1	1441
	R.FEEFLQR.K	U	2		484.7517	967.4889	967.4763	13.0	0	49	0.00043	1	1811
	K.SWDIFFR.N	U	2		485.7490	969.4834	969.4709	12.9	0	41	0.0032	1	1835
	K.RLLFCTGK.V	U	1		497.7856	993.5567	993.5430	13.8	1	22	0.19	1	2117
	K.THLTELQR.F	U	1		499.2784	996.5423	996.5352	7.06	0	22	0.24	1	2143
	R.LNVLANVIR.K		2		506.3254	1010.6363	1010.6236	12.6	0	61	7.4e-006	1	2306
	K.ICEEAFTR.S	U	1		513.2442	1024.4738	1024.4648	8.86	0	32	0.032	1	2450
	R.KPLIVFTPK.S		2		521.8437	1041.6728	1041.6586	13.6	0	51	2.4e-005	1	2619
	K.YHLGMYHR.R	U	1		538.7662	1075.5179	1075.5022	14.7	0	(23)	0.25	1	2976
	K.YHLGMYHR.R	U	2		359.5133	1075.5180	1075.5022	14.7	0	32	0.031	1	2977
	K.YHLG->M<-YHR.R	U	1	Oxidation (M)	546.7622	1091.5097	1091.4971	11.6	0	(12)	2.3	2	3208
	K.YHLG->M<-YHR.R	U	1	Oxidation (M)	364.8442	1091.5106	1091.4971	12.4	0	(18)	0.68	1	3209
	R.SSPYPTDVAR.V		2		546.7763	1091.5381	1091.5247	12.2	0	52	0.00033	1	3211
	K.KTHLTELQR.F	U	1		563.3295	1124.6444	1124.6302	12.6	1	15	0.88	1	3661
	R.LNVLANVIRK.E		1		380.5847	1138.7324	1138.7186	12.1	1	(26)	0.011	1	3887
	R.LNVLANVIRK.E		2		570.3738	1138.7331	1138.7186	12.8	1	49	4.2e-005	1	3889
	R.NMEEEVAITR.I	U	1		596.2949	1190.5752	1190.5601	12.7	0	47	0.00095	1	4550
	R.N->M<-EEEVAITR.I	U	1	Oxidation (M)	604.2914	1206.5683	1206.5550	11.0	0	(46)	0.0011	1	4793
	K.LEAADEGSGDMK.Y	U	1		611.7730	1221.5315	1221.5183	10.8	0	46	0.00076	1	4989
	R.GRLNVLANVIR.K		2		612.8875	1223.7605	1223.7462	11.6	1	(38)	0.00084	1	5021
	R.GRLNVLANVIR.K		1		408.9278	1223.7617	1223.7462	12.6	1	39	0.00065	1	5023
	K.DVVVDLVCYR.R		1		619.3240	1236.6334	1236.6173	13.0	0	54	0.00023	1	5277
	R.STRFEEFLQR.K	U	1		656.8436	1311.6727	1311.6571	11.9	1	44	0.002	1	6480
	R.STRFEEFLQR.K	U	2		438.2316	1311.6730	1311.6571	12.1	1	(38)	0.0075	1	6482
	R.GRLNVLANVIRK.E		1		451.6265	1351.8578	1351.8412	12.3	2	38	0.0005	1	7085
	K.NQGYYDYVKPR.L	U	1		701.8495	1401.6844	1401.6677	11.9	0	(23)	0.28	1	7895
	K.NQGYYDYVKPR.L	U	1		468.2357	1401.6852	1401.6677	12.5	0	42	0.0041	1	7896
	K.YDKICEEAFTR.S	U	1		716.3412	1430.6678	1430.6500	12.5	1	7	11	1	8347
	R.VIPENGPAAQDPHK.V	U	2		736.8866	1471.7586	1471.7419	11.4	0	62	4e-005	1	8980
	R.VIPENGPAAQDPHK.V	U	2		491.5937	1471.7592	1471.7419	11.7	0	(45)	0.002	1	8981
	K.LVEDHLAVQSLIR.A		1		746.9373	1491.8600	1491.8409	12.8	0	19	0.27	1	9302
	R.HHVLHDQNVDKR.T	U	3		375.1995	1496.7691	1496.7597	6.30	1	(50)	0.00065	1	9421
	R.HHVLHDQNVDKR.T	U	3		499.9305	1496.7697	1496.7597	6.71	1	53	0.00029	1	9422
	R.HHVLHDQNVDKR.T	U	1		749.3976	1496.7807	1496.7597	14.1	1	(43)	0.0029	1	9429
	R.FLDTAFDLDAFKK.F	U	3		510.9391	1529.7954	1529.7766	12.3	1	(78)	9.5e-007	1	9960
	R.FLDTAFDLDAFKK.F	U	3		765.9054	1529.7962	1529.7766	12.8	1	91	3.9e-008	1	9962
	K.AEQFYCGDTEGKK.V	U	1		766.8485	1531.6825	1531.6613	13.8	1	44	0.0014	1	9988
	K.ELEQIFCQFDSK.L	U	1		772.3679	1542.7212	1542.7024	12.1	0	24	0.19	1	10195
	R.FGLEGCEVLIPALK.T	U	1		773.4310	1544.8475	1544.8272	13.1	0	81	3.3e-007	1	10243
	K.TKAEQFYCGDTEGK.K	U	1		817.3671	1632.7196	1632.7090	6.49	1	34	0.012	1	11629
	K.TKAEQFYCGDTEGK.K	U	1		545.2493	1632.7262	1632.7090	10.5	1	(5)	11	1	11630
	R.TSFDEMLPGTHFQR.V	U	3		833.3976	1664.7807	1664.7617	11.4	0	(65)	1.6e-005	1	12122
	R.TSFDEMLPGTHFQR.V	U	2		555.9351	1664.7835	1664.7617	13.1	0	(47)	0.0011	1	12123
	R.KELEQIFCQFDSK.L	U	1		836.4157	1670.8167	1670.7974	11.6	1	57	0.00011	1	12203
	R.KELEQIFCQFDSK.L	U	1		557.9470	1670.8192	1670.7974	13.1	1	(11)	4.4	1	12204
	R.TSFDE->M<-LPGTHFQR.V	U	1	Oxidation (M)	841.3946	1680.7747	1680.7566	10.8	0	84	1.8e-007	1	12358
	R.TSFDE->M<-LPGTHFQR.V	U	1	Oxidation (M)	561.2670	1680.7793	1680.7566	13.5	0	(26)	0.11	1	12359
	R.VIPENGPAAQDPHKVK.R	U	1		850.4695	1698.9244	1698.9053	11.2	1	(44)	0.0016	1	12620
	R.VIPENGPAAQDPHKVK.R	U	1		567.3154	1698.9245	1698.9053	11.3	1	48	0.0006	1	12621
	K.RFGLEGCEVLIPALK.T	U	2		567.9910	1700.9513	1700.9283	13.5	1	(47)	0.00056	1	12653
	K.RFGLEGCEVLIPALK.T	U	2		851.4833	1700.9520	1700.9283	13.9	1	50	0.00026	1	12654
	K.TKAEQFYCGDTEGKK.V	U	1		881.4186	1760.8227	1760.8039	10.7	2	81	4.6e-007	1	13579
	K.TKAEQFYCGDTEGKK.V	U	1		587.9487	1760.8242	1760.8039	11.5	2	(41)	0.0047	1	13580
	K.FETPGIMQFTNEEKR.T	U	1		609.6352	1825.8837	1825.8669	9.24	1	(13)	2.7	1	14525
	K.FETPGIMQFTNEEKR.T	U	1		913.9516	1825.8886	1825.8669	11.9	1	88	8.4e-008	1	14529
	R.NTFHKDVVVDLVCYR.R	U	2		932.9828	1863.9510	1863.9302	11.2	1	87	1.2e-007	1	15063
	R.NTFHKDVVVDLVCYR.R	U	1		622.3258	1863.9556	1863.9302	13.6	1	(75)	1.8e-006	1	15065
	K.VASSVPVENFTIHGGLSR.I	U	3		624.0071	1868.9996	1868.9745	13.4	0	(61)	4e-005	1	15123
	K.VASSVPVENFTIHGGLSR.I	U	2		935.5076	1869.0006	1868.9745	14.0	0	91	3.3e-008	1	15124
	R.QILLPFRKPLIVFTPK.S		1		478.3112	1909.2157	1909.1917	12.5	1	7	0.21	1	15646
	R.TVDWALAEYMAFGSLLK.E		1		639.0024	1913.9855	1913.9597	13.5	0	8	8.8	1	15703
	R.QKFETPGIMQFTNEEK.R	U	1		963.9806	1925.9467	1925.9193	14.3	1	30	0.06	1	15840
	R.QKFETPGI->M<-QFTNEEK.R	U	1	Oxidation (M)	648.3182	1941.9329	1941.9142	9.62	1	(4)	24	1	16032
	R.NTNAGAPPGTAYQSPLSLSR.S	U	4		1001.5137	2001.0129	2000.9915	10.7	0	73	3.4e-006	1	16721
	R.NTFHKDVVVDLVCYRR.N	U	1		674.3582	2020.0528	2020.0313	10.7	2	17	1	1	16962
	R.RQILLPFRKPLIVFTPK.S		1		517.3382	2065.3237	2065.2928	15.0	2	12	0.067	1	17445
	R.QKFETPGIMQFTNEEKR.T	U	2		521.5189	2082.0463	2082.0204	12.5	2	(36)	0.016	1	17608
	R.QKFETPGIMQFTNEEKR.T	U	2		695.0235	2082.0487	2082.0204	13.6	2	82	3.4e-007	1	17610
	R.QKFETPGI->M<-QFTNEEKR.T	U	1	Oxidation (M)	1050.0266	2098.0387	2098.0153	11.1	2	(22)	0.36	1	17763
	R.QKFETPGI->M<-QFTNEEKR.T	U	1	Oxidation (M)	700.3542	2098.0407	2098.0153	12.1	2	(50)	0.00063	1	17764
	R.SMTCPSTGLEEDVLFHIGK.V	U	2		1061.0145	2120.0145	2119.9918	10.7	0	87	1.1e-007	1	17977
	R.SMTCPSTGLEEDVLFHIGK.V	U	2		707.6802	2120.0187	2119.9918	12.7	0	(56)	0.00017	1	17979
	R.S->M<-TCPSTGLEEDVLFHIGK.V	U	3	Oxidation (M)	713.0122	2136.0146	2135.9868	13.0	0	(84)	2.2e-007	1	18090
	R.S->M<-TCPSTGLEEDVLFHIGK.V	U	1	Oxidation (M)	1069.0162	2136.0179	2135.9868	14.6	0	(63)	2.9e-005	1	18093
	K.HWLDSPWPGFFTLDGQPR.S	U	2		1078.5294	2155.0443	2155.0276	7.75	0	(60)	6.3e-005	1	18310
	K.HWLDSPWPGFFTLDGQPR.S	U	2		719.3568	2155.0484	2155.0276	9.67	0	62	4.6e-005	1	18312
	R.NGHNEMDEPMFTQPLMYK.Q	U	1		1091.4896	2180.9647	2180.9329	14.6	0	26	0.097	1	18543
	K.VFHLPTTTFIGGQEPALPLR.E	U	1		1097.6191	2193.2237	2193.1946	13.3	0	70	1.2e-006	1	18655
	K.VFHLPTTTFIGGQEPALPLR.E	U	2		732.0831	2193.2274	2193.1946	14.9	0	(60)	1.1e-005	1	18657
	R.SSLATMAHAQSLVEAQPNVDK.L	U	1		733.0425	2196.1056	2196.0845	9.63	0	(35)	0.02	1	18665
	R.SSLATMAHAQSLVEAQPNVDK.L	U	1		1099.0635	2196.1124	2196.0845	12.7	0	54	0.00023	1	18667
	K.EAQKYPNAELAWCQEEHK.N	U	1		744.3512	2230.0318	2230.0113	9.20	1	24	0.23	1	18938
	K.LEAADEGSGD->M<-KYHLGMYHR.R	U	1	Oxidation (M)	574.7670	2295.0390	2295.0048	14.9	1	2	32	1	19475
	K.TIIDMSSANGVDYVIMGMPHR.G	U	1		769.7134	2306.1185	2306.0857	14.2	0	132	4e-012	1	19547
	K.TIIDMSSANGVDYVIMGMPHR.G	U	1		1154.0665	2306.1185	2306.0857	14.2	0	(107)	1.3e-009	1	19548
	K.TIID->M<-SSANGVDYVIMGMPHR.G	U	1	Oxidation (M)	775.0453	2322.1142	2322.0807	14.5	0	(51)	0.00047	1	19663
	R.NITLSLVANPSHLEAADPVVMGK.T	U	1		1188.6412	2375.2679	2375.2519	6.76	0	(55)	0.00011	1	20105
	R.NITLSLVANPSHLEAADPVVMGK.T	U	1		792.7686	2375.2838	2375.2519	13.5	0	(31)	0.025	1	20106
	R.NITLSLVANPSHLEAADPVV->M<-GK.T	U	1	Oxidation (M)	1196.6470	2391.2794	2391.2468	13.6	0	65	1.1e-005	1	20219
	R.NITLSLVANPSHLEAADPVV->M<-GK.T	U	1	Oxidation (M)	798.1009	2391.2808	2391.2468	14.2	0	(19)	0.48	1	20220
	R.VVNAPIFHVNSDDPEAVMYVCK.V	U	2		835.4063	2503.1969	2503.1876	3.73	0	(71)	6e-006	1	20889
	R.VVNAPIFHVNSDDPEAVMYVCK.V	U	1		1252.6124	2503.2103	2503.1876	9.08	0	79	1e-006	1	20890
	R.VVNAPIFHVNSDDPEAV->M<-YVCK.V	U	1	Oxidation (M)	840.7452	2519.2139	2519.1825	12.5	0	(18)	1.1	1	20980
	K.YAELLVSQGVVNQPEYEEEISK.Y	U	1		1262.6401	2523.2657	2523.2380	11.0	0	72	3.2e-006	1	20994
	R->.<-QNGIVLLLPHGMEGMGPEHSSARPER.F	U	1	Gln->pyro-Glu (N-term Q)	932.4741	2794.4005	2794.3643	13.0	0	(19)	0.73	1	22248
	R->.<-QNGIVLLLPHGMEGMGPEHSSARPER.F	U	2	Gln->pyro-Glu (N-term Q)	699.6075	2794.4011	2794.3643	13.2	0	(24)	0.2	1	22249
	R->.<-QNGIVLLLPHGMEG->M<-GPEHSSARPER.F	U	1	Gln->pyro-Glu (N-term Q); Oxidation (M)	703.6048	2810.3901	2810.3592	11.0	0	(0)	65	1	22304
	R.QNGIVLLLPHGMEGMGPEHSSARPER.F	U	1		703.8629	2811.4226	2811.3908	11.3	0	(19)	0.61	1	22310
	R.QNGIVLLLPHGMEGMGPEHSSARPER.F	U	2		938.1484	2811.4235	2811.3908	11.6	0	29	0.06	1	22311
	R->.<-QNGIVLLLPHG->M<-EG->M<-GPEHSSARPER.F	U	1	Gln->pyro-Glu (N-term Q); 2 Oxidation (M)	943.1365	2826.3876	2826.3541	11.8	0	(6)	17	1	22371
	R.VTDRNITLSLVANPSHLEAADPVVMGK.T	U	1		949.8515	2846.5327	2846.4960	12.9	1	36	0.0047	1	22421
	R.KELEQIFCQFDSKLEAADEGSGDMK.Y	U	1		959.1138	2874.3197	2874.3051	5.05	2	36	0.013	1	22481
	K.YAELLVSQGVVNQPEYEEEISKYDK.I	U	2		977.4935	2929.4586	2929.4232	12.1	1	(61)	4.3e-005	1	22639
	K.YAELLVSQGVVNQPEYEEEISKYDK.I	U	2		1465.7368	2929.4591	2929.4232	12.2	1	73	2.9e-006	1	22640
	K.YPNAELAWCQEEHKNQGYYDYVKPR.L	U	1		790.3755	3157.4729	3157.4352	11.9	1	23	0.25	1	23101
	R.GHHVAQLDPLGILDADLDSSVPADIISSTDK.L	U	1		800.6677	3198.6418	3198.6045	11.7	0	59	6.1e-005	1	23192
	K.EAQKYPNAELAWCQEEHKNQGYYDYVKPR.L	U	3		723.7485	3613.7063	3613.6684	10.5	2	53	0.00025	1	23738
	K.EAQKYPNAELAWCQEEHKNQGYYDYVKPR.L	U	1		904.4343	3613.7080	3613.6684	11.0	2	(12)	3.2	1	23739
	K.LGFYGLHESDLDKVFHLPTTTFIGGQEPALPLR.E	U	1		917.9954	3667.9523	3667.9039	13.2	1	32	0.0088	1	23801
	K.LGFYGLHESDLDKVFHLPTTTFIGGQEPALPLR.E	U	1		734.5986	3667.9568	3667.9039	14.4	1	(29)	0.021	1	23803
	R.SSLAT->M<-AHAQSLVEAQPNVDKLVEDHLAVQSLIR.A	U	1	Oxidation (M)	922.4973	3685.9601	3685.9097	13.7	1	43	0.00087	1	23837
tr|Q3THX5|Q3THX5_MOUSE	Mvp	Major vault protein OS=Mus musculus OX=10090 GN=Mvp PE=2 SV=1	96984	3026	146(110)	52(45)	6.33	72%	Q3THX5_uniprot
	Peptide	Unique	Matches	Modification	Observed	Mr(expt)	Mr(calc)	ppm	Miss	Score	Expect	Rank	Query
	R.MVTVPPR.H	U	3		400.2333	798.4519	798.4422	12.2	0	34	0.0097	1	461
	R.VLFAPVR.M	U	1		401.2573	800.5000	800.4909	11.4	0	28	0.032	1	487
	K.LLQSLGLK.S	U	3		436.2896	870.5646	870.5538	12.4	0	55	7.7e-005	1	956
	K.ALLDFEDK.N	U	2		475.7509	949.4873	949.4756	12.3	0	31	0.043	1	1634
	R.AQLELEVSK.A	U	2		508.7921	1015.5695	1015.5549	14.4	0	27	0.13	1	2360
	K.ILDQSEAEK.A	U	1		516.7703	1031.5261	1031.5135	12.2	0	53	0.00031	1	2531
	R.EMELIYSR.A	U	3		520.7644	1039.5142	1039.5008	12.9	0	15	1.2	1	2595
	R.GPLEYVPSAK.V	U	3		530.7945	1059.5744	1059.5600	13.6	0	48	0.001	1	2822
	K.AQQLADVEAK.K	U	1		536.7922	1071.5698	1071.5560	12.9	0	40	0.0099	1	2936
	K.SFFLQPGER.L	U	2		540.7823	1079.5500	1079.5400	9.30	0	39	0.0053	1	3025
	R.VTGEEWLVR.S	U	2		544.7961	1087.5776	1087.5662	10.5	0	54	0.00034	1	3158
	R.IEGEGSVLQAK.L	U	2		565.8135	1129.6125	1129.5979	13.0	0	91	5.5e-008	1	3748
	K.AQQLADVEAKK.F	U	1		600.8394	1199.6642	1199.6510	11.0	1	48	0.00082	1	4704
	R.DLAVAGPEMQVK.L	U	2		629.3358	1256.6571	1256.6435	10.8	0	45	0.0017	1	5586
	K.ILDQSEAEKAR.K	U	1		420.5628	1258.6667	1258.6517	11.9	1	47	0.0011	1	5613
	R.DLAVAGPE->M<-QVK.L	U	1	Oxidation (M)	637.3336	1272.6527	1272.6384	11.2	0	(42)	0.0033	1	5866
	K.EMTEALGPGTIR.D	U	1		637.8318	1273.6490	1273.6336	12.1	0	40	0.0069	1	5880
	K.VREMELIYSR.A	U	1		648.3498	1294.6850	1294.6703	11.4	1	20	0.5	1	6207
	R.HYCIVANPVSR.D	U	2		658.3377	1314.6607	1314.6503	7.96	0	68	9.4e-006	1	6519
	K.ALLDFEDKNGDK.V	U	1		455.5666	1363.6781	1363.6619	11.9	1	(18)	0.88	1	7266
	K.ALLDFEDKNGDK.V	U	2		682.8464	1363.6783	1363.6619	12.0	1	51	0.00048	1	7267
	K.HEAQRLEQEAR.G	U	1		456.2381	1365.6926	1365.6749	12.9	1	(17)	1	1	7316
	K.HEAQRLEQEAR.G	U	1		683.8538	1365.6931	1365.6749	13.3	1	33	0.027	1	7317
	R.GAVASVTFDDFHK.N	U	3		697.3493	1392.6840	1392.6674	12.0	0	61	4.8e-005	1	7754
	R.GAVASVTFDDFHK.N	U	1		465.2360	1392.6862	1392.6674	13.5	0	(20)	0.71	1	7756
	K.ALQPLEEGEGEEK.V	U	2		714.8555	1427.6965	1427.6780	13.0	0	44	0.0021	1	8299
	K.LFSVPDFVGDACK.A	U	4		727.8622	1453.7099	1453.6912	12.9	0	51	0.00046	1	8701
	K.SFFLQPGERLER.G	U	2		739.8989	1477.7832	1477.7677	10.4	1	22	0.36	1	9064
	K.SFFLQPGERLER.G	U	1		493.6025	1477.7858	1477.7677	12.2	1	(12)	3.2	1	9066
	R.GLGFTMATEEAIIR.I	U	7		754.9015	1507.7884	1507.7704	11.9	0	66	1.5e-005	1	9579
	R.GLGFT->M<-ATEEAIIR.I	U	1	Oxidation (M)	762.9000	1523.7854	1523.7654	13.1	0	(41)	0.0047	1	9830
	R.VPHNAAVQVYDYR.A	U	2		766.3954	1530.7763	1530.7579	12.0	0	65	2e-005	1	9972
	R.VPHNAAVQVYDYR.A	U	2		511.2665	1530.7776	1530.7579	12.9	0	(35)	0.018	1	9974
	K.AQALAIETEAELER.V	U	1		772.4057	1542.7968	1542.7889	5.15	0	49	0.00081	1	10196
	K.FKEMTEALGPGTIR.D	U	2		775.4152	1548.8158	1548.7970	12.1	1	61	4.3e-005	1	10309
	K.FKEMTEALGPGTIR.D	U	2		517.2794	1548.8163	1548.7970	12.4	1	(22)	0.37	1	10310
	K.FKE->M<-TEALGPGTIR.D	U	1	Oxidation (M)	522.6092	1564.8057	1564.7919	8.84	1	(25)	0.21	1	10544
	K.FKE->M<-TEALGPGTIR.D	U	1	Oxidation (M)	783.4139	1564.8132	1564.7919	13.6	1	(48)	0.00098	1	10545
	K.EVEVVEIIQATVIK.Q	U	1		785.4664	1568.9183	1568.9025	10.1	0	12	0.98	1	10627
	R.HYCVILDPMGPDGK.N	U	1		801.3865	1600.7584	1600.7378	12.9	0	51	0.00037	1	11140
	R.HYCVILDP->M<-GPDGK.N	U	1	Oxidation (M)	809.3829	1616.7513	1616.7327	11.5	0	(47)	0.001	1	11387
	R.DAQSSVLFDVTGQVR.L	U	15		811.4226	1620.8307	1620.8108	12.3	0	89	7.5e-008	1	11451
	K.LKAQALAIETEAELER.V	U	2		893.0023	1783.9900	1783.9679	12.4	1	74	1.2e-006	1	13880
	K.DITPLQVVLPNTALHLK.A	U	2		936.5647	1871.1148	1871.0880	14.3	0	(42)	0.00036	1	15158
	K.DITPLQVVLPNTALHLK.A	U	2		624.7125	1871.1156	1871.0880	14.7	0	49	8e-005	1	15159
	R.SVQLAIEITTNSQEAAAK.H	U	7		937.5107	1873.0068	1872.9792	14.7	0	53	0.00028	1	15184
	R.GIQDVYVLSEQQGLLLK.A	U	4		952.0414	1902.0682	1902.0462	11.6	0	73	6.9e-007	1	15554
	R.GIQDVYVLSEQQGLLLK.A	U	1		635.0313	1902.0721	1902.0462	13.6	0	(58)	1.8e-005	1	15557
	R->.<-QAIPLDQNEGIYVQDVK.T	U	1	Gln->pyro-Glu (N-term Q)	956.9993	1911.9840	1911.9578	13.7	0	(58)	9.7e-005	1	15682
	R.QAIPLDQNEGIYVQDVK.T	U	3		965.5111	1929.0077	1928.9843	12.1	0	86	1.3e-007	1	15898
	R.AVIGSTYMLTQDEVLWEK.E	U	2		1042.0342	2082.0538	2082.0343	9.35	0	(27)	0.11	1	17612
	R.AVIGSTY->M<-LTQDEVLWEK.E	U	1	Oxidation (M)	1050.0348	2098.0550	2098.0293	12.3	0	61	4.7e-005	1	17765
	K.VMAGDEWLFEGPGTYIPQK.E	U	1		1069.5260	2137.0374	2137.0190	8.62	0	50	0.00061	1	18103
	R.IPPYHYIHVLDQNSNVSR.V	U	2		1076.5617	2151.1087	2151.0861	10.5	0	68	7.7e-006	1	18251
	R.IPPYHYIHVLDQNSNVSR.V	U	4		718.0450	2151.1133	2151.0861	12.6	0	(46)	0.0014	1	18257
	R.IPPYHYIHVLDQNSNVSR.V	U	2		538.7857	2151.1137	2151.0861	12.8	0	(33)	0.026	1	18258
	K.ELPSGVEELLNLGHDPLADR.G	U	1		725.3844	2173.1314	2173.1015	13.8	0	60	6.1e-005	1	18484
	R.MAVFGFEMSEDAGPDGALLPR.A	U	4		1105.5255	2209.0365	2209.0184	8.19	0	140	6.3e-013	1	18782
	K.ALQPLEEGEGEEKVAHQAGDR.W	U	2		1132.0625	2262.1104	2262.0876	10.1	1	76	1.5e-006	1	19185
	K.ALQPLEEGEGEEKVAHQAGDR.W	U	2		755.0449	2262.1129	2262.0876	11.2	1	(72)	4.6e-006	1	19186
	K.ALQPLEEGEGEEKVAHQAGDR.W	U	1		566.5366	2262.1174	2262.0876	13.2	1	(46)	0.0018	1	19190
	R.HYCVILDPMGPDGKNQLGQK.R	U	1		757.3804	2269.1195	2269.0984	9.30	1	40	0.0067	1	19263
	K.ELPSGVEELLNLGHDPLADRGQK.G	U	1		829.7774	2486.3104	2486.2765	13.6	1	37	0.0077	1	20805
	R.AVFPQNGLVVSSVDVQSVEPVDQR.T	U	2		1285.1852	2568.3558	2568.3184	14.6	0	128	6.2e-012	1	21259
	R.DRAVFPQNGLVVSSVDVQSVEPVDQR.T	U	1		947.5009	2839.4807	2839.4465	12.1	1	69	5e-006	1	22402
	R.RALCLLLGPDFFTDVITIETADHAR.L	U	1		711.8818	2843.4980	2843.4640	11.9	1	(66)	7.6e-006	1	22410
	R.RALCLLLGPDFFTDVITIETADHAR.L	U	1		948.8419	2843.5039	2843.4640	14.0	1	80	3.2e-007	1	22411
	R.VVFGPELVSLDPEEQFTVLSLSAGRPK.R	U	1		972.2011	2913.5813	2913.5488	11.2	0	55	6e-005	1	22597
	K.STLITDGSSPINLFNTAFGLLGLGSDGQPPVQK.-	U	1		1115.5985	3343.7737	3343.7300	13.1	0	(39)	0.003	1	23418
	K.STLITDGSSPINLFNTAFGLLGLGSDGQPPVQK.-	U	1		1672.8944	3343.7743	3343.7300	13.3	0	63	1.3e-005	1	23419
	R.LAQDPFPLYPGELLEKDITPLQVVLPNTALHLK.A	U	1		1228.3704	3682.0893	3682.0385	13.8	1	46	4.8e-005	1	23833
	R.TGEEWLVTVQDTEAHVPDVYEEVLGVVPITTLGPR.H	U	1		1283.6755	3848.0048	3847.9520	13.7	0	25	0.068	1	23982
	R.AVIGSTYMLTQDEVLWEKELPSGVEELLNLGHDPLADR.G	U	1		1413.4006	4237.1801	4237.1253	12.9	1	25	0.099	1	24190
tr|Q3U2G2|Q3U2G2_MOUSE	Hspa4	Heat shock 70 kDa protein 4 OS=Mus musculus OX=10090 GN=Hspa4 PE=1 SV=1	94948	2884	118(83)	52(43)	5.92	62%	Q3U2G2_uniprot
	Peptide	Unique	Matches	Modification	Observed	Mr(expt)	Mr(calc)	ppm	Miss	Score	Expect	Rank	Query
	R.VEPPLR.S	U	2		355.7159	709.4173	709.4123	7.14	0	27	0.044	1	34
	K.YKLDIK.S	U	2		390.2411	778.4676	778.4589	11.3	1	23	0.059	1	337
	R.IPAVKEK.I	U	2		392.7543	783.4940	783.4854	11.0	1	8	2.5	2	368
	K.VLTFYR.K	U	2		399.7341	797.4536	797.4436	12.6	0	35	0.0089	1	448
	K.LFEELGK.Q	U	1		418.2258	834.4370	834.4487	-13.96	0	7	10	5	698
	K.NHAAPFSK.V		1		436.2307	870.4468	870.4348	13.8	0	24	0.14	1	949
	K.VLTFYRK.E	U	2		463.7822	925.5498	925.5385	12.2	1	17	0.3	1	1411
	K.QIQQYMK.V	U	1		469.7475	937.4804	937.4691	12.1	0	27	0.082	1	1521
	K.VTYMEEER.N	U	1		528.7430	1055.4714	1055.4593	11.4	0	33	0.013	1	2763
	K.QSLTVDPVVK.T	U	2		543.3206	1084.6266	1084.6128	12.7	0	40	0.0043	1	3108
	K.LKETAESVLK.K	U	2		373.2249	1116.6527	1116.6390	12.3	1	37	0.005	1	3548
	K.MIMQDKLEK.E		1		568.3026	1134.5905	1134.5777	11.4	1	(22)	0.43	1	3807
	K.MIMQDKLEK.E		1		379.2044	1134.5914	1134.5777	12.1	1	(14)	3.1	1	3808
	K.->M<-IMQDKLEK.E		1	Oxidation (M)	576.3020	1150.5894	1150.5726	14.7	1	29	0.071	1	4032
	R.CTPACVSFGPK.N	U	2		612.2891	1222.5637	1222.5475	13.3	0	40	0.0035	1	5003
	K->.<-QVYVDKLAELK.S	U	1	Gln->pyro-Glu (N-term Q)	644.8698	1287.7251	1287.7074	13.7	1	42	0.0022	1	6097
	K.QDLPALEEKPR.N	U	2		432.5754	1294.7043	1294.6881	12.5	0	48	0.00062	1	6214
	K.QVYVDKLAELK.S	U	1		435.9243	1304.7511	1304.7340	13.1	1	(37)	0.0045	1	6367
	K.VLATAFDTTLGGR.K	U	2		661.3669	1320.7192	1320.7038	11.7	0	75	1.4e-006	1	6609
	K.FLEMCDDLLAR.V	U	3		691.8347	1381.6548	1381.6370	12.9	0	67	8.8e-006	1	7557
	R.EMLGLYTENEGK.M	U	2		692.3356	1382.6567	1382.6387	13.0	0	53	0.00025	1	7579
	K.FLE->M<-CDDLLAR.V	U	2	Oxidation (M)	699.8321	1397.6496	1397.6319	12.7	0	(60)	4.7e-005	1	7830
	K.NAVEEYVYEMR.D	U	1		701.8271	1401.6397	1401.6234	11.6	0	48	0.00057	1	7893
	K.STNEAMEWMNSK.L	U	1		714.3076	1426.6007	1426.5857	10.5	0	35	0.034	1	8283
	K.STNEA->M<-EWMNSK.L	U	1	Oxidation (M)	722.3029	1442.5913	1442.5806	7.42	0	(24)	0.077	1	8518
	K.VLATAFDTTLGGRK.F	U	1		725.4166	1448.8186	1448.7987	13.7	1	48	0.0005	1	8638
	K.EDIYAVEIVGGATR.I	U	5		746.8947	1491.7749	1491.7569	12.0	0	69	7.4e-006	1	9292
	R.AGGIETIANEYSDR.C	U	2		748.3621	1494.7096	1494.6950	9.73	0	80	5.1e-007	1	9374
	K.ELSTTLNADEAVTR.G	U	6		760.3939	1518.7732	1518.7525	13.6	0	78	1e-006	1	9747
	R.GCALQCAILSPAFK.V		2		768.3989	1534.7833	1534.7636	12.8	0	86	1.6e-007	1	10035
	R.GKFLEMCDDLLAR.V	U	1		784.3921	1566.7696	1566.7534	10.3	1	60	5e-005	1	10568
	R.GKFLEMCDDLLAR.V	U	1		523.2650	1566.7732	1566.7534	12.6	1	(25)	0.17	1	10569
	K.FVSEDDRNTFTLK.L	U	4		786.3972	1570.7799	1570.7627	10.9	1	49	0.00063	1	10664
	K.FVSEDDRNTFTLK.L	U	2		524.6014	1570.7823	1570.7627	12.5	1	(14)	2.2	1	10667
	R.NFTTEQVTAMLLSK.L	U	1		791.9204	1581.8263	1581.8072	12.0	0	105	1.7e-009	1	10830
	R.GKFLE->M<-CDDLLAR.V	U	1	Oxidation (M)	792.3904	1582.7662	1582.7483	11.3	1	(58)	9.5e-005	1	10840
	R.GKFLE->M<-CDDLLAR.V	U	1	Oxidation (M)	528.5968	1582.7686	1582.7483	12.8	1	(21)	0.39	1	10841
	R.NFTTEQVTA->M<-LLSK.L	U	1	Oxidation (M)	799.9175	1597.8205	1597.8022	11.5	0	(82)	4.2e-007	1	11090
	K.KEDIYAVEIVGGATR.I	U	1		810.9422	1619.8698	1619.8519	11.1	1	81	3.1e-007	1	11428
	R.SVMDATQIAGLNCLR.L	U	2		824.9208	1647.8270	1647.8073	12.0	0	76	1.8e-006	1	11858
	R.SV->M<-DATQIAGLNCLR.L	U	1	Oxidation (M)	832.9160	1663.8175	1663.8022	9.21	0	(57)	0.00012	1	12102
	R.EFSITDVVPYPISLR.W	U	1		868.4760	1734.9373	1734.9192	10.4	0	53	0.00026	1	13211
	R.LMNETTAVALAYGIYK.Q		1		879.4706	1756.9267	1756.9069	11.3	0	83	3e-007	1	13515
	K.ELTSICSPIISKPKPK.V	U	1		600.0173	1797.0302	1797.0070	12.9	0	32	0.011	1	14051
	K.LKKEDIYAVEIVGGATR.I	U	3		931.5332	1861.0518	1861.0309	11.3	2	91	1.4e-008	1	15023
	K.LKKEDIYAVEIVGGATR.I	U	2		621.3589	1861.0548	1861.0309	12.9	2	(50)	0.00015	1	15026
	K.NKEDQYEHLDAADVTK.V	U	1		938.4517	1874.8888	1874.8646	12.9	1	110	6.3e-010	1	15202
	K.SNLAYDIVQLPTGLTGIK.V	U	1		952.0411	1902.0676	1902.0462	11.2	0	(8)	2.5	2	15553
	K.SNLAYDIVQLPTGLTGIK.V	U	1		635.0300	1902.0683	1902.0462	11.6	0	9	1.8	2	15555
	R.WNSPAEEGLSDCEVFPK.N	U	3		982.9489	1963.8833	1963.8622	10.7	0	107	9.9e-010	1	16295
	K.VREFSITDVVPYPISLR.W	U	1		996.0638	1990.1131	1990.0888	12.2	1	83	1.1e-007	1	16606
	K.VREFSITDVVPYPISLR.W	U	1		664.3795	1990.1166	1990.0888	14.0	1	(43)	0.0011	1	16607
	R.KFDEVLVNHFCEEFGK.K	U	2		666.6588	1996.9544	1996.9353	9.57	1	(77)	1.1e-006	1	16674
	R.KFDEVLVNHFCEEFGK.K	U	2		999.4861	1996.9577	1996.9353	11.2	1	115	1.9e-010	1	16676
	K.IKELTSICSPIISKPKPK.V	U	1		680.4117	2038.2134	2038.1860	13.4	1	50	3e-005	1	17184
	K.LEDTENWLYEDGEDQPK.Q	U	2		1040.9644	2079.9142	2079.8909	11.2	0	86	9.1e-008	1	17586
	K.TSTVDLPIESQLLWQLDR.E	U	1		1057.5712	2113.1278	2113.1055	10.5	0	135	1.1e-012	1	17923
	R.KFDEVLVNHFCEEFGKK.Y	U	1		709.3574	2125.0503	2125.0303	9.41	2	(20)	0.64	1	18009
	R.KFDEVLVNHFCEEFGKK.Y	U	2		1063.5332	2125.0518	2125.0303	10.2	2	69	8.3e-006	1	18011
	K.KPVVDCVVSVPSFYTDAER.R	U	1		723.3702	2167.0887	2167.0620	12.3	0	(43)	0.0028	1	18404
	K.KPVVDCVVSVPSFYTDAER.R	U	2		1084.5527	2167.0909	2167.0620	13.3	0	115	1.8e-010	1	18406
	K.NKEDQYEHLDAADVTKVEK.S	U	1		1116.5538	2231.0931	2231.0706	10.1	2	51	0.00053	1	18947
	K.NKEDQYEHLDAADVTKVEK.S	U	1		558.7818	2231.0981	2231.0706	12.3	2	(25)	0.22	1	18949
	K.NKEDQYEHLDAADVTKVEK.S	U	2		744.7073	2231.1000	2231.0706	13.2	2	(40)	0.0067	1	18950
	K.KPVVDCVVSVPSFYTDAERR.S	U	2		1162.5999	2323.1851	2323.1631	9.50	1	(39)	0.01	1	19672
	K.KPVVDCVVSVPSFYTDAERR.S	U	2		581.8042	2323.1877	2323.1631	10.6	1	(20)	0.71	1	19674
	K.KPVVDCVVSVPSFYTDAERR.S	U	2		775.4045	2323.1918	2323.1631	12.4	1	44	0.0027	1	19675
	K.VTYMEEERNFTTEQVTAMLLSK.L	U	1		874.1011	2619.2816	2619.2560	9.77	1	12	4.3	1	21529
	K.MQVDQEEPHTEEQQQQPQTPAENK.A	U	1		950.4380	2848.2921	2848.2570	12.4	0	36	0.013	1	22425
	R.LMNETTAVALAYGIYKQDLPALEEKPR.N	U	1		759.4131	3033.6233	3033.5844	12.8	1	92	1.5e-008	1	22861
	K.LMSANASDLPLSIECFMNDIDVSGTMNR.G	U	1		1551.2261	3100.4376	3100.3974	13.0	0	95	1.7e-008	1	22979
	K.TSTVDLPIESQLLWQLDREMLGLYTENEGK.M	U	1		1739.8883	3477.7621	3477.7337	8.15	1	38	0.0068	1	23580
	K.TSTVDLPIESQLLWQLDREMLGLYTENEGK.M	U	1		1160.2678	3477.7816	3477.7337	13.8	1	(14)	1.7	1	23581
	K.MQVDQEEPHTEEQQQQPQTPAENKAESEEMETSQAGSK.D	U	1		1079.2351	4312.9113	4312.8608	11.7	1	34	0.012	1	24261
tr|Q3TW51|Q3TW51_MOUSE	Snd1	Staphylococcal nuclease domain-containing protein OS=Mus musculus OX=10090 GN=Snd1 PE=2 SV=1	102651	2615	171(114)	58(48)	7.45	66%	Q3TW51_uniprot
	Peptide	Unique	Matches	Modification	Observed	Mr(expt)	Mr(calc)	ppm	Miss	Score	Expect	Rank	Query
	R.LNLWR.Y	U	2		351.2127	700.4108	700.4020	12.5	0	43	0.0026	1	14
	K.GLATVIR.Y	U	1		365.2391	728.4637	728.4545	12.7	0	40	0.0051	1	99
	K.ELVLQR.E	U	2		379.2360	756.4574	756.4494	10.6	0	37	0.0097	1	229
	K.FFTESR.L	U	2		393.6976	785.3807	785.3708	12.6	0	41	0.0019	1	379
	K.LMENMR.N	U	1		397.1933	792.3720	792.3622	12.4	0	27	0.07	1	423
	R.EILPSTR.L	U	1		408.2407	814.4668	814.4548	14.6	0	34	0.033	1	574
	K.GDVGLGLVK.E	U	1		429.2629	856.5113	856.5018	11.1	0	23	0.32	1	848
	R.LKLYLPK.E	U	2		437.7974	873.5803	873.5687	13.2	1	34	0.00078	1	991
	K.YTIENPR.H	U	2		446.7364	891.4583	891.4450	15.0	0	42	0.0041	1	1142
	R.QINLSNIR.A	U	2		479.2837	956.5528	956.5403	13.1	0	47	0.0012	1	1693
	R.TDAVDSVVR.D	U	2		481.2561	960.4977	960.4876	10.5	0	53	0.00032	1	1732
	R.RGEFCIAK.F	U	1		490.7583	979.5020	979.4909	11.4	1	24	0.21	1	1950
	K.EGLVMVEVR.K	U	2		516.2880	1030.5614	1030.5481	12.9	0	52	0.00034	1	2521
	K.QFLPFLQR.A	U	3		524.8082	1047.6018	1047.5865	14.5	0	43	0.0013	1	2679
	K.FVDGEWYR.A	U	2		536.2548	1070.4951	1070.4821	12.1	0	42	0.0019	1	2914
	R.LGTLPPAFSTR.V	U	4		580.3342	1158.6538	1158.6397	12.2	0	49	0.00048	1	4139
	K.EGLVMVEVRK.E	U	1		580.3357	1158.6568	1158.6431	11.9	1	(21)	0.39	1	4141
	K.EGLVMVEVRK.E	U	1		387.2265	1158.6577	1158.6431	12.6	1	32	0.026	1	4142
	K.EGLV->M<-VEVRK.E	U	1	Oxidation (M)	392.5479	1174.6220	1174.6380	-13.62	1	(0)	63	3	4353
	K.MVLSGCAIIVR.G	U	2		609.8458	1217.6770	1217.6624	11.9	0	57	9.1e-005	1	4951
	R.ADDADEFGYSR.-	U	1		623.2624	1244.5103	1244.4946	12.7	0	60	1.8e-005	1	5393
	K.AKQFLPFLQR.A	U	1		416.5847	1246.7322	1246.7186	10.9	1	(29)	0.022	1	5436
	K.AKQFLPFLQR.A	U	1		624.3740	1246.7335	1246.7186	11.9	1	40	0.0015	1	5437
	K.TIHLSSIRPPR.L	U	3		638.8852	1275.7558	1275.7411	11.5	0	24	0.058	1	5933
	K.TIHLSSIRPPR.L	U	2		426.2595	1275.7566	1275.7411	12.1	0	(14)	0.59	1	5936
	R.EVEVEVESMDK.A	U	1		647.3042	1292.5938	1292.5806	10.3	0	32	0.021	1	6166
	R.DYVPPTANLDQK.D	U	1		680.8478	1359.6811	1359.6670	10.4	0	55	0.00022	1	7206
	K.VHVFYIDYGNR.E	U	2		461.5716	1381.6930	1381.6779	11.0	0	(33)	0.025	1	7562
	K.VHVFYIDYGNR.E	U	3		691.8551	1381.6956	1381.6779	12.9	0	36	0.014	1	7565
	K.VMQVLNADAIVVK.L	U	2		700.4117	1398.8089	1398.7905	13.2	0	(55)	6e-005	1	7854
	K.V->M<-QVLNADAIVVK.L	U	1	Oxidation (M)	708.4082	1414.8018	1414.7854	11.6	0	58	4.8e-005	1	8116
	R.SEAVVEYVFSGSR.L	U	4		715.3622	1428.7098	1428.6885	14.9	0	79	6.5e-007	1	8319
	K.GMWSEGNGSHTIR.D	U	1		716.3309	1430.6473	1430.6361	7.84	0	51	0.00036	1	8345
	R.SSHYDELLAAEAR.A	U	3		731.3601	1460.7057	1460.6895	11.0	0	81	4.5e-007	1	8814
	R.SSHYDELLAAEAR.A	U	2		487.9097	1460.7074	1460.6895	12.2	0	(53)	0.0003	1	8817
	K.VITEYLNAQESAK.S	U	2		733.3881	1464.7617	1464.7460	10.7	0	78	8.9e-007	1	8887
	K.KGMWSEGNGSHTIR.D	U	1		780.3824	1558.7503	1558.7310	12.4	1	37	0.014	1	10429
	R.DYVPPTANLDQKDK.Q	U	1		535.2772	1602.8098	1602.7889	13.0	1	(31)	0.053	1	11181
	R.DYVPPTANLDQKDK.Q	U	3		802.4127	1602.8109	1602.7889	13.7	1	52	0.00037	1	11182
	R.SAYYKPLLSAEEAAK.Q	U	2		820.9387	1639.8629	1639.8457	10.5	0	52	0.00035	1	11757
	R.SAYYKPLLSAEEAAK.Q	U	1		547.6296	1639.8669	1639.8457	13.0	0	(32)	0.036	1	11759
	R.ETDGSETPEPFAAEAK.F	U	5		839.8847	1677.7548	1677.7370	10.7	0	53	0.00024	1	12304
	R.NDISSHPPVEGSYAPR.R	U	2		575.9511	1724.8313	1724.8118	11.3	0	52	0.00034	1	13022
	R.NDISSHPPVEGSYAPR.R	U	2		863.4231	1724.8316	1724.8118	11.5	0	(51)	0.00049	1	13023
	K.LRPLYDIPYMFEAR.E	U	1		892.4738	1782.9331	1782.9127	11.4	0	(32)	0.037	1	13871
	K.LRPLYDIPYMFEAR.E	U	1		595.3185	1782.9336	1782.9127	11.7	0	(29)	0.074	1	13872
	K.LRPLYDIPY->M<-FEAR.E	U	2	Oxidation (M)	600.6508	1798.9306	1798.9076	12.8	0	36	0.012	1	14093
	K.LRPLYDIPY->M<-FEAR.E	U	1	Oxidation (M)	900.4731	1798.9316	1798.9076	13.3	0	(12)	3.6	1	14094
	R.RETDGSETPEPFAAEAK.F	U	2		917.9347	1833.8548	1833.8381	9.14	1	53	0.00027	1	14626
	R.YGDFRADDADEFGYSR.-	U	2		942.4064	1882.7983	1882.7758	11.9	1	75	6.6e-007	1	15292
	R.YGDFRADDADEFGYSR.-	U	1		628.6072	1882.7997	1882.7758	12.7	1	(31)	0.016	1	15293
	K.ETCLITFLLAGIECPR.G	U	1		631.6669	1891.9790	1891.9536	13.4	0	(28)	0.073	1	15420
	K.ETCLITFLLAGIECPR.G	U	2		946.9979	1891.9812	1891.9536	14.6	0	112	3.2e-010	1	15421
	R.ALLLPGHHLVTVMLSGIK.C	U	2		475.5424	1898.1405	1898.1176	12.1	0	(54)	1.1e-005	1	15509
	R.ALLLPGHHLVTVMLSGIK.C	U	4		950.0778	1898.1411	1898.1176	12.4	0	68	4.2e-007	1	15511
	R.ALLLPGHHLVTVMLSGIK.C	U	3		633.7220	1898.1441	1898.1176	14.0	0	(45)	7.9e-005	1	15516
	K.KLRPLYDIPYMFEAR.E	U	1		478.7652	1911.0317	1911.0076	12.6	1	19	0.38	1	15672
	R.ALLLPGHHLVTV->M<-LSGIK.C	U	1	Oxidation (M)	958.0744	1914.1342	1914.1125	11.4	0	(13)	0.25	1	15718
	R.ALLLPGHHLVTV->M<-LSGIK.C	U	1	Oxidation (M)	639.0532	1914.1377	1914.1125	13.2	0	(3)	2.1	1	15719
	R.ALLLPGHHLVTV->M<-LSGIK.C	U	1	Oxidation (M)	479.5419	1914.1384	1914.1125	13.5	0	(38)	0.0006	1	15720
	K.DTNGENIAESLVAEGLATRR.E	U	2		1058.5469	2115.0792	2115.0556	11.2	1	30	0.057	1	17938
	K.DTNGENIAESLVAEGLATRR.E	U	1		706.0356	2115.0851	2115.0556	13.9	1	(21)	0.41	1	17945
	K.VHVFYIDYGNREILPSTR.L	U	2		727.0577	2178.1512	2178.1222	13.3	1	11	3.2	1	18532
	R.AAATQPDGKDTPDEPWAFPAR.E	U	2		1121.0406	2240.0667	2240.0498	7.56	1	(81)	4.5e-007	1	19023
	R.AAATQPDGKDTPDEPWAFPAR.E	U	4		747.6978	2240.0716	2240.0498	9.73	1	85	2e-007	1	19024
	R.HFVDSHHQKPVNAIIEHVR.G	U	2		453.4475	2262.2012	2262.1770	10.7	0	73	1.9e-006	1	19200
	R.HFVDSHHQKPVNAIIEHVR.G	U	4		566.5588	2262.2063	2262.1770	12.9	0	(39)	0.005	1	19204
	R.NLPGLVQEGEPFSEEATLFTK.E	U	2		1153.5981	2305.1817	2305.1478	14.7	0	72	3.2e-006	1	19534
	R.RAAATQPDGKDTPDEPWAFPAR.E	U	3		600.0518	2396.1779	2396.1509	11.3	2	(59)	7.9e-005	1	20237
	R.RAAATQPDGKDTPDEPWAFPAR.E	U	3		799.7337	2396.1793	2396.1509	11.8	2	90	6e-008	1	20239
	R.RAAATQPDGKDTPDEPWAFPAR.E	U	2		1199.0980	2396.1815	2396.1509	12.8	2	(14)	2.2	1	20241
	K.VWAHYEERPVEEVMPVLEEK.E	U	2		823.7499	2468.2278	2468.2046	9.42	0	(16)	1.7	1	20667
	K.VWAHYEERPVEEVMPVLEEK.E	U	1		1235.1239	2468.2332	2468.2046	11.6	0	37	0.011	1	20668
	K.VWAHYEERPVEEVMPVLEEK.E	U	1		618.0660	2468.2351	2468.2046	12.4	0	(7)	12	1	20670
	R.VLPAQATEYAFAFIQVPQDEDAR.T	U	1		860.4396	2578.2971	2578.2704	10.4	0	(54)	0.00023	1	21327
	R.VLPAQATEYAFAFIQVPQDEDAR.T	U	1		1290.1571	2578.2996	2578.2704	11.4	0	99	6.7e-009	1	21328
	K.VNVTVDYIRPASPATETVPAFSER.T	U	2		1310.1881	2618.3617	2618.3340	10.6	0	57	0.0001	1	21521
	K.VNVTVDYIRPASPATETVPAFSER.T	U	2		873.7955	2618.3646	2618.3340	11.7	0	(56)	0.00014	1	21522
	K.EKVWAHYEERPVEEVMPVLEEK.E	U	1		909.4633	2725.3681	2725.3421	9.55	1	6	15	1	21941
	K.KVNVTVDYIRPASPATETVPAFSER.T	U	1		1374.2341	2746.4537	2746.4290	9.00	1	(8)	6	1	22043
	K.KVNVTVDYIRPASPATETVPAFSER.T	U	2		687.6233	2746.4643	2746.4290	12.9	1	19	0.4	1	22045
	K.VWAHYEERPVEEVMPVLEEKER.S	U	2		918.7986	2753.3741	2753.3483	9.40	1	(26)	0.14	1	22089
	K.VWAHYEERPVEEVMPVLEEKER.S	U	2		551.6827	2753.3770	2753.3483	10.4	1	(16)	1.3	1	22090
	K.VWAHYEERPVEEVMPVLEEKER.S	U	2		689.3517	2753.3776	2753.3483	10.7	1	(22)	0.35	1	22091
	K.VWAHYEERPVEEV->M<-PVLEEKER.S	U	2	Oxidation (M)	693.3501	2769.3713	2769.3432	10.2	1	37	0.011	1	22158
	K.EKVWAHYEERPVEEVMPVLEEKER.S	U	1		1004.5114	3010.5122	3010.4858	8.78	2	20	0.5	1	22808
	K.EKVWAHYEERPVEEVMPVLEEKER.S	U	2		753.6361	3010.5153	3010.4858	9.81	2	(13)	2.9	1	22809
	K.EKVWAHYEERPVEEV->M<-PVLEEKER.S	U	2	Oxidation (M)	757.6353	3026.5121	3026.4807	10.4	2	(7)	11	1	22838
	R.DIQNTQCLLNVEHLSASCPHVTLQFADSK.G	U	1		832.1627	3324.6218	3324.5867	10.5	0	39	0.0065	1	23390
	R.DIQNTQCLLNVEHLSASCPHVTLQFADSK.G	U	1		1109.2157	3324.6253	3324.5867	11.6	0	(30)	0.053	1	23391
	R.DVQIILESCHNQNLLGTILHPNGNITELLLK.E	U	1		1170.6454	3508.9145	3508.8712	12.3	0	19	0.15	1	23655
	R.VLPAQATEYAFAFIQVPQDEDARTDAVDSVVR.D	U	1		1174.6041	3520.7906	3520.7474	12.2	1	26	0.1	1	23669
	R.VLPAQATEYAFAFIQVPQDEDARTDAVDSVVR.D	U	1		881.2068	3520.7981	3520.7474	14.4	1	(21)	0.31	1	23670
	R.SASYKPVFVTEITDDLHFYVQDVETGTQLEK.L	U	1		1187.2665	3558.7776	3558.7406	10.4	0	77	1.3e-006	1	23695
	R.SASYKPVFVTEITDDLHFYVQDVETGTQLEK.L	U	1		890.7020	3558.7788	3558.7406	10.7	0	(41)	0.0046	1	23696
	R.DIQNTQCLLNVEHLSASCPHVTLQFADSKGDVGLGLVK.E	U	1		1388.7128	4163.1165	4163.0780	9.25	1	39	0.0051	1	24159
	R.DIQNTQCLLNVEHLSASCPHVTLQFADSKGDVGLGLVK.E	U	1		1041.7903	4163.1320	4163.0780	13.0	1	(24)	0.12	1	24160
sp|Q64727|VINC_MOUSE	Vcl	Vinculin OS=Mus musculus OX=10090 GN=Vcl PE=1 SV=4	117215	2520	125(79)	56(46)	4.51	64%	Q64727_uniprot
	Peptide	Unique	Matches	Modification	Observed	Mr(expt)	Mr(calc)	ppm	Miss	Score	Expect	Rank	Query
	K.AAVHLEGK.I	U	1		412.7401	823.4657	823.4552	12.7	0	14	1	1	617
	R.TDAGFTLR.W	U	1		440.7354	879.4563	879.4450	12.8	0	24	0.17	1	1042
	R.DMPPAFIK.V	U	1		459.7462	917.4779	917.4681	10.7	0	2	40	1	1343
	R.DYLIDGSR.G	U	2		469.7377	937.4608	937.4505	11.0	0	31	0.031	1	1519
	K.SFLDSGYR.I	U	2		472.7330	943.4515	943.4399	12.3	0	29	0.041	1	1575
	R.IPTISTQLK.I	U	3		500.8113	999.6081	999.5964	11.6	0	40	0.0035	1	2189
	K.NQGIEEALK.N	U	2		501.2736	1000.5326	1000.5189	13.7	0	51	0.00053	1	2198
	R.SLGEIAALTSK.L	U	2		545.3170	1088.6195	1088.6077	10.8	0	43	0.0021	1	3174
	K.TISPMVMDAK.A	U	2		546.7816	1091.5486	1091.5355	12.0	0	38	0.0098	1	3213
	K.STVEGIQASVK.T	U	1		559.8134	1117.6123	1117.5979	12.9	0	61	4.7e-005	1	3572
	R.TNLLQVCER.I	U	2		566.7992	1131.5838	1131.5706	11.7	0	41	0.0053	1	3783
	K.NQWIDNVEK.M	U	1		573.2894	1144.5643	1144.5513	11.4	0	25	0.17	1	3964
	K.IRTDAGFTLR.W	U	1		575.3287	1148.6429	1148.6302	11.1	1	26	0.096	1	4013
	R.LANV->M<-MGPYR.Q	U	1	Oxidation (M)	584.2937	1166.5728	1166.5576	13.1	0	9	5.9	1	4240
	R.MALLMAE->M<-SR.L	U	1	Oxidation (M)	584.7855	1167.5564	1167.5450	9.75	0	45	0.0014	1	4256
	R.->M<-ALLMAEMSR.L	U	1	Oxidation (M)	584.7877	1167.5608	1167.5450	13.5	0	(42)	0.0029	1	4257
	R.ALASQLQDSLK.D	U	2		587.3350	1172.6554	1172.6401	13.0	0	62	3.6e-005	1	4325
	R.->M<-ALL->M<-AEMSR.L	U	1	2 Oxidation (M)	592.7843	1183.5540	1183.5399	12.0	0	(11)	2.4	1	4451
	R.ELTPQVISAAR.I	U	3		592.8422	1183.6699	1183.6561	11.7	0	36	0.0092	1	4463
	K.ELLPVLISAMK.I	U	1		607.3718	1212.7291	1212.7151	11.5	0	(42)	0.0012	1	4882
	K.ELLPVLISA->M<-K.I	U	1	Oxidation (M)	615.3710	1228.7275	1228.7101	14.2	0	55	6.7e-005	1	5103
	R.WIDNPTVDDR.G	U	1		615.7981	1229.5816	1229.5677	11.4	0	38	0.0085	1	5104
	R.VMLVNSMNTVK.E	U	1		618.3365	1234.6585	1234.6414	13.9	0	38	0.0073	1	5227
	R.V->M<-LVNSMNTVK.E	U	1	Oxidation (M)	626.3331	1250.6517	1250.6363	12.3	0	(37)	0.011	1	5509
	K.AVAGNISDPGLQK.S	U	1		635.3514	1268.6882	1268.6725	12.4	0	57	8.4e-005	1	5807
	K.MTGLVDEAIDTK.S	U	3		646.8312	1291.6478	1291.6330	11.5	0	70	7.1e-006	1	6145
	K.SLLDASEEAIKK.D	U	2		652.3655	1302.7165	1302.7030	10.3	1	66	1.1e-005	1	6339
	K.SLLDASEEAIKK.D	U	1		435.2466	1302.7179	1302.7030	11.4	1	(51)	0.00041	1	6340
	K.QVATALQNLQTK.T	U	2		657.8807	1313.7469	1313.7303	12.7	0	68	6.4e-006	1	6509
	K.NSKNQGIEEALK.N	U	1		665.8585	1329.7024	1329.6888	10.2	1	45	0.002	1	6734
	R.EVENSEDPKFR.E	U	2		675.3278	1348.6411	1348.6259	11.3	1	57	0.00011	1	7027
	R.EVENSEDPKFR.E	U	1		450.5547	1348.6422	1348.6259	12.1	1	(44)	0.0022	1	7028
	K.AQQVSQGLDVLTAK.V	U	2		729.4098	1456.8050	1456.7886	11.3	0	98	7.2e-009	1	8752
	K.MLGQMTDQVADLR.A	U	1		739.3699	1476.7253	1476.7065	12.7	0	(54)	0.00024	1	9046
	R.VDQLTAQLADLAAR.G	U	1		742.9167	1483.8188	1483.7994	13.1	0	99	6.6e-009	1	9162
	R.DPNASPGDAGEQAIR.Q	U	1		749.3582	1496.7019	1496.6855	10.9	0	38	0.0078	1	9414
	K.REVENSEDPKFR.E	U	1		502.5882	1504.7427	1504.7270	10.4	2	37	0.012	1	9531
	K.->M<-LGQ->M<-TDQVADLR.A	U	1	2 Oxidation (M)	755.3628	1508.7111	1508.6963	9.83	0	74	1.9e-006	1	9595
	K.AGEVINQPMMMAAR.Q	U	2		759.8736	1517.7326	1517.7152	11.5	0	53	0.00031	1	9719
	R.ALASQLQDSLKDLK.A	U	2		765.4385	1528.8624	1528.8460	10.7	1	90	3.5e-008	1	9939
	R.ALASQLQDSLKDLK.A	U	1		510.6297	1528.8674	1528.8460	13.9	1	(23)	0.17	1	9941
	K.AGEVINQPMM->M<-AAR.Q	U	1	Oxidation (M)	767.8671	1533.7196	1533.7102	6.15	0	(12)	3.6	1	10011
	K.AGEVINQP->M<-MMAAR.Q	U	1	Oxidation (M)	767.8693	1533.7240	1533.7102	9.00	0	(24)	0.22	1	10012
	K.AGEVINQPM->M<-->M<-AAR.Q	U	1	2 Oxidation (M)	775.8679	1549.7213	1549.7051	10.5	0	(2)	28	1	10319
	K.AGEVINQP->M<-->M<-MAAR.Q	U	1	2 Oxidation (M)	775.8687	1549.7227	1549.7051	11.4	0	(12)	3.2	1	10320
	K.ETVQTTEDQILKR.D	U	2		780.9235	1559.8324	1559.8155	10.8	1	60	5.7e-005	1	10455
	K.ETVQTTEDQILKR.D	U	1		520.9530	1559.8372	1559.8155	13.9	1	(35)	0.018	1	10462
	K.AGEVINQP->M<-->M<-->M<-AAR.Q	U	1	3 Oxidation (M)	783.8636	1565.7126	1565.7000	8.07	0	(4)	17	1	10550
	R.QILDEAGKVGELCAGK.E	U	1		563.3006	1686.8800	1686.8611	11.2	1	(26)	0.17	1	12430
	R.QILDEAGKVGELCAGK.E	U	1		844.4492	1686.8838	1686.8611	13.5	1	75	2.3e-006	1	12432
	R.VGKETVQTTEDQILK.R	U	1		844.9669	1687.9193	1687.8992	11.9	1	40	0.0042	1	12449
	R.NPGNQAAYEHFETMK.N	U	2		868.8984	1735.7823	1735.7624	11.5	0	74	1.6e-006	1	13216
	R.NPGNQAAYEHFETMK.N	U	2		579.6023	1735.7850	1735.7624	13.1	0	(26)	0.1	1	13217
	R.NPGNQAAYEHFET->M<-K.N	U	1	Oxidation (M)	876.8959	1751.7773	1751.7573	11.4	0	(38)	0.0061	1	13433
	R.LANVM->M<-GPYRQDLLAK.C	U	1	Oxidation (M)	918.4886	1834.9626	1834.9433	10.5	1	33	0.024	1	14677
	R.LANVM->M<-GPYRQDLLAK.C	U	1	Oxidation (M)	612.6628	1834.9667	1834.9433	12.7	1	(16)	1.1	1	14678
	R.VGKETVQTTEDQILKR.D	U	1		615.6822	1844.0247	1844.0003	13.2	2	80	2.6e-007	1	14822
	R.VGKETVQTTEDQILKR.D	U	1		462.0137	1844.0257	1844.0003	13.8	2	(15)	0.71	1	14823
	R.LANV->M<-->M<-GPYRQDLLAK.C	U	1	2 Oxidation (M)	926.4786	1850.9426	1850.9382	2.36	1	(8)	11	1	14897
	K.CDRVDQLTAQLADLAAR.G	U	2		639.3359	1914.9860	1914.9581	14.5	1	63	2.8e-005	1	15733
	K.IAELCDDPKERDDILR.S	U	1		653.3345	1956.9818	1956.9575	12.4	2	26	0.16	1	16221
	K.LVQAAQMLQSDPYSVPAR.D	U	4		987.5228	1973.0311	1973.0040	13.7	0	97	1.1e-008	1	16411
	R.WIDNPTVDDRGVGQAAIR.G	U	1		661.6802	1982.0189	1981.9970	11.0	1	(11)	4.4	1	16527
	R.WIDNPTVDDRGVGQAAIR.G	U	1		992.0180	1982.0215	1981.9970	12.3	1	25	0.2	1	16528
	K.LVQAAQ->M<-LQSDPYSVPAR.D	U	1	Oxidation (M)	995.5156	1989.0167	1988.9989	8.93	0	(84)	2.4e-007	1	16593
	K.GWLRDPNASPGDAGEQAIR.Q	U	1		670.6721	2008.9945	2008.9715	11.5	1	60	4.8e-005	1	16794
	K.GWLRDPNASPGDAGEQAIR.Q	U	3		1005.5051	2008.9956	2008.9715	12.0	1	(44)	0.002	1	16795
	K.VAMANIQPQMLVAGATSIAR.R	U	1		1021.5623	2041.1100	2041.0812	14.1	0	101	2.6e-009	1	17213
	K.VAMANIQPQMLVAGATSIAR.R	U	1		681.3778	2041.1116	2041.0812	14.9	0	(70)	3.7e-006	1	17214
	K.VA->M<-ANIQPQMLVAGATSIAR.R	U	1	Oxidation (M)	1029.5582	2057.1019	2057.0761	12.5	0	(84)	1.7e-007	1	17356
	R.GILSGTSDLLLTFDEAEVRK.I	U	1		1082.5929	2163.1712	2163.1423	13.4	1	131	2.3e-012	1	18381
	R.GILSGTSDLLLTFDEAEVRK.I	U	1		722.0650	2163.1732	2163.1423	14.3	1	(106)	6.8e-010	1	18382
	K.LLAVAATAPPDAPNREEVFDER.A	U	2		1191.1207	2380.2269	2380.2023	10.4	1	28	0.084	1	20139
	K.LLAVAATAPPDAPNREEVFDER.A	U	2		794.4174	2380.2303	2380.2023	11.8	1	(19)	0.63	1	20142
	R.VLQLTSWDEDAWASKDTEAMK.R	U	1		1212.5792	2423.1439	2423.1315	5.12	1	62	3.8e-005	1	20390
	R.VLQLTSWDEDAWASKDTEAMK.R	U	1		808.7268	2423.1586	2423.1315	11.2	1	(36)	0.019	1	20391
	R.EAFQPQEPDFPPPPPDLEQLR.L	U	3		1224.1152	2446.2159	2446.1805	14.5	0	55	0.00019	1	20506
	K.KIDAAQNWLADPNGGPEGEEQIR.G	U	1		836.7510	2507.2311	2507.2040	10.8	1	76	1.7e-006	1	20914
	K.AQMQEAMTQEVSDVFSDTTTPIK.L	U	1		1279.1065	2556.1983	2556.1724	10.2	0	99	8.1e-009	1	21200
	K.AQMQEA->M<-TQEVSDVFSDTTTPIK.L	U	1	Oxidation (M)	1287.1066	2572.1986	2572.1673	12.2	0	(53)	0.00026	1	21282
	R.VLQLTSWDEDAWASKDTEAMKR.A	U	1		645.8231	2579.2634	2579.2326	11.9	2	(49)	0.00078	1	21334
	R.VLQLTSWDEDAWASKDTEAMKR.A	U	1		860.7626	2579.2659	2579.2326	12.9	2	52	0.0004	1	21335
	K.GILEYLTVAEVVETMEDLVTYTK.N	U	1		1308.6827	2615.3509	2615.3292	8.32	0	64	1.9e-005	1	21508
	R.TNISDEESEQATEMLVHNAQNLMQSVK.E	U	1		1016.1510	3045.4312	3045.4019	9.62	0	40	0.0065	1	22882
	R.TIESILEPVAQQISHLVIMHEEGEVDGK.A	U	1		1034.5430	3100.6071	3100.5750	10.3	0	(17)	0.75	1	22980
	R.TIESILEPVAQQISHLVIMHEEGEVDGK.A	U	1		776.1622	3100.6196	3100.5750	14.4	0	(26)	0.08	1	22982
	R.TIESILEPVAQQISHLVI->M<-HEEGEVDGK.A	U	1	Oxidation (M)	1039.8749	3116.6028	3116.5700	10.5	0	(12)	2.6	1	23020
	R.TIESILEPVAQQISHLVI->M<-HEEGEVDGK.A	U	1	Oxidation (M)	780.1605	3116.6127	3116.5700	13.7	0	38	0.0052	1	23021
	R.LTDELAPPKPPLPEGEVPPPRPPPPEEKDEEFPEQK.A	U	2		1342.6940	4025.0601	4025.0309	7.24	1	5	11	1	24089
	R.LTDELAPPKPPLPEGEVPPPRPPPPEEKDEEFPEQK.A	U	3		1007.2766	4025.0773	4025.0309	11.5	1	(4)	12	1	24097
sp|Q9ET01|PYGL_MOUSE	Pygl	Glycogen phosphorylase, liver form OS=Mus musculus OX=10090 GN=Pygl PE=1 SV=4	97857	2474	116(87)	47(36)	4.91	54%	Q9ET01_uniprot
	Peptide	Unique	Matches	Modification	Observed	Mr(expt)	Mr(calc)	ppm	Miss	Score	Expect	Rank	Query
	R.IVALFPK.D	U	3		394.2618	786.5089	786.5004	10.9	0	54	1.3e-005	1	392
	K.KFFVPR.T	U	2		397.2442	792.4739	792.4646	11.7	1	36	0.0038	1	427
	K.DLSQLTK.L	U	1		402.7304	803.4462	803.4389	9.13	0	27	0.11	1	500
	K.IGEDYVK.D	U	1		412.2183	822.4220	822.4123	11.8	0	36	0.0093	1	610
	K.FSQFLEK.E	U	2		449.7428	897.4710	897.4596	12.7	0	37	0.0089	1	1190
	R.VDDVAALDK.K	U	1		473.2540	944.4934	944.4815	12.7	0	46	0.0015	1	1591
	K.AWNTMVLK.N	U	2		481.7661	961.5177	961.5055	12.7	0	40	0.006	1	1742
	K.AWNT->M<-VLK.N	U	1	Oxidation (M)	489.7641	977.5137	977.5004	13.6	0	(12)	3.1	1	1926
	R.HLHFTLVK.D		2		497.8007	993.5868	993.5760	10.8	0	20	0.18	1	2118
	R.WPVELVEK.L	U	2		500.2850	998.5554	998.5437	11.8	0	30	0.034	1	2170
	K.RIHEYKR.Q		1		501.2913	1000.5680	1000.5566	11.4	2	4	26	6	2202
	K.VIFLENYR.V		2		527.2965	1052.5783	1052.5655	12.2	0	42	0.002	1	2736
	R.VDDVAALDKK.G	U	1		358.5373	1072.5900	1072.5764	12.6	1	38	0.01	1	2947
	R.YEYGIFNQK.I	U	2		581.2898	1160.5650	1160.5502	12.8	0	56	0.00012	1	4165
	K.VFADYEAYVK.C	U	1		602.8052	1203.5958	1203.5812	12.2	0	6	16	1	4756
	R.GIVGVENVAELK.K	U	2		614.3574	1226.7003	1226.6870	10.8	0	52	0.00028	1	5073
	R.MSLIEEEGGKR.I	U	1		624.8233	1247.6320	1247.6180	11.3	1	58	9.6e-005	1	5444
	R.MSLIEEEGGKR.I	U	1		416.8856	1247.6350	1247.6180	13.7	1	(29)	0.073	1	5445
	K.EYYEALPELK.L	U	3		627.8228	1253.6311	1253.6179	10.5	0	30	0.053	1	5541
	R.->M<-SLIEEEGGKR.I	U	1	Oxidation (M)	632.8205	1263.6264	1263.6129	10.7	1	(45)	0.0017	1	5703
	R.->M<-SLIEEEGGKR.I	U	1	Oxidation (M)	422.2164	1263.6273	1263.6129	11.4	1	(12)	4	1	5704
	R.HLHFTLVKDR.N		1		633.3676	1264.7205	1264.7040	13.1	1	24	0.094	1	5738
	K.LKVIFLENYR.V	U	1		432.2607	1293.7604	1293.7445	12.3	1	41	0.0011	1	6203
	K.LKVIFLENYR.V	U	2		647.8879	1293.7612	1293.7445	12.9	1	(33)	0.0056	1	6204
	K.FSQFLEKEYK.V	U	1		440.2330	1317.6772	1317.6605	12.7	1	17	1.2	1	6568
	K.DIWNMEPSDLK.I	U	1		674.3251	1346.6357	1346.6176	13.4	0	33	0.062	1	6969
	R.DYYFALAHTVR.D		2		678.3486	1354.6826	1354.6670	11.5	0	63	2.3e-005	1	7127
	R.GIVGVENVAELKK.G	U	2		452.6067	1354.7982	1354.7820	11.9	1	71	1.6e-006	1	7137
	R.GIVGVENVAELKK.G	U	1		678.4066	1354.7986	1354.7820	12.2	1	(65)	6.2e-006	1	7138
	K.INPSSMFDVHVK.R	U	2		687.3555	1372.6964	1372.6809	11.3	0	55	0.00016	1	7425
	K.INPSSMFDVHVK.R	U	1		458.5737	1372.6994	1372.6809	13.4	0	(24)	0.21	1	7427
	R.HLEIIYEINQK.H	U	2		700.3930	1398.7715	1398.7507	14.9	0	44	0.0017	1	7851
	R.RMSLIEEEGGKR.I	U	1		702.8745	1403.7345	1403.7191	11.0	2	(24)	0.22	1	7942
	R.RMSLIEEEGGKR.I	U	1		468.9192	1403.7357	1403.7191	11.9	2	35	0.02	1	7943
	R.VLYPNDNFFEGK.E		3		721.8606	1441.7066	1441.6878	13.1	0	52	0.00034	1	8509
	K.LHSFVSDDIFLR.E	U	3		724.8900	1447.7655	1447.7460	13.5	0	62	3.6e-005	1	8604
	K.LHSFVSDDIFLR.E	U	3		483.5960	1447.7663	1447.7460	14.0	0	(57)	0.00012	1	8605
	R.IFVDIEKLPWAK.A	U	3		486.9560	1457.8461	1457.8282	12.3	1	(54)	9.6e-005	1	8777
	R.IFVDIEKLPWAK.A	U	3		729.9308	1457.8470	1457.8282	12.9	1	76	6.3e-007	1	8778
	K.INPSSMFDVHVKR.I	U	2		510.6083	1528.8032	1528.7820	13.8	1	52	0.00039	1	9935
	K.ISLSNESSNGVSANGK.-	U	1		782.3915	1562.7684	1562.7536	9.47	0	4	21	1	10513
	K.DFSELEPDKFQNK.T	U	2		798.8884	1595.7622	1595.7467	9.68	1	45	0.0017	1	11044
	K.IGEDYVKDLSQLTK.L	U	2		804.9376	1607.8607	1607.8406	12.5	1	87	8.8e-008	1	11266
	K.IGEDYVKDLSQLTK.L	U	1		536.9615	1607.8626	1607.8406	13.7	1	(38)	0.0077	1	11267
	R.EGWQVEEADDWLR.H	U	2		816.8779	1631.7412	1631.7216	12.0	0	51	0.00038	1	11615
	K.ARPEFMLPVHFYGR.V	U	2		573.9722	1718.8949	1718.8715	13.6	0	47	0.0012	1	12954
	K.ARPEF->M<-LPVHFYGR.V	U	3	Oxidation (M)	434.7281	1734.8831	1734.8664	9.63	0	(41)	0.0052	1	13195
	K.ARPEF->M<-LPVHFYGR.V	U	1	Oxidation (M)	868.4499	1734.8852	1734.8664	10.8	0	(11)	5.4	2	13197
	K.ARPEF->M<-LPVHFYGR.V	U	4	Oxidation (M)	579.3032	1734.8878	1734.8664	12.3	0	(43)	0.0034	1	13202
	R.QLLNCLHVITMYNR.I	U	2		592.3147	1773.9223	1773.9018	11.5	0	(32)	0.04	1	13752
	R.QLLNCLHVITMYNR.I	U	1		887.9686	1773.9227	1773.9018	11.8	0	69	8.1e-006	1	13753
	R.QLLNCLHVIT->M<-YNR.I	U	1	Oxidation (M)	895.9683	1789.9221	1789.8967	14.2	0	(31)	0.052	1	13975
	K.TFAYTNHTVLPEALER.W	U	3		931.4858	1860.9571	1860.9370	10.8	0	94	2.2e-008	1	15014
	K.TFAYTNHTVLPEALER.W	U	2		621.3270	1860.9591	1860.9370	11.9	0	(57)	0.00012	1	15015
	K.LITSVAEVVNNDPMVGSK.L	U	2		937.0019	1871.9892	1871.9663	12.3	0	113	2.6e-010	1	15164
	K.IREGWQVEEADDWLR.H	U	1		951.4698	1900.9251	1900.9068	9.68	1	79	7.1e-007	1	15535
	K.IREGWQVEEADDWLR.H	U	2		634.6515	1900.9326	1900.9068	13.6	1	(59)	7.5e-005	1	15536
	R.RWLLLCNPGLADLIAEK.I	U	1		661.3776	1981.1110	1981.0819	14.7	1	(62)	1.5e-005	1	16518
	R.RWLLLCNPGLADLIAEK.I	U	1		991.5628	1981.1111	1981.0819	14.7	1	84	1e-007	1	16519
	R.LKQEYFVVAATLQDVIR.R	U	1		665.0503	1992.1292	1992.1044	12.5	1	9	2.4	1	16627
	R.DYYFALAHTVRDHLVGR.W		1		509.0215	2032.0569	2032.0279	14.3	1	6	13	1	17122
	R.INMAHLCIVGCHAVNGVAK.I	U	1		688.6890	2063.0451	2063.0227	10.8	0	51	0.00041	1	17414
	K.TQVFKDFSELEPDKFQNK.T	U	3		734.0441	2199.1106	2199.0848	11.7	2	62	3.6e-005	1	18681
	R.LAACFLDSMATLGLAAYGYGIR.Y		1		778.7369	2333.1888	2333.1548	14.6	0	(83)	3e-007	1	19769
	R.LAACFLDSMATLGLAAYGYGIR.Y		1		1167.6021	2333.1895	2333.1548	14.9	0	127	1.1e-011	1	19770
	K.VIPATDLSEQISTAGTEASGTGNMK.F	U	1		826.7496	2477.2271	2477.1955	12.7	0	(34)	0.026	1	20765
	K.VIPATDLSEQISTAGTEASGTGNMK.F	U	2		1239.6212	2477.2279	2477.1955	13.1	0	110	6.7e-010	1	20766
	K.VIPATDLSEQISTAGTEASGTGN->M<-K.F	U	1	Oxidation (M)	1247.6189	2493.2232	2493.1905	13.2	0	(58)	0.00011	1	20836
	R.APNDFNLQDFNVGDYIQAVLDR.N	U	2		1262.6251	2523.2357	2523.2030	12.9	0	94	2.5e-008	1	20991
sp|Q3TRM8|HXK3_MOUSE	Hk3	Hexokinase-3 OS=Mus musculus OX=10090 GN=Hk3 PE=1 SV=2	101747	2473	99(74)	42(35)	3.16	56%	Q3TRM8_uniprot
	Peptide	Unique	Matches	Modification	Observed	Mr(expt)	Mr(calc)	ppm	Miss	Score	Expect	Rank	Query
	R.LTQMAHV.-	U	1		400.2161	798.4177	798.4058	14.9	0	22	0.23	1	459
	K.LHPHFSK.L	U	1		433.2408	864.4670	864.4606	7.39	0	26	0.088	1	903
	R.MLPTYVR.S	U	2		440.2468	878.4790	878.4684	12.1	0	35	0.015	1	1031
	R.->M<-LPTYVR.S	U	1	Oxidation (M)	448.2456	894.4767	894.4633	14.9	0	(19)	0.53	1	1164
	R.STLISWTK.G	U	2		468.2686	934.5227	934.5124	11.1	0	26	0.14	1	1500
	R.GLQGEASSLR.M	U	2		509.2754	1016.5363	1016.5251	11.1	0	47	0.0014	1	2375
	R.GVAMVTAVAAR.L	U	2		523.3018	1044.5890	1044.5750	13.4	0	(55)	0.00015	1	2649
	R.GVA->M<-VTAVAAR.L	U	2	Oxidation (M)	531.2992	1060.5838	1060.5699	13.1	0	68	8.4e-006	1	2833
	K.GAALVTAVACR.L	U	2		544.8046	1087.5946	1087.5808	12.7	0	41	0.0051	1	3162
	R.VLWVTLTGTK.E	U	3		559.3407	1116.6668	1116.6543	11.2	0	64	9.5e-006	1	3549
	R.HVAALDEDRGR.T	U	1		413.5510	1237.6311	1237.6163	12.0	1	35	0.013	1	5288
	K.MIGGLYLGELVR.L	U	2		660.8779	1319.7412	1319.7271	10.7	0	62	2.1e-005	1	6588
	K.->M<-IGGLYLGELVR.L	U	2	Oxidation (M)	668.8767	1335.7387	1335.7220	12.5	0	(61)	3.4e-005	1	6816
	R.ESLTPGAQRFEK.M	U	1		681.8613	1361.7081	1361.6939	10.4	1	4	21	1	7240
	K.MISGMYLGEIVR.H		1		684.8643	1367.7141	1367.6941	14.6	0	53	0.0003	1	7332
	R.AAQLCGAGVAAVVEK.I	U	2		722.3948	1442.7751	1442.7551	13.9	0	65	2e-005	1	8532
	R.VHTILQDLGLSPR.A	U	5		724.9233	1447.8321	1447.8147	12.0	0	(54)	7.2e-005	1	8608
	R.VHTILQDLGLSPR.A	U	4		483.6186	1447.8340	1447.8147	13.3	0	61	1.5e-005	1	8613
	R.EQQTLQVAVATGGR.V	U	5		729.3974	1456.7802	1456.7634	11.6	0	57	0.00011	1	8746
	R.FDTSVDQASINPGK.Q	U	2		739.8679	1477.7212	1477.7049	11.0	0	103	2.7e-009	1	9057
	K.FLSEIESDSLALR.Q	U	3		740.3982	1478.7819	1478.7616	13.7	0	69	6.1e-006	1	9079
	R.AAQLCAAALAAVLSR.L	U	1		743.4241	1484.8337	1484.8133	13.7	0	103	1.7e-009	1	9193
	R.AAQLCAAALAAVLSR.L	U	1		495.9519	1484.8340	1484.8133	13.9	0	(75)	1.2e-006	1	9194
	R.CSGVEGQDVVQLLR.D	U	1		780.4040	1558.7935	1558.7774	10.4	0	83	2.8e-007	1	10433
	K.QLGLDQGILLNWTK.G	U	1		799.9601	1597.9056	1597.8828	14.3	0	70	2.7e-006	1	11102
	R.RAAQLCGAGVAAVVEK.I	U	1		533.9669	1598.8788	1598.8562	14.1	1	36	0.012	1	11116
	R.HILLHLTNLGVLFR.G	U	2		549.3431	1645.0074	1644.9828	15.0	0	55	1.2e-005	1	11814
	K.TKFLSEIESDSLALR.Q	U	1		570.3167	1707.9283	1707.9043	14.1	1	54	0.00016	1	12765
	K.LFDHIVDCIVDFQK.R	U	1		874.9468	1747.8790	1747.8604	10.7	0	62	4.7e-005	1	13373
	K.LFDHIVDCIVDFQK.R	U	1		583.6340	1747.8801	1747.8604	11.3	0	(54)	0.00025	1	13374
	R.GLQELTVSVGVDGTLYK.L	U	2		889.9904	1777.9662	1777.9462	11.2	0	40	0.0052	1	13814
	K.GFNASGCEGQDVVYLLR.E	U	1		942.9600	1883.9054	1883.8836	11.6	0	104	2.6e-009	1	15310
	K.LGFNFSFPCHQTGLDR.S	U	3		632.6413	1894.9021	1894.8785	12.5	0	(51)	0.00054	1	15450
	K.LGFNFSFPCHQTGLDR.S	U	1		948.4602	1894.9059	1894.8785	14.5	0	62	4.6e-005	1	15453
	K.LFDHIVDCIVDFQKR.Q	U	3		477.0042	1903.9877	1903.9615	13.8	1	(62)	4.2e-005	1	15586
	K.LFDHIVDCIVDFQKR.Q	U	3		635.6699	1903.9879	1903.9615	13.9	1	(53)	0.00029	1	15587
	K.LFDHIVDCIVDFQKR.Q	U	1		953.0016	1903.9886	1903.9615	14.3	1	73	3.4e-006	1	15588
	K.LAPQCTVTFLQSEDGSGK.G	U	2		969.4774	1936.9402	1936.9201	10.4	0	94	2.3e-008	1	15982
	R.ASDAELVQYVCVAVCTR.A	U	3		970.9727	1939.9309	1939.9132	9.12	0	30	0.052	1	16016
	R.CLSEFLDAYPVENQGLK.L	U	3		991.9940	1981.9735	1981.9455	14.1	0	92	4.4e-008	1	16523
	R.KLAPQCTVTFLQSEDGSGK.G	U	2		689.3542	2065.0409	2065.0150	12.5	1	32	0.047	1	17441
	R.VAEGSVQIINQVYSIPECR.A	U	2		1081.5633	2161.1121	2161.0837	13.1	0	164	2.4e-015	1	18364
	R.TQLQQIQASLLCS->M<-EQALK.G	U	1	Oxidation (M)	1103.5775	2205.1405	2205.1133	12.3	0	21	0.42	1	18764
	R.ATPDGSERGDFLALDLGGTNFR.V	U	1		770.3840	2308.1303	2308.1084	9.47	1	(23)	0.31	1	19556
	R.ATPDGSERGDFLALDLGGTNFR.V	U	2		1155.0746	2308.1346	2308.1084	11.4	1	46	0.0015	1	19557
	K.ETVTLLAPNCDVSFIPSVDGGGR.G	U	1		1202.6095	2403.2044	2403.1741	12.6	0	63	3.3e-005	1	20294
	R.EFVIPQEVILGAGQQLFDFAAR.C	U	1		1224.6668	2447.3189	2447.2849	13.9	0	54	0.0001	1	20520
	R.STPHGTEQGDFLVLELGATGASLR.V	U	2		1228.6405	2455.2664	2455.2343	13.1	0	113	2.7e-010	1	20592
	R.STPHGTEQGDFLVLELGATGASLR.V	U	2		819.4299	2455.2678	2455.2343	13.6	0	(63)	2.6e-005	1	20593
	R.SREFVIPQEVILGAGQQLFDFAAR.C	U	1		1346.2356	2690.4566	2690.4180	14.4	1	62	1.5e-005	1	21847
	R.ILKETVTLLAPNCDVSFIPSVDGGGR.G	U	1		920.1667	2757.4784	2757.4371	15.0	1	9	3.6	1	22109
	R.ASVCPHEGVPRPSGSLELECLQQFK.V	U	2		942.4728	2824.3967	2824.3636	11.7	0	(15)	2	1	22355
	R.ASVCPHEGVPRPSGSLELECLQQFK.V	U	1		707.1069	2824.3984	2824.3636	12.3	0	(15)	1.9	1	22356
	R.ASVCPHEGVPRPSGSLELECLQQFK.V	U	1		1413.2087	2824.4029	2824.3636	13.9	0	25	0.2	1	22358
	K.LAPQCTVTFLQSEDGSGKGAALVTAVACR.L	U	1		1003.1838	3006.5297	3006.4903	13.1	1	65	1.4e-005	1	22806
tr|A2AVJ7|A2AVJ7_MOUSE	Rrbp1	Ribosome binding protein 1 OS=Mus musculus OX=10090 GN=Rrbp1 PE=1 SV=1	158757	2460	95(70)	52(38)	1.77	37%	A2AVJ7_uniprot
	Peptide	Unique	Matches	Modification	Observed	Mr(expt)	Mr(calc)	ppm	Miss	Score	Expect	Rank	Query
	K.LQELLK.T	U	2		372.2411	742.4676	742.4589	11.8	0	42	0.0023	1	157
	K.GDPVAILK.R	U	1		406.7517	811.4888	811.4803	10.4	0	22	0.12	1	539
	K.LASSPKDR.K	U	1		437.2425	872.4704	872.4716	-1.30	1	12	6.1	9	973
	R.LIEILSEK.T	U	2		472.7927	943.5709	943.5590	12.6	0	50	0.00033	1	1584
	K.GDPVAILKR.Q	U	1		484.8046	967.5946	967.5815	13.6	1	35	0.0049	1	1814
	K.HLEDIVEK.L	U	1		491.7697	981.5248	981.5131	11.9	0	45	0.0011	1	1973
	K.LQSSEVEVK.S	U	1		509.7781	1017.5417	1017.5342	7.37	0	35	0.021	1	2384
	K->.<-QNTELAKLR.Q	U	1	Gln->pyro-Glu (N-term Q)	528.2908	1054.5671	1054.5771	-9.46	1	1	35	6	2758
	K.AMEALALAER.A	U	1		537.7907	1073.5669	1073.5539	12.1	0	44	0.0027	1	2957
	K.VGAAEEELHK.S	U	1		541.7828	1081.5511	1081.5404	9.96	0	32	0.025	1	3057
	R.LQQENSILR.D	U	2		550.8129	1099.6113	1099.5985	11.6	0	44	0.0028	1	3308
	K->.<-QLHLAEAQTK.E	U	2	Gln->pyro-Glu (N-term Q)	561.3061	1120.5976	1120.5877	8.89	0	46	0.0014	1	3607
	K->.<-QVLQLQASHK.E	U	1	Gln->pyro-Glu (N-term Q)	567.8243	1133.6340	1133.6193	13.0	0	14	1.6	1	3802
	K.QLHLAEAQTK.E	U	1		380.2167	1137.6283	1137.6142	12.4	0	(19)	0.44	1	3865
	K.QVLQLQASHK.E	U	1		576.3344	1150.6543	1150.6458	7.32	0	(7)	5.5	1	4039
	R.IQEELEKLR.A	U	1		386.5602	1156.6587	1156.6451	11.7	1	39	0.0058	1	4106
	R.IQEELEKLR.A	U	1		579.3371	1156.6596	1156.6451	12.5	1	(35)	0.015	1	4107
	K.TGVIQDTWHK.A	U	1		592.8153	1183.6161	1183.5986	14.8	0	11	3.6	2	4456
	K.LTAEFEEAQR.T	U	1		597.3013	1192.5881	1192.5724	13.2	0	52	0.00036	1	4587
	K.KGEANQNQAKK.G	U	1		608.3336	1214.6526	1214.6367	13.1	2	2	46	7	4900
	K.ATQKGDPVAILK.R	U	1		414.2519	1239.7338	1239.7187	12.2	1	15	0.64	1	5319
	R.TEATLEAEQTR.R	U	1		624.8142	1247.6137	1247.5993	11.6	0	62	3.5e-005	1	5442
	K.SVEEEERVWK.A	U	1		645.8273	1289.6401	1289.6252	11.6	1	40	0.0063	1	6118
	K.LLATEQEDAAVAK.S	U	4		679.8685	1357.7225	1357.7089	10.0	0	94	2.3e-008	1	7183
	K.LKGELESSDQVR.E	U	2		680.8641	1359.7137	1359.6994	10.5	1	69	8e-006	1	7209
	K.DLQKSVEEEER.V	U	1		681.3357	1360.6569	1360.6470	7.31	1	5	20	9	7213
	R.DALNQATSQVESK.Q	U	2		695.8519	1389.6893	1389.6736	11.3	0	85	2e-007	1	7687
	K.CEELSSLHGQLK.E	U	1		700.8549	1399.6952	1399.6765	13.3	0	38	0.01	1	7863
	R.TEATLEAEQTRR.Q	U	1		468.9120	1403.7141	1403.7004	9.70	1	31	0.052	1	7940
	R.TEATLEAEQTRR.Q	U	1		702.8647	1403.7148	1403.7004	10.3	1	(28)	0.088	1	7941
	R.EHTSHLEAELEK.H	U	2		474.9071	1421.6996	1421.6786	14.7	0	8	9.6	1	8225
	K.LRELNKEMASEK.A	U	1		483.2629	1446.7670	1446.7500	11.7	2	17	1.4	1	8593
	R.QKLTAEFEEAQR.T	U	1		725.3804	1448.7462	1448.7259	14.0	1	14	2.1	1	8626
	K.ETSELKEAMEQQK.G	U	2		775.8814	1549.7481	1549.7293	12.1	1	54	0.00022	1	10323
	K.HMAAASAECQNYAK.E	U	1		776.3451	1550.6757	1550.6606	9.80	0	95	8.5e-009	1	10330
	K.HMAAASAECQNYAK.E	U	1		517.9002	1550.6786	1550.6606	11.7	0	(56)	8.8e-005	1	10331
	R.LKELESQVSCLEK.E	U	1		781.9191	1561.8236	1561.8021	13.7	1	53	0.00026	1	10499
	K.KPPTLEPSMDIVLK.L	U	1		523.3031	1566.8875	1566.8691	11.7	0	(34)	0.012	1	10586
	K.KPPTLEPSMDIVLK.L	U	1		784.4512	1566.8878	1566.8691	11.9	0	(43)	0.0016	1	10587
	K.LQEQLGKAEDGSSSK.E	U	1		788.9013	1575.7881	1575.7740	8.93	1	81	5.4e-007	1	10743
	K.KPPTLEPS->M<-DIVLK.L	U	1	Oxidation (M)	792.4485	1582.8824	1582.8640	11.6	0	45	0.0011	1	10848
	K.KPPTLEPS->M<-DIVLK.L	U	1	Oxidation (M)	528.6356	1582.8849	1582.8640	13.2	0	(32)	0.025	1	10849
	R.QLLLESQSQLDEAK.S	U	2		801.4330	1600.8514	1600.8308	12.9	0	49	0.00065	1	11151
	K.SKCEELSSLHGQLK.E	U	1		539.2817	1614.8232	1614.8035	12.2	1	63	3.7e-005	1	11370
	R.TILAETEGMLKDLQK.S	U	3		563.9822	1688.9247	1688.9018	13.5	1	(62)	2.1e-005	1	12471
	R.TILAETEGMLKDLQK.S	U	2		845.4697	1688.9249	1688.9018	13.7	1	93	1.7e-008	1	12472
	K.EESEKQLHLAEAQTK.E	U	1		870.9514	1739.8881	1739.8689	11.0	1	57	0.00012	1	13257
	R.AAGPLESSGKEEITQLK.E	U	1		879.4767	1756.9388	1756.9207	10.3	1	75	1.5e-006	1	13518
	R.AAGPLESSGKEEITQLK.E	U	2		586.6539	1756.9400	1756.9207	11.0	1	(48)	0.00072	1	13519
	K.ASMVQSQEAPKQDAPAK.K	U	1		893.4527	1784.8908	1784.8727	10.2	1	92	4.6e-008	1	13886
	K.ASMVQSQEAPKQDAPAK.K	U	1		595.9716	1784.8929	1784.8727	11.3	1	(30)	0.075	1	13887
	R.TLQEQLENGPNTQLAR.L	U	3		906.4762	1810.9378	1810.9173	11.3	0	91	4.3e-008	1	14313
	K.TLVSTVGSMVFSEGEAQR.L	U	1		949.4810	1896.9474	1896.9251	11.7	0	119	7.5e-011	1	15487
	K.TLVSTVGS->M<-VFSEGEAQR.L	U	1	Oxidation (M)	957.4754	1912.9362	1912.9201	8.46	0	(80)	6.4e-007	1	15693
	R.AAGPLESSGKEEITQLKER.L	U	1		681.7040	2042.0903	2042.0643	12.7	2	74	1.6e-006	1	17218
	K.QVLQLQASHKESEEALQK.R	U	1		1033.5614	2065.1082	2065.0803	13.5	1	74	1.5e-006	1	17444
	R.EAEETQNSLQAECDQYR.T	U	2		1035.9496	2069.8846	2069.8596	12.1	0	88	4.2e-008	1	17470
	R.KKGEPGPPDCDGPLFLPYK.T	U	1		705.7002	2114.0788	2114.0507	13.3	2	17	1.3	1	17927
	R.KKGEPGPPDCDGPLFLPYK.T	U	1		529.5276	2114.0813	2114.0507	14.5	2	(5)	18	1	17928
	R->.<-QLLLESQSQLDEAKSEAQK.Q	U	2	Gln->pyro-Glu (N-term Q)	1064.5529	2127.0912	2127.0695	10.2	1	97	1.2e-008	1	18030
	R.KTDTVANQGTKQEGVSNQVK.K	U	1		711.3780	2131.1121	2131.0869	11.8	2	81	3.8e-007	1	18053
	R.QLLLESQSQLDEAKSEAQK.Q	U	1		1073.0673	2144.1200	2144.0960	11.2	1	(88)	8.6e-008	1	18180
	R.QLLLESQSQLDEAKSEAQK.Q	U	2		715.7149	2144.1229	2144.0960	12.5	1	(45)	0.0017	1	18182
	R.SHVEDGDVAGSPAVPPAEQDPMK.L	U	2		1167.0543	2332.0941	2332.0641	12.8	0	66	1.7e-005	1	19749
	K.LREAEETQNSLQAECDQYR.T	U	1		1170.5429	2339.0711	2339.0448	11.3	1	69	7.1e-006	1	19797
	K.LREAEETQNSLQAECDQYR.T	U	2		780.6977	2339.0712	2339.0448	11.3	1	(55)	0.00017	1	19798
	R.LQQENSILRDALNQATSQVESK.Q	U	1		824.7712	2471.2917	2471.2616	12.2	1	9	5.4	1	20697
	R.SIEALLEAGQAQDTQASHAEANQQQTR.L	U	3		965.8089	2894.4049	2894.3754	10.2	0	(74)	2.7e-006	1	22536
	R.SIEALLEAGQAQDTQASHAEANQQQTR.L	U	2		1448.2129	2894.4112	2894.3754	12.4	0	94	2.4e-008	1	22539
sp|Q9WU78|PDC6I_MOUSE	Pdcd6ip	Programmed cell death 6-interacting protein OS=Mus musculus OX=10090 GN=Pdcd6ip PE=1 SV=3	96534	2395	136(96)	50(43)	6.65	61%	Q9WU78_uniprot
	Peptide	Unique	Matches	Modification	Observed	Mr(expt)	Mr(calc)	ppm	Miss	Score	Expect	Rank	Query
	K.FGEEIAR.L	U	2		411.2166	820.4187	820.4079	13.2	0	38	0.008	1	596
	R.IYGGLTSK.V	U	1		419.7430	837.4715	837.4596	14.2	0	43	0.0016	1	721
	K.GSLFGGSVK.L	U	1		426.2395	850.4645	850.4549	11.3	0	11	2.3	1	817
	K.FTDLFEK.M	U	3		450.2342	898.4538	898.4436	11.3	0	47	0.00068	1	1201
	K.KFGEEIAR.L	U	1		475.2622	948.5099	948.5029	7.40	1	55	0.00011	1	1627
	K.CSDIVFAR.K	U	1		484.2433	966.4720	966.4593	13.1	0	64	1.4e-005	1	1802
	K.EVFPTLAAK.Q	U	3		488.2853	974.5561	974.5437	12.8	0	31	0.033	1	1898
	R.EILEESLR.L	U	2		494.7756	987.5367	987.5236	13.2	0	32	0.044	3	2041
	K.DFSDKINR.A	U	1		497.7575	993.5004	993.4879	12.5	1	35	0.017	1	2111
	K.ELPELLQR.N	U	3		499.2938	996.5731	996.5604	12.8	0	30	0.022	1	2145
	R.LQHAAELIK.N	U	2		511.8091	1021.6037	1021.5920	11.4	0	26	0.053	1	2423
	K.SVNFDMTSK.F	U	1		514.7457	1027.4769	1027.4644	12.1	0	38	0.0048	1	2484
	R.YDEYVNVK.D	U	1		515.2548	1028.4950	1028.4815	13.1	0	38	0.0063	1	2498
	K.LALASLGYEK.S	U	2		532.8098	1063.6051	1063.5913	12.9	0	58	4.7e-005	1	2865
	K.DNDFIYHDR.V	U	1		597.7689	1193.5232	1193.5101	10.9	0	37	0.0071	1	4596
	R.NREILEESLR.L	U	2		629.8488	1257.6829	1257.6677	12.2	1	54	0.00023	1	5608
	K.SLLSNLDEIKK.E	U	2		420.5829	1258.7269	1258.7132	10.9	1	(45)	0.00099	1	5624
	K.SLLSNLDEIKK.E	U	3		630.3708	1258.7270	1258.7132	11.0	1	66	7.8e-006	1	5625
	K.TMQGSEVVSVLK.S	U	1		639.3494	1276.6842	1276.6697	11.4	0	55	0.00018	1	5944
	K.QCQYKDTLPK.E	U	1		640.8267	1279.6388	1279.6231	12.3	1	20	0.53	1	5988
	K.QCQYKDTLPK.E	U	1		427.5537	1279.6392	1279.6231	12.6	1	(1)	40	1	5989
	K.T->M<-QGSEVVSVLK.S	U	2	Oxidation (M)	647.3474	1292.6803	1292.6646	12.1	0	(46)	0.0016	1	6172
	K.TSEVDLAKPLVK.F	U	2		650.3872	1298.7599	1298.7446	11.8	0	88	5.2e-008	1	6269
	K.TSEVDLAKPLVK.F	U	2		433.9278	1298.7616	1298.7446	13.1	0	(26)	0.07	1	6271
	R.TPSNDLYKPLR.A	U	2		652.3582	1302.7019	1302.6932	6.69	0	69	7.2e-006	1	6334
	R.TPSNDLYKPLR.A	U	2		435.2437	1302.7093	1302.6932	12.4	0	(53)	0.00021	1	6338
	R.VPDLKDLDPIGK.A	U	1		655.3799	1308.7452	1308.7289	12.5	1	54	9.7e-005	1	6444
	R.VPDLKDLDPIGK.A	U	1		437.2557	1308.7453	1308.7289	12.5	1	(35)	0.0079	1	6445
	K.NIQVSHQEFSK.M	U	1		658.8412	1315.6679	1315.6521	12.1	0	48	0.001	1	6544
	K.NIQVSHQEFSK.M	U	1		439.5634	1315.6684	1315.6521	12.4	0	(33)	0.033	1	6546
	K.KDNDFIYHDR.V	U	1		661.8175	1321.6204	1321.6051	11.6	1	62	2.9e-005	1	6614
	K.KDNDFIYHDR.V	U	1		441.5478	1321.6215	1321.6051	12.4	1	(40)	0.0049	1	6615
	R.YYDQICSIEPK.F	U	2		708.3370	1414.6595	1414.6438	11.1	0	34	0.017	1	8102
	K.DAFDKGSLFGGSVK.L	U	2		476.5833	1426.7279	1426.7093	13.1	1	47	0.0011	1	8285
	K.KTSEVDLAKPLVK.F	U	1		714.4346	1426.8546	1426.8395	10.6	1	74	3.6e-007	1	8291
	K.KTSEVDLAKPLVK.F	U	1		476.6265	1426.8578	1426.8395	12.8	1	(42)	0.00063	1	8292
	K->.<-QYQFASGAFLHIK.D	U	1	Gln->pyro-Glu (N-term Q)	746.8925	1491.7704	1491.7511	12.9	0	(23)	0.3	1	9289
	K.VQESLKKQEGLLK.N	U	1		750.4526	1498.8906	1498.8719	12.5	2	53	6.4e-005	1	9455
	K.QYQFASGAFLHIK.D	U	2		503.9389	1508.7949	1508.7776	11.5	0	(51)	0.00044	1	9598
	K.QYQFASGAFLHIK.D	U	2		755.4053	1508.7961	1508.7776	12.3	0	54	0.00021	1	9601
	R.DELLKDLQQSIAR.E	U	2		764.9295	1527.8444	1527.8256	12.3	1	65	1.4e-005	1	9913
	K.LANQAADYFGDAFK.Q	U	3		765.8752	1529.7358	1529.7150	13.6	0	85	1.7e-007	1	9951
	R.LLDEEEATDNDLR.A	U	2		766.8663	1531.7181	1531.7002	11.7	0	85	1.5e-007	1	9989
	R.YDEYVNVKDFSDK.I	U	3		811.3816	1620.7486	1620.7308	11.0	1	89	5.7e-008	1	11439
	R.YDEYVNVKDFSDK.I	U	1		541.2581	1620.7524	1620.7308	13.3	1	(24)	0.19	1	11440
	K.QSNNEANLREEVLK.N	U	2		822.4311	1642.8476	1642.8274	12.3	1	58	9.3e-005	1	11779
	K.ATLVKPTPVNVPVSQK.F	U	3		839.5081	1677.0017	1676.9825	11.4	0	64	2.5e-006	1	12298
	K.ATLVKPTPVNVPVSQK.F	U	2		560.0087	1677.0044	1676.9825	13.0	0	(45)	0.00021	1	12302
	R.LLDEEEATDNDLRAK.F	U	2		866.4332	1730.8518	1730.8322	11.3	1	78	1.2e-006	1	13104
	R.LLDEEEATDNDLRAK.F	U	2		577.9581	1730.8524	1730.8322	11.6	1	(32)	0.044	1	13105
	R.TPSNDLYKPLRAEGAK.F	U	2		880.4811	1758.9477	1758.9264	12.1	1	50	0.00044	1	13557
	R.TPSNDLYKPLRAEGAK.F	U	1		440.7444	1758.9487	1758.9264	12.7	1	(12)	2.9	1	13558
	R.TPSNDLYKPLRAEGAK.F	U	1		587.3235	1758.9488	1758.9264	12.7	1	(28)	0.08	1	13559
	K.MVPVSVQQSLAVFSQR.K	U	2		888.4889	1774.9632	1774.9400	13.1	0	(81)	3.1e-007	1	13767
	K.MVPVSVQQSLAVFSQR.K	U	1		592.6622	1774.9647	1774.9400	13.9	0	(69)	4.4e-006	1	13768
	K.->M<-VPVSVQQSLAVFSQR.K	U	1	Oxidation (M)	597.9914	1790.9523	1790.9349	9.73	0	(41)	0.0041	1	13986
	K.->M<-VPVSVQQSLAVFSQR.K	U	1	Oxidation (M)	896.4880	1790.9615	1790.9349	14.9	0	88	6.8e-008	1	13987
	K.STSVVEQGGIQTVDQLIK.E	U	3		951.5247	1901.0349	1901.0106	12.8	0	73	1.6e-006	1	15540
	K.TERDELLKDLQQSIAR.E	U	1		639.0218	1914.0437	1914.0170	14.0	2	23	0.17	1	15706
	R.YDEYVNVKDFSDKINR.A	U	1		502.0036	2003.9853	2003.9588	13.2	2	9	9.3	1	16736
	K.QCI->M<-QANAEYHQSILAK.Q	U	1	Oxidation (M)	1010.9948	2019.9749	2019.9506	12.1	0	17	1.5	1	16959
	R.SALGRPLDKHEGALETLLR.Y	U	2		1038.5922	2075.1698	2075.1487	10.2	1	(35)	0.0058	1	17521
	R.SALGRPLDKHEGALETLLR.Y	U	4		519.8001	2075.1713	2075.1487	10.9	1	51	0.00013	1	17523
	R.SALGRPLDKHEGALETLLR.Y	U	2		692.7314	2075.1723	2075.1487	11.4	1	(22)	0.11	1	17524
	K.FIQQTYPSGGEEQAQYCR.A	U	3		1081.4957	2160.9769	2160.9535	10.9	0	77	1.1e-006	1	18356
	R.TMPPAKPQPPARPPPPVLPANR.V	U	3		777.1117	2328.3132	2328.2888	10.5	0	(17)	0.26	1	19720
	R.TMPPAKPQPPARPPPPVLPANR.V	U	4		583.0872	2328.3195	2328.2888	13.2	0	19	0.13	1	19726
	R.T->M<-PPAKPQPPARPPPPVLPANR.V	U	1	Oxidation (M)	782.4445	2344.3117	2344.2838	11.9	0	(6)	4	1	19831
	K.FLTALAQDGVINEEALSVTELDR.I	U	2		1252.6648	2503.3150	2503.2806	13.8	0	110	4.1e-010	1	20895
	R.DTIALLCKPEPELNAAIPSANPAK.T	U	2		1267.1860	2532.3575	2532.3257	12.6	0	59	4.4e-005	1	21056
	R.DTIALLCKPEPELNAAIPSANPAK.T	U	3		845.1269	2532.3590	2532.3257	13.2	0	(55)	0.00011	1	21058
	R.EPSAPSIPPPAYQSSPAAGHAAAPPTPAPR.T	U	8		964.1645	2889.4718	2889.4409	10.7	0	54	0.00022	1	22513
	K.SCVLFNCAALASQIAAEQNLDNDEGLK.T	U	1		984.4795	2950.4166	2950.3800	12.4	0	60	5.7e-005	1	22677
	K.DLQQSIAREPSAPSIPPPAYQSSPAAGHAAAPPTPAPR.T	U	1		951.2485	3800.9648	3800.9234	10.9	1	22	0.19	1	23911
tr|Q3TVV6|Q3TVV6_MOUSE	Hnrnpu	Heterogeneous nuclear ribonucleoprotein U OS=Mus musculus OX=10090 GN=Hnrnpu PE=2 SV=1	88689	2355	125(84)	42(30)	5.84	48%	Q3TVV6_uniprot
	Peptide	Unique	Matches	Modification	Observed	Mr(expt)	Mr(calc)	ppm	Miss	Score	Expect	Rank	Query
	K.MMVAGFK.K		2		392.2029	782.3911	782.3819	11.8	0	33	0.012	1	352
	K.LLEQYK.E		1		397.2313	792.4481	792.4381	12.6	0	6	9.4	4	425
	K.->M<-MVAGFK.K		1	Oxidation (M)	400.2000	798.3854	798.3768	10.8	0	(17)	0.43	1	458
	K.VCFEMK.V		2		407.1897	812.3649	812.3561	10.9	0	18	0.34	1	546
	K.FIEIAAR.K		3		410.2446	818.4747	818.4650	11.8	0	38	0.0046	1	589
	K.LNTLLQR.A		3		429.2683	856.5219	856.5130	10.4	0	68	6.2e-006	1	849
	K.MMVAGFKK.Q		1		456.2516	910.4887	910.4769	13.1	1	30	0.035	1	1277
	K.M->M<-VAGFKK.Q		1	Oxidation (M)	464.2469	926.4792	926.4718	8.05	1	(17)	0.63	1	1415
	K.VTEKIPVR.H		1		471.2980	940.5814	940.5706	11.5	1	48	0.00035	1	1551
	K.DIDIHEVR.I		2		498.7652	995.5158	995.5036	12.3	0	45	0.0017	1	2132
	K.GKVCFEMK.V		2		499.7469	997.4793	997.4725	6.80	1	24	0.16	1	2153
	K.DLPEHAVLK.M		2		511.2942	1020.5738	1020.5604	13.1	0	26	0.091	1	2414
	K.NGQDLGVAFK.I		1		524.7809	1047.5473	1047.5349	11.9	0	67	1.3e-005	1	2673
	K.VSELKEELK.K		1		537.8125	1073.6104	1073.5968	12.7	1	29	0.051	1	2960
	K.MCLFAGFQR.K		3		565.2748	1128.5351	1128.5209	12.6	0	47	0.00068	1	3731
	K.->M<-CLFAGFQR.K		1	Oxidation (M)	573.2716	1144.5287	1144.5158	11.3	0	(37)	0.0077	1	3962
	K.VSELKEELKK.R		1		401.5753	1201.7040	1201.6918	10.1	2	(18)	0.39	1	4738
	K.VSELKEELKK.R		1		601.8594	1201.7042	1201.6918	10.4	2	46	0.00067	1	4739
	R.KMCLFAGFQR.K		3		419.8843	1256.6312	1256.6158	12.2	1	(41)	0.0043	1	5585
	K.LLEQYKEESK.K		1		422.8959	1265.6660	1265.6503	12.4	1	(8)	8.1	1	5753
	K.LLEQYKEESK.K		2		633.8405	1265.6665	1265.6503	12.8	1	58	7.2e-005	1	5754
	R.K->M<-CLFAGFQR.K		1	Oxidation (M)	637.3193	1272.6240	1272.6107	10.4	1	42	0.0039	1	5862
	R.GYFEYIEENK.Y	U	1		646.3026	1290.5905	1290.5768	10.7	0	21	0.32	1	6134
	K.YNILGTNTIMDK.M		2		691.8611	1381.7077	1381.6911	12.0	0	70	4.6e-006	1	7567
	K.LLEQYKEESKK.A		1		697.8873	1393.7601	1393.7452	10.7	2	56	0.0001	1	7782
	K.LLEQYKEESKK.A		2		465.5946	1393.7620	1393.7452	12.0	2	(17)	0.95	1	7783
	K.YNILGTNTI->M<-DK.M		2	Oxidation (M)	699.8588	1397.7031	1397.6861	12.2	0	(66)	1.3e-005	1	7833
	K.AVVVCPKDEDYK.Q		1		711.8580	1421.7014	1421.6861	10.8	1	28	0.098	1	8226
	R.KAVVVCPKDEDYK.Q		2		775.9057	1549.7968	1549.7810	10.2	2	76	1.4e-006	1	10327
	R.KAVVVCPKDEDYK.Q		1		517.6071	1549.7994	1549.7810	11.8	2	(37)	0.013	1	10328
	K->.<-Q->M<-ADTGKLNTLLQR.A		2	Gln->pyro-Glu (N-term Q); Oxidation (M)	794.4217	1586.8288	1586.8086	12.7	1	91	5.9e-008	1	10909
	K.QMADTGKLNTLLQR.A		2		794.9359	1587.8573	1587.8403	10.7	1	(81)	4.5e-007	1	10923
	K.QMADTGKLNTLLQR.A		1		530.2936	1587.8591	1587.8403	11.9	1	(51)	0.00045	1	10925
	K.Q->M<-ADTGKLNTLLQR.A		1	Oxidation (M)	802.9348	1603.8549	1603.8352	12.3	1	(32)	0.033	1	11200
	K.AEVEGKDLPEHAVLK.M		1		817.9503	1633.8860	1633.8675	11.3	1	47	0.00088	1	11653
	K.AEVEGKDLPEHAVLK.M		1		545.6376	1633.8909	1633.8675	14.3	1	(25)	0.13	1	11656
	R.NFILDQTNVSAAAQR.R		5		824.4351	1646.8557	1646.8376	11.0	0	104	2.8e-009	1	11841
	R.GYFEYIEENKYSR.A	U	2		849.4039	1696.7932	1696.7733	11.7	1	63	2.4e-005	1	12585
	R.GYFEYIEENKYSR.A	U	2		566.6056	1696.7951	1696.7733	12.9	1	(50)	0.00047	1	12588
	K.KDCEVVMMIGLPGAGK.T		2		852.9374	1703.8603	1703.8409	11.4	1	92	5.1e-008	1	12692
	K.KDCEVVMMIGLPGAGK.T		2		568.9614	1703.8623	1703.8409	12.6	1	(29)	0.085	1	12693
	K.AVVVCPKDEDYKQR.T		1		427.4718	1705.8582	1705.8457	7.31	2	(27)	0.14	1	12718
	K.AVVVCPKDEDYKQR.T		1		853.9426	1705.8706	1705.8457	14.6	2	70	6e-006	1	12721
	K.SSGPTSLFAVTVAPPGAR.Q		3		857.9694	1713.9242	1713.9050	11.2	0	119	5.5e-011	1	12848
	K.SSGPTSLFAVTVAPPGAR.Q		2		572.3168	1713.9285	1713.9050	13.7	0	(41)	0.0036	1	12854
	K.KDCEVVM->M<-IGLPGAGK.T		1	Oxidation (M)	860.9334	1719.8523	1719.8358	9.58	1	(62)	4.3e-005	1	12964
	K.KDCEVV->M<-MIGLPGAGK.T		1	Oxidation (M)	860.9347	1719.8548	1719.8358	11.1	1	(74)	2.7e-006	1	12965
	K.KDCEVV->M<-MIGLPGAGK.T		2	Oxidation (M)	574.2933	1719.8580	1719.8358	12.9	1	(31)	0.055	1	12967
	K.KQ->M<-ADTGKLNTLLQR.A		1	Oxidation (M)	866.9818	1731.9491	1731.9301	10.9	2	18	0.57	1	13125
	K.KAEVEGKDLPEHAVLK.M		2		881.9992	1761.9839	1761.9625	12.1	2	86	7.4e-008	1	13599
	K.KAEVEGKDLPEHAVLK.M		1		441.5034	1761.9845	1761.9625	12.5	2	(28)	0.043	1	13600
	K.KAEVEGKDLPEHAVLK.M		1		588.3365	1761.9878	1761.9625	14.4	2	(62)	1.9e-005	1	13602
	K.RNFILDQTNVSAAAQR.R		1		902.4854	1802.9563	1802.9387	9.73	1	53	0.00024	1	14145
	R.NFILDQTNVSAAAQRR.K		1		902.4875	1802.9604	1802.9387	12.0	1	(5)	15	1	14146
	R.NFILDQTNVSAAAQRR.K		1		601.9941	1802.9606	1802.9387	12.1	1	12	3.1	1	14147
	K.HAAENPGKYNILGTNTIMDK.M		2		729.7089	2186.1049	2186.0790	11.9	1	(59)	8.3e-005	1	18598
	K.HAAENPGKYNILGTNTIMDK.M		2		1094.0598	2186.1051	2186.0790	11.9	1	(68)	1.1e-005	1	18599
	K.HAAENPGKYNILGTNTIMDK.M		1		547.5347	2186.1096	2186.0790	14.0	1	(40)	0.0063	1	18601
	K.HAAENPGKYNILGTNTI->M<-DK.M		2	Oxidation (M)	735.0403	2202.0992	2202.0739	11.5	1	(35)	0.02	1	18707
	K.HAAENPGKYNILGTNTI->M<-DK.M		1	Oxidation (M)	1102.0569	2202.0992	2202.0739	11.5	1	80	6.3e-007	1	18708
	K.HAAENPGKYNILGTNTI->M<-DK.M		1	Oxidation (M)	551.5326	2202.1015	2202.0739	12.5	1	(22)	0.41	1	18710
	K.GPEEKKDCEVVMMIGLPGAGK.T		1		1123.0632	2244.1119	2244.0952	7.43	2	56	0.00014	1	19043
	K.GPEEKKDCEVVMMIGLPGAGK.T		1		749.0480	2244.1221	2244.0952	12.0	2	(50)	0.00058	1	19044
	K.GPEEKKDCEVVMMIGLPGAGK.T		1		562.0383	2244.1242	2244.0952	12.9	2	(22)	0.43	1	19045
	K.EKPYFPIPEDCTFIQNVPLEDR.V		1		903.1182	2706.3329	2706.2999	12.2	0	66	1.6e-005	1	21898
	K.EKPYFPIPEDCTFIQNVPLEDR.V		1		1354.1741	2706.3336	2706.2999	12.4	0	(46)	0.0018	1	21899
	K.EKPYFPIPEDCTFIQNVPLEDRVR.G		2		988.1768	2961.5086	2961.4695	13.2	1	(13)	2.7	1	22701
	K.EKPYFPIPEDCTFIQNVPLEDRVR.G		2		741.3851	2961.5112	2961.4695	14.1	1	24	0.2	1	22702
	R.LQAALDNEAGGRPAMEPGNGSLDLGGDAAGR.S		1		994.1548	2979.4425	2979.4104	10.8	0	21	0.54	1	22738
	K.EVLADRPLFPHVLCHNCAVEFNFGQK.E		3		1033.1881	3096.5425	3096.5062	11.7	0	67	9.7e-006	1	22963
	K.EVLADRPLFPHVLCHNCAVEFNFGQK.E		1		1549.2786	3096.5426	3096.5062	11.7	0	(45)	0.0018	1	22965
	K.EVLADRPLFPHVLCHNCAVEFNFGQK.E		4		775.1442	3096.5478	3096.5062	13.4	0	(59)	7.3e-005	1	22968
	K.EVLADRPLFPHVLCHNCAVEFNFGQK.E		1		620.3169	3096.5481	3096.5062	13.5	0	(51)	0.00039	1	22969
	K.GNFTLPEVAECFDEITYVELQKEEAQK.L		1		1063.1840	3186.5301	3186.5067	7.33	1	(31)	0.057	1	23168
	K.GNFTLPEVAECFDEITYVELQKEEAQK.L		1		1594.2782	3186.5418	3186.5067	11.0	1	36	0.016	1	23169
	K.ISKEVLADRPLFPHVLCHNCAVEFNFGQK.E		1		857.1973	3424.7602	3424.7173	12.5	1	(1)	33	1	23524
	K.ISKEVLADRPLFPHVLCHNCAVEFNFGQK.E		1		685.9595	3424.7613	3424.7173	12.8	1	35	0.013	1	23525
	K.NQSQGYNQWQQGQFWGQKPWSQHYHQGYY.-		2		1220.2213	3657.6421	3657.5988	11.9	0	15	1.5	1	23784
	K.NQSQGYNQWQQGQFWGQKPWSQHYHQGYY.-		2		915.4196	3657.6494	3657.5988	13.8	0	(8)	7.5	1	23785
	R.AKSPQPPVEEEDEHFDDTVVCLDT->Y<-NCDLHFK.I		1	Phospho (Y)	979.4320	3913.6989	3913.6489	12.8	1	0	24	1	24040
tr|Q3TKV1|Q3TKV1_MOUSE	Psmd2	26S proteasome non-ATPase regulatory subunit 2 OS=Mus musculus OX=10090 GN=Psmd2 PE=1 SV=1	100937	2280	116(86)	48(39)	5.37	55%	Q3TKV1_uniprot
	Peptide	Unique	Matches	Modification	Observed	Mr(expt)	Mr(calc)	ppm	Miss	Score	Expect	Rank	Query
	R.FPEALR.L		2		366.7101	731.4057	731.3966	12.5	0	37	0.0097	1	110
	R.CALGVFR.K		2		411.7231	821.4317	821.4218	12.1	0	38	0.0062	1	608
	R.YGEPTLR.R		2		418.2238	834.4330	834.4236	11.4	0	54	0.00022	1	696
	R.TFGHLLR.Y		4		422.2516	842.4887	842.4763	14.7	0	41	0.0041	1	757
	K.VPDDIYK.T		1		425.2260	848.4375	848.4280	11.3	0	22	0.36	1	803
	R.EPLLTLVK.E		3		456.7971	911.5797	911.5692	11.6	0	25	0.067	1	1291
	K.QMAFMLGR.H		2		477.2441	952.4737	952.4623	12.0	0	37	0.0088	1	1664
	R.ELDIMEPK.V		1		487.7530	973.4914	973.4790	12.7	0	20	0.51	1	1881
	R.ELDI->M<-EPK.V		1	Oxidation (M)	495.7504	989.4863	989.4739	12.5	0	(12)	3.3	1	2064
	R.YGEPTLRR.A		1		496.2754	990.5363	990.5247	11.8	1	15	1.5	1	2084
	R.LNILDTLSK.F		5		508.8094	1015.6042	1015.5913	12.7	0	65	9.1e-006	1	2371
	R.LAQGLTHLGK.G		2		519.3143	1036.6141	1036.6029	10.8	0	53	0.00011	1	2575
	K.DPNNLFMVR.L		1		553.2838	1104.5531	1104.5386	13.1	0	32	0.041	1	3360
	K.DPNNLF->M<-VR.L		1	Oxidation (M)	561.2798	1120.5450	1120.5335	10.3	0	(26)	0.15	1	3603
	K.FSRFPEALR.L		2		374.8781	1121.6125	1121.5982	12.8	1	32	0.023	1	3623
	R.FGGSGSQVDSAR.M		1		584.2792	1166.5438	1166.5316	10.4	0	48	0.00057	1	4233
	K.AQREPLLTLVK.E		2		423.2671	1266.7794	1266.7659	10.6	1	39	0.00074	1	5775
	K.AQREPLLTLVK.E		3		634.3985	1266.7824	1266.7659	13.0	1	(31)	0.0045	1	5778
	K.YLYSSEDYIK.S		1		640.8137	1279.6128	1279.5972	12.2	0	48	0.00073	1	5985
	K.SETELKDTYAR.W		1		438.2220	1311.6442	1311.6306	10.4	1	(40)	0.0043	1	6477
	K.SETELKDTYAR.W		2		656.8301	1311.6457	1311.6306	11.5	1	42	0.0029	1	6479
	K.EIYENMAPGENK.C	U	1		697.8240	1393.6335	1393.6183	10.9	0	44	0.0018	1	7777
	K.EIYEN->M<-APGENK.C	U	1	Oxidation (M)	705.8214	1409.6281	1409.6133	10.6	0	(35)	0.01	1	8034
	R.WLPLGLGLNHLGK.G		2		709.4279	1416.8413	1416.8241	12.1	0	53	7.7e-005	1	8154
	R.WLPLGLGLNHLGK.G		2		473.2883	1416.8432	1416.8241	13.4	0	(45)	0.00036	1	8157
	K.GTLTLCPYHSDR.Q		1		710.3478	1418.6811	1418.6613	14.0	0	68	9.2e-006	1	8174
	R.VGQAVDVVGQAGKPK.T		3		726.9222	1451.8299	1451.8096	14.0	0	66	5.5e-006	1	8678
	R.VGQAVDVVGQAGKPK.T		1		484.9511	1451.8313	1451.8096	14.9	0	(61)	2e-005	1	8680
	R.SSTTSMTSVPKPLK.F		2		732.4012	1462.7878	1462.7701	12.1	0	80	5.7e-007	1	8849
	R.SSTTSMTSVPKPLK.F		1		488.6039	1462.7900	1462.7701	13.6	0	(36)	0.011	1	8851
	K.LLTDDGNKWLYK.N		1		489.2668	1464.7784	1464.7613	11.7	1	43	0.0024	1	8891
	K.SGALLACGIVNSGVR.N		2		737.4052	1472.7959	1472.7769	12.8	0	76	1.2e-006	1	8994
	R.SSTTS->M<-TSVPKPLK.F		1	Oxidation (M)	740.3975	1478.7804	1478.7650	10.4	0	(57)	9.7e-005	1	9076
	R.AVPLALALISVSNPR.L		1		507.6500	1519.9281	1519.9086	12.9	0	(65)	1.5e-006	1	9773
	R.AVPLALALISVSNPR.L		2		760.9724	1519.9303	1519.9086	14.3	0	76	1.3e-007	1	9774
	K.EWQELDDAEKAQR.E		1		809.3865	1616.7584	1616.7430	9.50	1	51	0.00043	1	11388
	K.LKEIYENMAPGENK.C	U	2		818.4123	1634.8101	1634.7973	7.83	1	46	0.0015	1	11664
	K.LKEIYEN->M<-APGENK.C	U	1	Oxidation (M)	551.2790	1650.8153	1650.7923	14.0	1	(15)	1.8	1	11911
	R.RAVPLALALISVSNPR.L		1		839.0233	1676.0321	1676.0097	13.4	1	(30)	0.0023	1	12284
	R.RAVPLALALISVSNPR.L		3		559.6848	1676.0324	1676.0097	13.6	1	56	6e-006	1	12285
	K.SHYVLYGLVAAMQPR.M		3		568.9757	1703.9053	1703.8817	13.8	0	72	3.3e-006	1	12707
	K.VPDDIYKTHLENNR.F		1		857.4419	1712.8692	1712.8482	12.3	1	(27)	0.12	1	12825
	K.VPDDIYKTHLENNR.F		1		571.9648	1712.8727	1712.8482	14.3	1	34	0.024	1	12826
	K.DTSLYRPALEELRR.Q		1		573.6518	1717.9335	1717.9111	13.1	1	15	1.5	1	12938
	R.ELDIMEPKVPDDIYK.T		1		602.3140	1803.9201	1803.8964	13.1	1	16	1.7	1	14157
	K.VQQLLHICSEHFDSK.E		1		614.3127	1839.9164	1839.8938	12.3	0	(30)	0.063	1	14751
	K.VQQLLHICSEHFDSK.E		1		920.9665	1839.9184	1839.8938	13.4	0	65	2e-005	1	14752
	K.TPVQSQQPSATTPSGADEK.S		1		964.9752	1927.9358	1927.9123	12.2	0	57	0.00013	1	15871
	R.LVGSQEELASWGHEYVR.H		2		980.4937	1958.9727	1958.9486	12.3	0	109	8.5e-010	1	16237
	R.LVGSQEELASWGHEYVR.H		2		653.9991	1958.9756	1958.9486	13.8	0	(67)	1.2e-005	1	16240
	K.CFAADIISVLAMTMSGER.E		1		657.9923	1970.9551	1970.9264	14.6	0	42	0.0038	1	16385
	R.LGEKDTSLYRPALEELR.R		1		664.0337	1989.0792	1989.0531	13.2	1	6	8.2	1	16595
	R.MLVTFDEELRPLPVSVR.V		3		1001.0578	2000.1010	2000.0765	12.3	0	39	0.0045	1	16705
	R.MLVTFDEELRPLPVSVR.V		1		667.7088	2000.1046	2000.0765	14.0	0	(13)	1.4	1	16707
	K.GEAIEAILAALEVVSEPFR.S		1		672.0429	2013.1069	2013.0782	14.2	0	59	3.2e-005	1	16839
	R.->M<-LVTFDEELRPLPVSVR.V		2	Oxidation (M)	1009.0571	2016.0997	2016.0714	14.0	0	(27)	0.062	1	16925
	R.->M<-LVTFDEELRPLPVSVR.V		1	Oxidation (M)	673.0408	2016.1005	2016.0714	14.4	0	(14)	1.3	1	16926
	K.TITGFQTHTTPVLLAHGER.A		2		520.5361	2078.1154	2078.0909	11.8	0	(46)	0.00078	1	17561
	K.TITGFQTHTTPVLLAHGER.A		4		693.7133	2078.1180	2078.0909	13.0	0	(83)	1.8e-007	1	17563
	K.TITGFQTHTTPVLLAHGER.A		2		1040.0663	2078.1180	2078.0909	13.0	0	106	8.4e-010	1	17564
	R.SFANTLVDVCAYAGSGNVLK.V		1		1043.5292	2085.0438	2085.0201	11.4	0	92	4.6e-008	1	17634
	R.LGEKDTSLYRPALEELRR.Q		1		430.0438	2145.1824	2145.1542	13.2	2	(6)	6.1	1	18203
	R.LGEKDTSLYRPALEELRR.Q		1		537.3031	2145.1833	2145.1542	13.6	2	8	3.7	1	18204
	R.DKTPVQSQQPSATTPSGADEK.S		1		724.6932	2171.0579	2171.0342	10.9	1	79	7.6e-007	1	18461
	R.DKTPVQSQQPSATTPSGADEK.S		1		1086.5375	2171.0604	2171.0342	12.1	1	(65)	2.2e-005	1	18463
	R.AELATEEFLPVTPILEGFVILR.K		2		1229.2039	2456.3932	2456.3566	14.9	0	43	0.00039	1	20600
	K.CFAADIISVLAMTMSGERECLK.Y		1		1251.6119	2501.2093	2501.1786	12.3	1	74	2.9e-006	1	20873
	K.CFAADIISVLAMTMSGERECLK.Y		1		834.7460	2501.2161	2501.1786	15.0	1	(42)	0.0047	1	20874
	K.EWQELDDAEKAQREPLLTLVK.E		1		837.7866	2510.3379	2510.3016	14.4	2	7	6.2	1	20929
	R.NECDPALALLSDYVLHNSNTMR.L		1		1267.1102	2532.2059	2532.1737	12.7	0	(75)	2e-006	1	21052
	R.NECDPALALLSDYVLHNSNTMR.L		1		845.0767	2532.2083	2532.1737	13.7	0	79	8.1e-007	1	21053
	R.NECDPALALLSDYVLHNSNT->M<-R.L		1	Oxidation (M)	850.4078	2548.2015	2548.1686	12.9	0	(18)	1	1	21152
	K.VCLYLTSCVNYVPEPENSALLR.C		2		1299.1581	2596.3016	2596.2665	13.5	0	81	5.1e-007	1	21402
sp|Q9JIF7|COPB_MOUSE	Copb1	Coatomer subunit beta OS=Mus musculus OX=10090 GN=Copb1 PE=1 SV=1	108138	2274	111(80)	47(36)	4.47	54%	Q9JIF7_uniprot
	Peptide	Unique	Matches	Modification	Observed	Mr(expt)	Mr(calc)	ppm	Miss	Score	Expect	Rank	Query
	K.LIVLDR.L	U	2		364.7412	727.4679	727.4592	12.0	0	45	0.00096	1	92
	R.ISLCLK.V	U	2		367.2212	732.4278	732.4204	10.2	0	24	0.17	1	118
	K.YRQLLVR.T	U	2		474.2935	946.5724	946.5712	1.22	1	3	8.7	8	1613
	K.MLEVFHAIK.S	U	1		363.2079	1086.6020	1086.5896	11.5	0	27	0.13	1	3140
	K.SQGMALSLGDK.I	U	1		553.7855	1105.5565	1105.5437	11.5	0	39	0.0084	1	3367
	R.VLSTPDLEVR.K	U	2		564.8237	1127.6329	1127.6186	12.7	0	42	0.003	1	3720
	R.NVEELVIVLK.K	U	1		578.3602	1154.7058	1154.6911	12.8	0	31	0.015	1	4080
	R.VLSTPDLEVRK.K	U	1		628.8718	1255.7291	1255.7136	12.4	1	36	0.0079	1	5577
	K.DLQHPNEFIR.G	U	1		423.5560	1267.6462	1267.6309	12.0	0	(37)	0.0084	1	5788
	K.DLQHPNEFIR.G	U	2		634.8304	1267.6462	1267.6309	12.1	0	41	0.0035	1	5789
	K.KVII->M<-ILNGEK.L	U	2	Oxidation (M)	637.3739	1272.7332	1272.7475	-11.21	1	15	0.85	2	5873
	R.NVEELVIVLKK.E	U	2		642.4079	1282.8012	1282.7860	11.9	1	59	1.2e-005	1	6029
	R.NAVLAIYTIYR.N	U	3		648.8774	1295.7403	1295.7237	12.8	0	67	4.3e-006	1	6230
	K.EDIQSVMTEVR.R	U	1		653.8271	1305.6396	1305.6235	12.4	0	52	0.0003	1	6377
	R.FVLPLQDHTIK.K	U	1		437.5931	1309.7576	1309.7394	13.9	0	19	0.26	1	6453
	R.VLQDLVMDILR.V	U	1		657.8839	1313.7533	1313.7377	11.8	0	63	1.8e-005	1	6513
	K.TLQLALDLVSSR.N	U	6		658.3917	1314.7689	1314.7507	13.8	0	68	5.1e-006	1	6531
	R.KDLQHPNEFIR.G	U	1		466.2543	1395.7411	1395.7259	10.9	1	33	0.021	1	7809
	K.KTLQLALDLVSSR.N	U	1		722.4409	1442.8672	1442.8457	14.9	1	36	0.0035	1	8538
	R.RNAVLAIYTIYR.N	U	1		484.9554	1451.8442	1451.8248	13.3	1	42	0.00095	1	8683
	R.LVELKEHPAHER.V	U	1		729.4059	1456.7972	1456.7786	12.8	1	65	1.4e-005	1	8749
	R.LVELKEHPAHER.V	U	1		486.6065	1456.7976	1456.7786	13.0	1	(52)	0.00029	1	8750
	R.LVELKEHPAHER.V	U	1		365.2068	1456.7979	1456.7786	13.3	1	(39)	0.0058	1	8751
	K.EDIQSVMTEVRR.S	U	1		488.2545	1461.7417	1461.7246	11.7	1	(22)	0.41	1	8835
	K.EDIQSVMTEVRR.S	U	1		731.8784	1461.7423	1461.7246	12.1	1	24	0.24	1	8836
	R.GALWILGEYCSTK.E	U	2		749.3840	1496.7534	1496.7333	13.4	0	49	0.00062	1	9416
	R.SLGEIPIVESEIKK.E	U	1		771.4517	1540.8889	1540.8712	11.5	1	27	0.058	1	10160
	R.SLGEIPIVESEIKK.E	U	2		514.6371	1540.8894	1540.8712	11.8	1	(18)	0.46	1	10161
	R.NAFMMLIHADQDR.A	U	2		781.3721	1560.7297	1560.7177	7.70	0	69	7.4e-006	1	10466
	R.NAFMMLIHADQDR.A	U	2		521.2527	1560.7364	1560.7177	12.0	0	(42)	0.0037	1	10469
	R.NAF->M<-MLIHADQDR.A	U	1	Oxidation (M)	789.3697	1576.7248	1576.7126	7.75	0	(59)	5.9e-005	1	10749
	R.NAFM->M<-LIHADQDR.A	U	1	Oxidation (M)	789.3743	1576.7341	1576.7126	13.6	0	(13)	2.9	1	10750
	R.CIYNLLQSSSPAVK.Y	U	2		790.4205	1578.8264	1578.8076	11.9	0	50	0.00059	1	10783
	R.LLHEMILVCDAYR.K	U	1		544.9534	1631.8383	1631.8163	13.4	0	(25)	0.18	1	11623
	R.LLHEMILVCDAYR.K	U	1		816.9272	1631.8399	1631.8163	14.5	0	54	0.00025	1	11624
	R.LLHE->M<-ILVCDAYR.K	U	1	Oxidation (M)	824.9052	1647.7957	1647.8113	-9.42	0	(11)	4.9	1	11855
	R.RSLGEIPIVESEIKK.E	U	1		566.6725	1696.9956	1696.9723	13.8	2	21	0.12	1	12599
	K.TNNVSEHEDTDKYR.Q	U	1		569.9313	1706.7722	1706.7496	13.2	1	37	0.0098	1	12733
	K.LKEAELLEPLMPAIR.A	U	2		862.0041	1721.9937	1721.9749	10.9	1	70	1.5e-006	1	12988
	K.LKEAELLEPLMPAIR.A	U	3		575.0062	1721.9969	1721.9749	12.7	1	(43)	0.00068	1	12990
	K.LKEAELLEPL->M<-PAIR.A	U	2	Oxidation (M)	580.3373	1737.9902	1737.9698	11.7	1	(31)	0.011	1	13249
	R.LLHEMILVCDAYRK.D	U	1		880.9743	1759.9340	1759.9113	12.9	1	47	0.00098	1	13570
	R.LLHEMILVCDAYRK.D	U	1		440.9910	1759.9348	1759.9113	13.3	1	(22)	0.29	1	13571
	K.ALSGYCGFMAANLYAR.S	U	1		882.9246	1763.8346	1763.8123	12.6	0	(85)	1.8e-007	1	13622
	K.VLSECSPLMNDIFNK.E	U	2		883.9380	1765.8614	1765.8379	13.3	0	109	8.5e-010	1	13649
	K.ALSGYCGF->M<-AANLYAR.S	U	1	Oxidation (M)	890.9220	1779.8294	1779.8072	12.5	0	105	1.9e-009	1	13829
	K.VLSECSPL->M<-NDIFNK.E	U	1	Oxidation (M)	891.9341	1781.8537	1781.8328	11.7	0	(91)	5.1e-008	1	13847
	K.YEAAGTLVTLSSAPTAIK.A	U	1		896.9995	1791.9843	1791.9618	12.6	0	79	3.9e-007	1	13994
	K.KPITDDDVDRISLCLK.V	U	1		630.0076	1887.0011	1886.9772	12.7	1	28	0.083	1	15370
	K.SQGMALSLGDKINLSQKK.T	U	1		640.0278	1917.0617	1917.0353	13.7	2	20	0.19	1	15760
	K.EAGELKPEEEITVGPVQK.L	U	2		977.0238	1952.0330	1952.0102	11.7	0	62	3.1e-005	1	16173
	K.EAGELKPEEEITVGPVQK.L	U	1		651.6863	1952.0370	1952.0102	13.7	0	(32)	0.027	1	16175
	K.LVEKPSPLTLAPHDFANIK.A	U	2		1045.5974	2089.1803	2089.1572	11.1	0	60	1.4e-005	1	17668
	K.LVEKPSPLTLAPHDFANIK.A	U	2		697.4014	2089.1825	2089.1572	12.1	0	(56)	3.1e-005	1	17671
	K.LVEKPSPLTLAPHDFANIK.A	U	3		523.3030	2089.1828	2089.1572	12.3	0	(26)	0.029	1	17672
	K.AAAQCYIDLIIKESDNNVK.L	U	2		722.3767	2164.1083	2164.0834	11.5	1	76	1.4e-006	1	18392
	K.AAAQCYIDLIIKESDNNVK.L	U	2		1083.0623	2164.1100	2164.0834	12.3	1	(75)	1.7e-006	1	18393
	K.LVTEMGTYATQSALSSSRPTK.K	U	2		743.3868	2227.1385	2227.1154	10.4	0	(57)	0.00012	1	18915
	K.LVTEMGTYATQSALSSSRPTK.K	U	2		1114.5772	2227.1397	2227.1154	10.9	0	107	1.2e-009	1	18917
	K.VTVNTNMTDLNDYLQHILK.S	U	1		744.7252	2231.1538	2231.1256	12.6	0	77	1.1e-006	1	18951
	K.LVTE->M<-GTYATQSALSSSRPTK.K	U	1	Oxidation (M)	1122.5735	2243.1324	2243.1104	9.84	0	(100)	5.8e-009	1	19037
	K.LVTE->M<-GTYATQSALSSSRPTK.K	U	1	Oxidation (M)	748.7187	2243.1342	2243.1104	10.7	0	(55)	0.00018	1	19038
	K.LVTEMGTYATQSALSSSRPTKK.E	U	1		1178.6263	2355.2381	2355.2104	11.8	1	(27)	0.086	1	19914
	K.LVTEMGTYATQSALSSSRPTKK.E	U	1		786.0868	2355.2385	2355.2104	12.0	1	33	0.023	1	19915
	K.LVTE->M<-GTYATQSALSSSRPTKK.E	U	1	Oxidation (M)	791.4145	2371.2218	2371.2053	6.96	1	(26)	0.14	1	20074
	K.LVTE->M<-GTYATQSALSSSRPTKK.E	U	1	Oxidation (M)	593.8162	2371.2355	2371.2053	12.7	1	(8)	7.4	1	20077
	K.VASTENGIIFGNIVYDVSGAASDR.N	U	1		1228.1177	2454.2208	2454.2027	7.39	0	102	3.8e-009	1	20583
	R.NFEHLIPDAPELIHDFLVNEK.D	U	1		830.7711	2489.2915	2489.2590	13.0	0	49	0.00057	1	20818
	R.NFEHLIPDAPELIHDFLVNEK.D	U	1		623.3311	2489.2951	2489.2590	14.5	0	(33)	0.022	1	20819
	K.NEMNCKEDQFQLSLLAAMGNTQR.K	U	1		1349.6351	2697.2557	2697.2309	9.21	1	(2)	42	2	21869
	K.NEMNCKEDQFQLSLLAAMGNTQR.K	U	1		900.0963	2697.2671	2697.2309	13.4	1	71	4.9e-006	1	21870
	R.GALWILGEYCSTKEDIQSVMTEVRR.S	U	1		981.1686	2940.4841	2940.4473	12.5	2	17	1.1	1	22669
	R.SIFGEDALANVSIEKPVHQGPDAAVTGHIR.I	U	2		782.9167	3127.6379	3127.6051	10.5	0	(43)	0.0018	1	23035
	R.SIFGEDALANVSIEKPVHQGPDAAVTGHIR.I	U	2		1043.5549	3127.6430	3127.6051	12.1	0	60	3.1e-005	1	23037
	R.SIFGEDALANVSIEKPVHQGPDAAVTGHIR.I	U	1		626.5369	3127.6483	3127.6051	13.8	0	(28)	0.056	1	23039
	R.NFEHLIPDAPELIHDFLVNEKDASCKR.N	U	1		642.3321	3206.6244	3206.5818	13.3	2	37	0.011	1	23210
tr|Q3TWN5|Q3TWN5_MOUSE	Hnrnpu	Heterogeneous nuclear ribonucleoprotein U OS=Mus musculus OX=10090 GN=Hnrnpu PE=2 SV=1	88663	2235	121(81)	41(30)	5.60	48%	Q3TWN5_uniprot
	Peptide	Unique	Matches	Modification	Observed	Mr(expt)	Mr(calc)	ppm	Miss	Score	Expect	Rank	Query
	K.MMVAGFK.K		2		392.2029	782.3911	782.3819	11.8	0	33	0.012	1	352
	K.LLEQYK.E		1		397.2313	792.4481	792.4381	12.6	0	6	9.4	4	425
	K.->M<-MVAGFK.K		1	Oxidation (M)	400.2000	798.3854	798.3768	10.8	0	(17)	0.43	1	458
	K.VCFEMK.V		2		407.1897	812.3649	812.3561	10.9	0	18	0.34	1	546
	K.FIEIAAR.K		3		410.2446	818.4747	818.4650	11.8	0	38	0.0046	1	589
	K.LNTLLQR.A		3		429.2683	856.5219	856.5130	10.4	0	68	6.2e-006	1	849
	K.MMVAGFKK.Q		1		456.2516	910.4887	910.4769	13.1	1	30	0.035	1	1277
	K.M->M<-VAGFKK.Q		1	Oxidation (M)	464.2469	926.4792	926.4718	8.05	1	(17)	0.63	1	1415
	K.VTEKIPVR.H		1		471.2980	940.5814	940.5706	11.5	1	48	0.00035	1	1551
	K.DIDIHEVR.I		2		498.7652	995.5158	995.5036	12.3	0	45	0.0017	1	2132
	K.GKVCFEMK.V		2		499.7469	997.4793	997.4725	6.80	1	24	0.16	1	2153
	K.DLPEHAVLK.M		2		511.2942	1020.5738	1020.5604	13.1	0	26	0.091	1	2414
	K.NGQDLGVAFK.I		1		524.7809	1047.5473	1047.5349	11.9	0	67	1.3e-005	1	2673
	K.VSELKEELK.K		1		537.8125	1073.6104	1073.5968	12.7	1	29	0.051	1	2960
	K.MCLFAGFQR.K		3		565.2748	1128.5351	1128.5209	12.6	0	47	0.00068	1	3731
	K.->M<-CLFAGFQR.K		1	Oxidation (M)	573.2716	1144.5287	1144.5158	11.3	0	(37)	0.0077	1	3962
	K.VSELKEELKK.R		1		401.5753	1201.7040	1201.6918	10.1	2	(18)	0.39	1	4738
	K.VSELKEELKK.R		1		601.8594	1201.7042	1201.6918	10.4	2	46	0.00067	1	4739
	R.KMCLFAGFQR.K		3		419.8843	1256.6312	1256.6158	12.2	1	(41)	0.0043	1	5585
	K.LLEQYKEESK.K		1		422.8959	1265.6660	1265.6503	12.4	1	(8)	8.1	1	5753
	K.LLEQYKEESK.K		2		633.8405	1265.6665	1265.6503	12.8	1	58	7.2e-005	1	5754
	R.K->M<-CLFAGFQR.K		1	Oxidation (M)	637.3193	1272.6240	1272.6107	10.4	1	42	0.0039	1	5862
	K.YNILGTNTIMDK.M		2		691.8611	1381.7077	1381.6911	12.0	0	70	4.6e-006	1	7567
	K.LLEQYKEESKK.A		1		697.8873	1393.7601	1393.7452	10.7	2	56	0.0001	1	7782
	K.LLEQYKEESKK.A		2		465.5946	1393.7620	1393.7452	12.0	2	(17)	0.95	1	7783
	K.YNILGTNTI->M<-DK.M		2	Oxidation (M)	699.8588	1397.7031	1397.6861	12.2	0	(66)	1.3e-005	1	7833
	K.AVVVCPKDEDYK.Q		1		711.8580	1421.7014	1421.6861	10.8	1	28	0.098	1	8226
	R.KAVVVCPKDEDYK.Q		2		775.9057	1549.7968	1549.7810	10.2	2	76	1.4e-006	1	10327
	R.KAVVVCPKDEDYK.Q		1		517.6071	1549.7994	1549.7810	11.8	2	(37)	0.013	1	10328
	K->.<-Q->M<-ADTGKLNTLLQR.A		2	Gln->pyro-Glu (N-term Q); Oxidation (M)	794.4217	1586.8288	1586.8086	12.7	1	91	5.9e-008	1	10909
	K.QMADTGKLNTLLQR.A		2		794.9359	1587.8573	1587.8403	10.7	1	(81)	4.5e-007	1	10923
	K.QMADTGKLNTLLQR.A		1		530.2936	1587.8591	1587.8403	11.9	1	(51)	0.00045	1	10925
	K.Q->M<-ADTGKLNTLLQR.A		1	Oxidation (M)	802.9348	1603.8549	1603.8352	12.3	1	(32)	0.033	1	11200
	K.AEVEGKDLPEHAVLK.M		1		817.9503	1633.8860	1633.8675	11.3	1	47	0.00088	1	11653
	K.AEVEGKDLPEHAVLK.M		1		545.6376	1633.8909	1633.8675	14.3	1	(25)	0.13	1	11656
	R.NFILDQTNVSAAAQR.R		5		824.4351	1646.8557	1646.8376	11.0	0	104	2.8e-009	1	11841
	R.GYFEYIEEDKYSR.A	U	1		849.8952	1697.7758	1697.7573	10.9	1	28	0.056	1	12606
	K.KDCEVVMMIGLPGAGK.T		2		852.9374	1703.8603	1703.8409	11.4	1	92	5.1e-008	1	12692
	K.KDCEVVMMIGLPGAGK.T		2		568.9614	1703.8623	1703.8409	12.6	1	(29)	0.085	1	12693
	K.AVVVCPKDEDYKQR.T		1		427.4718	1705.8582	1705.8457	7.31	2	(27)	0.14	1	12718
	K.AVVVCPKDEDYKQR.T		1		853.9426	1705.8706	1705.8457	14.6	2	70	6e-006	1	12721
	K.SSGPTSLFAVTVAPPGAR.Q		3		857.9694	1713.9242	1713.9050	11.2	0	119	5.5e-011	1	12848
	K.SSGPTSLFAVTVAPPGAR.Q		2		572.3168	1713.9285	1713.9050	13.7	0	(41)	0.0036	1	12854
	K.KDCEVVM->M<-IGLPGAGK.T		1	Oxidation (M)	860.9334	1719.8523	1719.8358	9.58	1	(62)	4.3e-005	1	12964
	K.KDCEVV->M<-MIGLPGAGK.T		1	Oxidation (M)	860.9347	1719.8548	1719.8358	11.1	1	(74)	2.7e-006	1	12965
	K.KDCEVV->M<-MIGLPGAGK.T		2	Oxidation (M)	574.2933	1719.8580	1719.8358	12.9	1	(31)	0.055	1	12967
	K.KQ->M<-ADTGKLNTLLQR.A		1	Oxidation (M)	866.9818	1731.9491	1731.9301	10.9	2	18	0.57	1	13125
	K.KAEVEGKDLPEHAVLK.M		2		881.9992	1761.9839	1761.9625	12.1	2	86	7.4e-008	1	13599
	K.KAEVEGKDLPEHAVLK.M		1		441.5034	1761.9845	1761.9625	12.5	2	(28)	0.043	1	13600
	K.KAEVEGKDLPEHAVLK.M		1		588.3365	1761.9878	1761.9625	14.4	2	(62)	1.9e-005	1	13602
	K.RNFILDQTNVSAAAQR.R		1		902.4854	1802.9563	1802.9387	9.73	1	53	0.00024	1	14145
	R.NFILDQTNVSAAAQRR.K		1		902.4875	1802.9604	1802.9387	12.0	1	(5)	15	1	14146
	R.NFILDQTNVSAAAQRR.K		1		601.9941	1802.9606	1802.9387	12.1	1	12	3.1	1	14147
	K.HAAENPGKYNILGTNTIMDK.M		2		729.7089	2186.1049	2186.0790	11.9	1	(59)	8.3e-005	1	18598
	K.HAAENPGKYNILGTNTIMDK.M		2		1094.0598	2186.1051	2186.0790	11.9	1	(68)	1.1e-005	1	18599
	K.HAAENPGKYNILGTNTIMDK.M		1		547.5347	2186.1096	2186.0790	14.0	1	(40)	0.0063	1	18601
	K.HAAENPGKYNILGTNTI->M<-DK.M		2	Oxidation (M)	735.0403	2202.0992	2202.0739	11.5	1	(35)	0.02	1	18707
	K.HAAENPGKYNILGTNTI->M<-DK.M		1	Oxidation (M)	1102.0569	2202.0992	2202.0739	11.5	1	80	6.3e-007	1	18708
[truncated: 9,007 more rows]

## Sheet: BMDC-ZymD15min
Accession	Gene Name	Description	Mass	Score	Matches	Sequences	emPAI	Coverage
tr|Q3UAD6|Q3UAD6_MOUSE	Hsp90b1	Histidine kinase/HSP90-like ATPase domain-containing protein OS=Mus musculus OX=10090 GN=Hsp90b1 PE=1 SV=1	92703	10944	466(342)	68(61)	40.11	68%	Q3UAD6_uniprot
	Peptide	Unique	Matches	Modification	Observed	Mr(expt)	Mr(calc)	ppm	Miss	Score	Expect	Rank	Query
	K.TLDMIK.K		2		360.7039	719.3932	719.3887	6.23	0	34	0.018	1	71
	K.YLNFVK.G		4		392.2278	782.4411	782.4327	10.8	0	24	0.11	1	364
	K.EFGTNIK.L		2		404.7181	807.4217	807.4127	11.2	0	32	0.029	1	522
	R.KTLDMIK.K		1		424.7539	847.4931	847.4837	11.1	1	36	0.0076	1	818
	K.TFEINPR.H		5		438.7375	875.4604	875.4501	11.7	0	44	0.0024	1	1031
	R.ETLQQHK.L		1		442.2402	882.4658	882.4559	11.3	0	13	1.8	1	1100
	K.NKEIFLR.E		2		460.2770	918.5395	918.5287	11.8	1	27	0.058	1	1401
	K.ALKDKIEK.A		1		472.7980	943.5814	943.5702	11.9	2	23	0.17	1	1628
	R.GTTITLVLK.E		5		473.3083	944.6020	944.5906	12.0	0	37	0.0011	1	1642
	K.LIINSLYK.N		6		482.3028	962.5911	962.5800	11.5	0	48	0.00015	1	1812
	K.YNDTFWK.E		2		487.2299	972.4453	972.4341	11.5	0	47	0.00074	1	1921
	K.SGTSEFLNK.M		2		491.7503	981.4860	981.4767	9.45	0	33	0.019	1	2030
	R.SGYLLPDTK.A		4		497.2716	992.5286	992.5179	10.8	0	41	0.0041	1	2173
	K.KTFEINPR.H		1		502.7856	1003.5567	1003.5451	11.6	1	51	0.00043	1	2308
	R.GLFDEYGSK.K		6		508.2459	1014.4773	1014.4658	11.3	0	49	0.00059	1	2419
	K.IYFMAGSSR.K		3		516.2587	1030.5028	1030.4906	11.8	0	51	0.00043	1	2614
	K.IYF->M<-AGSSR.K		1	Oxidation (M)	524.2528	1046.4911	1046.4855	5.32	0	(40)	0.0041	1	2771
	K.FAFQAEVNR.M		3		541.2820	1080.5495	1080.5352	13.2	0	59	6.9e-005	1	3180
	K.LGVIEDHSNR.T		2		570.2996	1138.5846	1138.5731	10.1	0	76	1.2e-006	1	4043
	K.LGVIEDHSNR.T		2		380.5357	1138.5854	1138.5731	10.8	0	(40)	0.0042	1	4045
	R.GLFDEYGSKK.S		3		572.2933	1142.5721	1142.5608	9.92	1	42	0.0032	1	4102
	R.GLFDEYGSKK.S		2		381.8653	1142.5741	1142.5608	11.6	1	(25)	0.16	1	4104
	K.EAESSPFVER.L		3		575.7781	1149.5417	1149.5302	10.0	0	75	1.5e-006	1	4204
	K.IYFMAGSSRK.E		1		580.3071	1158.5997	1158.5855	12.2	1	38	0.009	1	4324
	K.EGVKFDESEK.T		1		584.2847	1166.5549	1166.5455	8.05	1	30	0.045	1	4429
	K.EGVKFDESEK.T		2		389.8601	1166.5583	1166.5455	11.0	1	(23)	0.22	1	4431
	K.SILFVPTSAPR.G		4		594.3503	1186.6861	1186.6710	12.7	0	53	0.00019	1	4722
	R.ELISNASDALDK.I		4		638.3323	1274.6501	1274.6354	11.6	0	74	2.4e-006	1	6097
	R.KEAESSPFVER.L		2		426.8855	1277.6348	1277.6252	7.52	1	(32)	0.033	1	6163
	R.KEAESSPFVER.L		2		639.8262	1277.6378	1277.6252	9.89	1	58	8e-005	1	6165
	K.DISTNYYASQK.K		5		645.3078	1288.6010	1288.5935	5.84	0	63	2e-005	1	6312
	K.EFEPLLNWMK.D		1		653.8375	1305.6604	1305.6427	13.5	0	31	0.053	1	6635
	K.EGVKFDESEKTK.E		1		466.2401	1395.6985	1395.6882	7.41	2	(27)	0.12	1	8141
	K.EGVKFDESEKTK.E		2		698.8571	1395.6997	1395.6882	8.26	2	47	0.001	1	8142
	K.QDKIYFMAGSSR.K		2		468.2357	1401.6853	1401.6711	10.2	1	(19)	0.68	1	8243
	K.QDKIYFMAGSSR.K		3		701.8508	1401.6870	1401.6711	11.4	1	43	0.0029	1	8246
	K.DISTNYYASQKK.T		3		709.3584	1416.7022	1416.6885	9.72	1	69	8.5e-006	1	8505
	K.DISTNYYASQKK.T		1		473.2420	1416.7041	1416.6885	11.0	1	(32)	0.041	1	8507
	K.GVVDSDDLPLNVSR.E		11		743.3904	1484.7663	1484.7471	12.9	0	105	2.1e-009	1	9618
	K.NLLHVTDTGVGMTR.E		2		505.2708	1512.7904	1512.7719	12.3	0	(64)	2.7e-005	1	10061
	K.NLLHVTDTGVGMTR.E		4		757.4045	1512.7945	1512.7719	15.0	0	64	2.3e-005	1	10064
	K.EEASDYLELDTIK.N		3		763.3755	1524.7365	1524.7195	11.2	0	66	1.2e-005	1	10252
	K.IADEKYNDTFWK.E		5		765.3764	1528.7382	1528.7198	12.1	1	89	8.5e-008	1	10338
	K.IADEKYNDTFWK.E		5		510.5868	1528.7385	1528.7198	12.2	1	(55)	0.00018	1	10339
	K.NLLHVTDTGVG->M<-TR.E		2	Oxidation (M)	765.3996	1528.7846	1528.7668	11.7	0	(37)	0.013	1	10347
	K.NLLHVTDTGVG->M<-TR.E		2	Oxidation (M)	510.6023	1528.7850	1528.7668	11.9	0	(54)	0.00021	1	10348
	R.ELISNASDALDKIR.L		5		772.9274	1543.8402	1543.8205	12.7	1	92	3.5e-008	1	10608
	R.ELISNASDALDKIR.L		3		515.6211	1543.8414	1543.8205	13.5	1	(69)	6.9e-006	1	10610
	K.EVEEDEYKAFYK.S		3		775.3659	1548.7173	1548.6984	12.2	1	85	1.6e-007	1	10696
	K.EVEEDEYKAFYK.S		2		517.2469	1548.7188	1548.6984	13.2	1	(23)	0.23	1	10697
	R.VFITDDFHDMMPK.Y		12		532.5857	1594.7352	1594.7160	12.1	0	(47)	0.00092	1	11421
	R.VFITDDFHDMMPK.Y		9		798.3754	1594.7362	1594.7160	12.7	0	85	1.3e-007	1	11428
	R.VFITDDFHDM->M<-PK.Y		2	Oxidation (M)	537.9172	1610.7299	1610.7109	11.8	0	(30)	0.039	1	11688
	R.VFITDDFHDM->M<-PK.Y		4	Oxidation (M)	806.3724	1610.7303	1610.7109	12.0	0	(83)	2.2e-007	1	11689
	R.VFITDDFHD->M<-MPK.Y		1	Oxidation (M)	537.9180	1610.7321	1610.7109	13.1	0	(29)	0.056	1	11691
	R.VFITDDFHD->M<-->M<-PK.Y		3	2 Oxidation (M)	814.3690	1626.7235	1626.7058	10.8	0	(35)	0.0097	1	11934
	R.VFITDDFHD->M<-->M<-PK.Y		1	2 Oxidation (M)	543.2495	1626.7265	1626.7058	12.7	0	(6)	8.6	1	11937
	K.KIADEKYNDTFWK.E		3		829.4219	1656.8293	1656.8147	8.80	2	75	2e-006	1	12372
	K.KIADEKYNDTFWK.E		1		553.2845	1656.8316	1656.8147	10.2	2	(33)	0.029	1	12374
	K.TETVEEPLEEDEAAK.E		1		845.3962	1688.7778	1688.7628	8.88	0	61	3.9e-005	1	12825
	R.RVFITDDFHDMMPK.Y		7		876.4270	1750.8394	1750.8171	12.8	1	63	3.2e-005	1	13799
	R.RVFITDDFHDMMPK.Y		12		584.6208	1750.8405	1750.8171	13.4	1	(43)	0.0032	1	13803
	K.YNDTFWKEFGTNIK.L		1		588.2935	1761.8587	1761.8362	12.8	1	28	0.11	1	13965
	R.RVFITDDFHD->M<-MPK.Y		4	Oxidation (M)	884.4225	1766.8304	1766.8120	10.4	1	(44)	0.0027	1	14023
	R.RVFITDDFHDM->M<-PK.Y		2	Oxidation (M)	884.4227	1766.8309	1766.8120	10.7	1	(45)	0.0021	1	14024
	R.RVFITDDFHD->M<-MPK.Y		4	Oxidation (M)	589.9511	1766.8315	1766.8120	11.0	1	(36)	0.014	1	14027
	R.RVFITDDFHDM->M<-PK.Y		4	Oxidation (M)	589.9517	1766.8333	1766.8120	12.1	1	(38)	0.0085	1	14032
	K.EKNLLHVTDTGVGMTR.E		1		590.9822	1769.9247	1769.9094	8.64	1	(12)	3.6	1	14077
	K.EKNLLHVTDTGVGMTR.E		1		885.9746	1769.9345	1769.9094	14.2	1	43	0.0031	1	14078
	R.RVFITDDFHD->M<-->M<-PK.Y		2	2 Oxidation (M)	595.2830	1782.8272	1782.8069	11.4	1	(16)	1.2	1	14220
	R.EEEAIQLDGLNASQIR.E		4		893.4628	1784.9110	1784.8904	11.5	0	80	6.2e-007	1	14241
	R.EATEKEFEPLLNWMK.D		2		622.3168	1863.9287	1863.9076	11.3	1	(61)	4.8e-005	1	15318
	R.EATEKEFEPLLNWMK.D		2		932.9726	1863.9306	1863.9076	12.3	1	75	2.3e-006	1	15319
	K.EESDDEAAVEEEEEEK.K		1		933.8763	1865.7380	1865.7174	11.1	0	50	0.00013	1	15340
	K.YSQFINFPIYVWSSK.T		2		939.9835	1877.9525	1877.9352	9.20	0	92	3.5e-008	1	15492
	R.EATEKEFEPLLNW->M<-K.D		7	Oxidation (M)	940.9681	1879.9217	1879.9026	10.2	1	(45)	0.002	1	15519
	R.EATEKEFEPLLNW->M<-K.D		4	Oxidation (M)	627.6491	1879.9255	1879.9026	12.2	1	(30)	0.067	1	15525
	K.EFGTNIKLGVIEDHSNR.T		1		643.6713	1927.9920	1927.9752	8.70	1	30	0.051	1	16145
	R.KYSQFINFPIYVWSSK.T		1		1004.0338	2006.0529	2006.0302	11.4	1	59	5.8e-005	1	17004
	R.KYSQFINFPIYVWSSK.T		1		669.6930	2006.0573	2006.0302	13.5	1	(50)	0.00049	1	17005
	R.LISLTDENALAGNEELTVK.I	U	3		677.3667	2029.0783	2029.0579	10.1	0	(13)	2	1	17295
	R.LISLTDENALAGNEELTVK.I	U	41		1015.5471	2029.0797	2029.0579	10.7	0	144	1.8e-013	1	17301
	K.TETVEEPLEEDEAAKEEK.E		6		1038.4874	2074.9603	2074.9429	8.37	1	73	3e-006	1	17714
	K.TETVEEPLEEDEAAKEEK.E		4		692.6628	2074.9667	2074.9429	11.4	1	(68)	1e-005	1	17723
	R.EATEKEFEPLLNWMKDK.A		2		1054.5306	2107.0467	2107.0295	8.16	2	(67)	1.3e-005	1	18038
	R.EATEKEFEPLLNWMKDK.A		4		703.3600	2107.0581	2107.0295	13.6	2	88	9.3e-008	1	18042
	K.NLLHVTDTGVGMTREELVK.N		3		1056.5725	2111.1305	2111.1045	12.3	1	57	7.5e-005	1	18091
	K.NLLHVTDTGVGMTREELVK.N		2		528.7900	2111.1311	2111.1045	12.6	1	(18)	0.7	1	18092
	K.NLLHVTDTGVGMTREELVK.N		4		704.7180	2111.1321	2111.1045	13.1	1	(39)	0.0053	1	18093
	R.EATEKEFEPLLNW->M<-KDK.A		3	Oxidation (M)	708.6907	2123.0502	2123.0245	12.1	2	(45)	0.0023	1	18170
	K.NLLHVTDTGVG->M<-TREELVK.N		1	Oxidation (M)	532.7883	2127.1242	2127.0994	11.7	1	(5)	16	1	18205
	K.NLLHVTDTGVG->M<-TREELVK.N		2	Oxidation (M)	710.0488	2127.1247	2127.0994	11.9	1	(33)	0.026	1	18206
	K.NLLHVTDTGVG->M<-TREELVK.N		3	Oxidation (M)	1064.5700	2127.1253	2127.0994	12.2	1	(49)	0.00053	1	18207
	K.AQAYQTGKDISTNYYASQK.K		2		713.0198	2136.0375	2136.0123	11.8	1	(70)	6.8e-006	1	18268
	K.AQAYQTGKDISTNYYASQK.K		2		1069.0294	2136.0443	2136.0123	15.0	1	88	9.9e-008	1	18270
	K.EESDDEAAVEEEEEEKKPK.T		3		740.6675	2218.9806	2218.9600	9.27	1	(29)	0.045	1	18987
	K.EESDDEAAVEEEEEEKKPK.T		3		1110.4980	2218.9815	2218.9600	9.69	1	32	0.026	1	18988
	R.FQSSHHSTDITSLDQYVER.M		4		1125.5371	2249.0597	2249.0349	11.0	0	(105)	1.7e-009	1	19176
	R.FQSSHHSTDITSLDQYVER.M		3		563.2728	2249.0620	2249.0349	12.0	0	(39)	0.0073	1	19181
	R.FQSSHHSTDITSLDQYVER.M		7		750.6956	2249.0649	2249.0349	13.3	0	112	3.9e-010	1	19183
	K.ESDDPMAYIHFTAEGEVTFK.S		2		1144.0279	2286.0413	2286.0151	11.5	0	60	4.7e-005	1	19454
	K.ESDDPMAYIHFTAEGEVTFK.S		4		763.0218	2286.0437	2286.0151	12.5	0	(19)	0.64	1	19455
	K.IADEKYNDTFWKEFGTNIK.L		2		1160.0831	2318.1517	2318.1219	12.9	2	84	2.4e-007	1	19651
	K.IADEKYNDTFWKEFGTNIK.L		2		580.5452	2318.1518	2318.1219	12.9	2	(16)	1.8	1	19652
	K.IADEKYNDTFWKEFGTNIK.L		3		773.7246	2318.1518	2318.1219	12.9	2	(75)	2.4e-006	1	19653
	R.LTESPCALVASQYGWSGNMER.I		5		1178.5520	2355.0894	2355.0623	11.5	0	101	4.3e-009	1	19916
	R.LTESPCALVASQYGWSGNMER.I		1		786.0371	2355.0895	2355.0623	11.5	0	(46)	0.0014	1	19917
	K.EKNLLHVTDTGVGMTREELVK.N		1		790.4321	2368.2744	2368.2420	13.7	2	7	6.4	1	19970
	R.LTESPCALVASQYGWSGN->M<-ER.I		4	Oxidation (M)	1186.5476	2371.0807	2371.0573	9.87	0	(67)	1.1e-005	1	19983
	R.GTTITLVLKEEASDYLELDTIK.N		9		1226.6707	2451.3267	2451.2996	11.1	1	89	3.8e-008	1	20388
	R.GTTITLVLKEEASDYLELDTIK.N		16		818.1190	2451.3351	2451.2996	14.5	1	(81)	2e-007	1	20399
	K.TVWDWELMNDIKPIWQRPSK.E		2		848.1131	2541.3175	2541.2838	13.2	0	(40)	0.0049	1	20882
	K.TVWDWELMNDIKPIWQRPSK.E		1		636.3367	2541.3176	2541.2838	13.3	0	(34)	0.02	1	20883
	K.TVWDWELMNDIKPIWQRPSK.E		1		1271.6668	2541.3189	2541.2838	13.8	0	(50)	0.00051	1	20884
	K.TVWDWEL->M<-NDIKPIWQRPSK.E		2	Oxidation (M)	1279.6605	2557.3065	2557.2787	10.8	0	77	1.2e-006	1	20962
	K.TVWDWEL->M<-NDIKPIWQRPSK.E		5	Oxidation (M)	853.4442	2557.3106	2557.2787	12.5	0	(45)	0.0016	1	20967
	K.TVWDWEL->M<-NDIKPIWQRPSK.E		4	Oxidation (M)	640.3355	2557.3129	2557.2787	13.4	0	(45)	0.0018	1	20971
	K.EEKEESDDEAAVEEEEEEKKPK.T		1		869.3946	2605.1621	2605.1402	8.43	2	11	3.6	1	21202
	K.EEKEESDDEAAVEEEEEEKKPK.T		1		652.2997	2605.1696	2605.1402	11.3	2	(9)	5.2	1	21203
	K.HNNDTQHIWESDSNEFSVIADPR.G		1		678.5673	2710.2399	2710.2008	14.4	0	12	3.6	1	21569
	R.TDDEVVQREEEAIQLDGLNASQIR.E		8		1364.6877	2727.3609	2727.3311	10.9	1	88	8.2e-008	1	21606
	R.TDDEVVQREEEAIQLDGLNASQIR.E		17		910.1276	2727.3610	2727.3311	11.0	1	(69)	6.6e-006	1	21607
	R.IKEDEDDKTVMDLAVVLFETATLR.S		2		917.8202	2750.4387	2750.4048	12.3	2	(25)	0.12	1	21706
	R.IKEDEDDKTVMDLAVVLFETATLR.S		2		688.6183	2750.4441	2750.4048	14.3	2	58	5.6e-005	1	21707
	K.GYEVIYLTEPVDEYCIQALPEFDGKR.F		1		1552.7638	3103.5130	3103.4848	9.08	1	(70)	6.4e-006	1	22480
	K.GYEVIYLTEPVDEYCIQALPEFDGKR.F		1		1035.5140	3103.5203	3103.4848	11.4	1	73	2.8e-006	1	22481
	R.EGSRTDDEVVQREEEAIQLDGLNASQIR.E		8		790.1478	3156.5622	3156.5283	10.7	2	(40)	0.0061	1	22564
	R.EGSRTDDEVVQREEEAIQLDGLNASQIR.E		9		1053.1952	3156.5637	3156.5283	11.2	2	44	0.0027	1	22567
	R.EGSRTDDEVVQREEEAIQLDGLNASQIR.E		2		1579.2942	3156.5738	3156.5283	14.4	2	(31)	0.045	1	22578
	K.KGYEVIYLTEPVDEYCIQALPEFDGKR.F		1		1078.2129	3231.6168	3231.5798	11.5	2	(45)	0.0018	1	22696
	K.KGYEVIYLTEPVDEYCIQALPEFDGKR.F		1		808.9130	3231.6230	3231.5798	13.4	2	(47)	0.001	1	22697
	K.KGYEVIYLTEPVDEYCIQALPEFDGKR.F		1		1616.8196	3231.6246	3231.5798	13.9	2	48	0.0008	1	22698
sp|Q7TPR4|ACTN1_MOUSE	Actn1	Alpha-actinin-1 OS=Mus musculus OX=10090 GN=Actn1 PE=1 SV=1	103631	6804	316(222)	73(64)	25.97	79%	Q7TPR4_uniprot
	Peptide	Unique	Matches	Modification	Observed	Mr(expt)	Mr(calc)	ppm	Miss	Score	Expect	Rank	Query
	R.FLDIPK.M	U	4		366.7221	731.4297	731.4218	10.8	0	42	0.0025	1	118
	K.ALDFIASK.G		3		432.7498	863.4851	863.4752	11.5	0	53	0.00019	1	921
	R.TIPWLENR.V		4		514.7863	1027.5579	1027.5451	12.5	0	30	0.049	1	2582
	R.IMSIVDPNR.L	U	1		522.7842	1043.5539	1043.5433	10.1	0	41	0.005	1	2740
	K.LEDFRDYR.R		2		371.8531	1112.5375	1112.5251	11.2	1	(12)	2.7	1	3616
	K.LEDFRDYR.R		2		557.2761	1112.5376	1112.5251	11.2	1	13	2.4	1	3617
	K.ATLPDADKER.L	U	1		372.5314	1114.5723	1114.5618	9.38	1	(26)	0.16	1	3648
	K.ATLPDADKER.L	U	1		558.2936	1114.5727	1114.5618	9.78	1	44	0.0022	1	3649
	K.NYITEDELR.R	U	1		576.7870	1151.5594	1151.5458	11.8	0	26	0.11	1	4229
	K.EGLLLWCQR.K		3		587.8132	1173.6119	1173.5965	13.2	0	52	0.00047	1	4535
	R.RTIPWLENR.V		2		592.8381	1183.6616	1183.6462	13.0	1	21	0.35	1	4679
	R.DLLLDPAWEK.Q		1		600.3255	1198.6364	1198.6234	10.9	0	22	0.3	1	4904
	K.ASIHEAWTDGK.E		3		607.7997	1213.5849	1213.5727	10.0	0	(46)	0.0012	1	5120
	K.ASIHEAWTDGK.E		3		405.5356	1213.5851	1213.5727	10.2	0	46	0.0011	1	5121
	K.LASDLLEWIR.R		3		608.3469	1214.6793	1214.6659	11.0	0	90	5e-008	1	5144
	R.HRPELIDYGK.L	U	3		614.3339	1226.6532	1226.6407	10.1	0	53	0.00023	1	5322
	R.HRPELIDYGK.L	U	2		409.8925	1226.6556	1226.6407	12.1	0	(43)	0.0024	1	5325
	K.DGLGFCALIHR.H	U	3		420.2220	1257.6441	1257.6288	12.2	0	(44)	0.0026	1	5805
	K.DGLGFCALIHR.H	U	3		629.8298	1257.6450	1257.6288	12.8	0	81	4.9e-007	1	5806
	K.DYETATLSEIK.A	U	1		635.3223	1268.6301	1268.6136	13.0	0	40	0.0048	1	6000
	K.LEDFRDYRR.L		3		635.3245	1268.6344	1268.6262	6.47	2	9	7	1	6001
	K.LEDFRDYRR.L		1		423.8865	1268.6377	1268.6262	9.10	2	(5)	17	1	6003
	R.LAILGIHNEVSK.I	U	3		647.3865	1292.7585	1292.7452	10.3	0	67	2.5e-006	1	6394
	R.LAILGIHNEVSK.I	U	2		431.9276	1292.7611	1292.7452	12.3	0	(34)	0.0049	1	6397
	K.NYITEDELRR.E	U	1		654.8405	1307.6665	1307.6469	14.9	1	2	35	2	6686
	K.HTNYNMEHIR.V	U	1		657.8115	1313.6084	1313.5935	11.3	0	51	0.00029	1	6781
	R.DHSGTLGPEEFK.A	U	1		658.8165	1315.6184	1315.6044	10.6	0	32	0.027	1	6819
	R.RDQALTEEHAR.Q	U	1		442.5595	1324.6566	1324.6483	6.24	1	50	0.00054	1	6968
	K.GISQEQMNEFR.A	U	3		669.8163	1337.6180	1337.6034	10.9	0	74	1.8e-006	1	7162
	K.GISQEQ->M<-NEFR.A	U	2	Oxidation (M)	677.8139	1353.6132	1353.5983	11.0	0	(55)	0.00012	1	7425
	K.LASDLLEWIRR.T		2		457.9351	1370.7834	1370.7670	12.0	1	(29)	0.052	1	7727
	K.LASDLLEWIRR.T		1		686.3996	1370.7846	1370.7670	12.9	1	39	0.004	1	7729
	K.LMLLLEVISGER.L		8		686.9066	1371.7986	1371.7795	13.9	0	74	9.4e-007	1	7753
	R.VGWEQLLTTIAR.T		2		693.9003	1385.7861	1385.7667	14.0	0	71	3e-006	1	7982
	K.L->M<-LLLEVISGER.L		4	Oxidation (M)	694.9025	1387.7905	1387.7745	11.6	0	(57)	6.2e-005	1	8008
	K.TFTAWCNSHLR.K		2		696.8351	1391.6557	1391.6405	11.0	0	50	0.0006	1	8072
	K.TFTAWCNSHLR.K		2		464.8929	1391.6567	1391.6405	11.7	0	(34)	0.022	1	8074
	R.VPENTMHAMQQK.L	U	2		707.3428	1412.6710	1412.6540	12.0	0	63	2.1e-005	1	8425
	K.GYEEWLLNEIR.R		1		711.3655	1420.7165	1420.6986	12.6	0	51	0.00046	1	8580
	R.TINEVENQILTR.D		2		715.3934	1428.7722	1428.7572	10.5	0	60	5.5e-005	1	8713
	R.LSNRPAFMPSEGR.M		3		731.3755	1460.7365	1460.7194	11.7	0	45	0.0019	1	9243
	R.LSNRPAFMPSEGR.M		2		487.9201	1460.7384	1460.7194	13.0	0	(42)	0.0036	1	9246
	K.->M<-TLGMIWTIILR.F		2	Oxidation (M)	732.4160	1462.8175	1462.8040	9.22	0	(42)	0.002	1	9282
	R.LSNRPAF->M<-PSEGR.M		2	Oxidation (M)	739.3713	1476.7280	1476.7143	9.27	0	(23)	0.3	1	9479
	R.LSNRPAF->M<-PSEGR.M		2	Oxidation (M)	493.2510	1476.7312	1476.7143	11.4	0	(25)	0.2	1	9482
	K.->M<-TLG->M<-IWTIILR.F		1	2 Oxidation (M)	740.4172	1478.8199	1478.7989	14.2	0	90	2.8e-008	1	9521
	K.NVNIQNFHISWK.D	U	3		750.4008	1498.7871	1498.7681	12.7	0	72	3.4e-006	1	9867
	K.NVNIQNFHISWK.D	U	2		500.6033	1498.7881	1498.7681	13.3	0	(47)	0.0013	1	9869
	R->.<-QKDYETATLSEIK.A	U	2	Gln->pyro-Glu (N-term Q)	754.8848	1507.7551	1507.7406	9.63	1	81	5.5e-007	1	9978
	R.KTFTAWCNSHLR.K		2		760.8818	1519.7491	1519.7354	9.02	1	85	1.9e-007	1	10173
	K.TFTAWCNSHLRK.A		1		760.8827	1519.7508	1519.7354	10.1	1	11	5.2	1	10175
	R.KTFTAWCNSHLR.K		3		507.5914	1519.7524	1519.7354	11.2	1	(45)	0.0018	1	10177
	K.AGTQIENIEEDFR.D		1		761.3702	1520.7258	1520.7107	9.95	0	44	0.0023	1	10188
	R.QKDYETATLSEIK.A	U	3		763.3993	1524.7840	1524.7671	11.1	1	(58)	9.6e-005	1	10261
	R.QKDYETATLSEIK.A	U	2		509.2695	1524.7866	1524.7671	12.8	1	(29)	0.085	1	10263
	R.FAIQDISVEETSAK.E		9		769.4002	1536.7857	1536.7671	12.1	0	78	7.1e-007	1	10484
	K.LVSIGAEEIVDGNVK.M		16		771.9331	1541.8517	1541.8301	14.0	0	102	2.7e-009	1	10573
	R.ELPPDQAEYCIAR.M		4		781.3771	1560.7396	1560.7242	9.86	0	55	0.00018	1	10884
	K.GYEEWLLNEIRR.L		3		789.4170	1576.8194	1576.7997	12.5	1	30	0.055	1	11160
	K.GYEEWLLNEIRR.L		2		526.6141	1576.8204	1576.7997	13.1	1	(26)	0.15	1	11161
	K.CQLEINFNTLQTK.L		4		804.9141	1607.8137	1607.7977	9.93	0	65	1.8e-005	1	11641
	K.HEAFESDLAAHQDR.V		1		542.5879	1624.7418	1624.7230	11.6	0	21	0.35	1	11897
	R.KAGTQIENIEEDFR.D		1		825.4193	1648.8239	1648.8056	11.1	1	78	8.6e-007	1	12252
	K.ICDQWDNLGALTQK.R	U	3		831.4125	1660.8104	1660.7879	13.6	0	96	1.6e-008	1	12447
	K.LLETIDQLYLEYAK.R	U	8		856.4721	1710.9297	1710.9080	12.7	0	40	0.0042	1	13165
	R.ETADTDTADQVMASFK.I	U	2		865.3926	1728.7706	1728.7513	11.2	0	84	1.5e-007	1	13451
	R.TINEVENQILTRDAK.G		2		872.4719	1742.9293	1742.9162	7.48	1	80	4.6e-007	1	13710
	R.TINEVENQILTRDAK.G		1		581.9858	1742.9355	1742.9162	11.1	1	(20)	0.47	1	13712
	R.ETADTDTADQV->M<-ASFK.I	U	1	Oxidation (M)	873.3879	1744.7613	1744.7462	8.69	0	(44)	0.0012	1	13726
	K.ILAGDKNYITEDELR.R	U	1		583.9790	1748.9152	1748.8944	11.9	1	(41)	0.0035	1	13770
	K.ILAGDKNYITEDELR.R	U	1		875.4659	1748.9173	1748.8944	13.1	1	82	3.1e-007	1	13771
	K.KHEAFESDLAAHQDR.V		2		877.4239	1752.8332	1752.8179	8.73	1	77	1e-006	1	13822
	K.KHEAFESDLAAHQDR.V		2		585.2860	1752.8362	1752.8179	10.4	1	(60)	4.6e-005	1	13825
	K.QFGAQANVIGPWIQTK.M	U	3		879.4818	1756.9489	1756.9261	13.0	0	85	1.4e-007	1	13901
	K.QFGAQANVIGPWIQTK.M	U	2		586.6577	1756.9513	1756.9261	14.4	0	(18)	0.77	1	13903
	K.MLDAEDIVGTARPDEK.A	U	5		880.4389	1758.8632	1758.8458	9.92	0	(77)	1.4e-006	1	13922
	K.MLDAEDIVGTARPDEK.A	U	2		587.2955	1758.8648	1758.8458	10.8	0	(23)	0.32	1	13924
	K.->M<-LDAEDIVGTARPDEK.A	U	2	Oxidation (M)	888.4368	1774.8590	1774.8407	10.3	0	81	4.7e-007	1	14115
	K.->M<-LDAEDIVGTARPDEK.A	U	2	Oxidation (M)	592.6274	1774.8605	1774.8407	11.1	0	(22)	0.36	1	14117
	K.DDPLTNLNTAFDVAER.F	U	1		895.9419	1789.8692	1789.8483	11.7	0	70	5.9e-006	1	14320
	K.ASIHEAWTDGKEAMLR.Q	U	2		454.4823	1813.9002	1813.8781	12.2	1	(49)	0.00088	1	14679
	K.ASIHEAWTDGKEAMLR.Q	U	3		605.6407	1813.9002	1813.8781	12.2	1	(56)	0.00016	1	14680
	K.ASIHEAWTDGKEAMLR.Q	U	4		907.9575	1813.9004	1813.8781	12.3	1	76	1.8e-006	1	14681
	K.ASIHEAWTDGKEA->M<-LR.Q	U	2	Oxidation (M)	915.9511	1829.8877	1829.8730	8.02	1	(44)	0.0025	1	14885
	K.ASIHEAWTDGKEA->M<-LR.Q	U	1	Oxidation (M)	458.4809	1829.8945	1829.8730	11.7	1	(35)	0.019	1	14886
	K.ASIHEAWTDGKEA->M<-LR.Q	U	1	Oxidation (M)	610.9728	1829.8965	1829.8730	12.8	1	(29)	0.08	1	14888
	K.LLETIDQLYLEYAKR.A	U	1		934.5234	1867.0322	1867.0091	12.4	1	84	1.2e-007	1	15364
	K.LLETIDQLYLEYAKR.A	U	1		623.3520	1867.0343	1867.0091	13.5	1	(68)	5.1e-006	1	15365
	R.KQFGAQANVIGPWIQTK.M	U	2		629.3534	1885.0383	1885.0210	9.19	1	(38)	0.0046	1	15588
	R.KQFGAQANVIGPWIQTK.M	U	2		943.5318	1885.0490	1885.0210	14.9	1	90	2.7e-008	1	15593
	K.ILAGDKNYITEDELRR.E	U	1		953.5139	1905.0131	1904.9955	9.24	2	(11)	3.5	1	15866
	K.ILAGDKNYITEDELRR.E	U	2		636.0117	1905.0133	1904.9955	9.34	2	25	0.16	1	15867
	R.KDDPLTNLNTAFDVAER.F	U	4		959.9901	1917.9655	1917.9432	11.6	1	109	7.5e-010	1	16024
	R.KDDPLTNLNTAFDVAER.F	U	3		640.3303	1917.9690	1917.9432	13.4	1	(65)	1.9e-005	1	16027
	K.AGTQIENIEEDFRDGLK.L	U	6		645.6606	1933.9599	1933.9381	11.3	1	(48)	0.001	1	16221
	K.AGTQIENIEEDFRDGLK.L	U	4		967.9885	1933.9624	1933.9381	12.5	1	70	6.1e-006	1	16224
	R.MVSDINNAWGCLEQAEK.G	U	2		982.9581	1963.9016	1963.8768	12.6	0	87	1.1e-007	1	16565
	R.ISIEMHGTLEDQLSHLR.Q	U	3		990.0124	1978.0103	1977.9942	8.17	0	(110)	5.5e-010	1	16726
	R.ISIEMHGTLEDQLSHLR.Q	U	10		660.3460	1978.0160	1977.9942	11.0	0	(74)	2.1e-006	1	16732
	R.ISIEMHGTLEDQLSHLR.Q	U	1		495.5119	1978.0186	1977.9942	12.4	0	(65)	1.6e-005	1	16735
	R.->M<-VSDINNAWGCLEQAEK.G	U	1	Oxidation (M)	990.9554	1979.8962	1979.8717	12.4	0	(78)	7.8e-007	1	16755
	R.ISIE->M<-HGTLEDQLSHLR.Q	U	1	Oxidation (M)	998.0131	1994.0117	1993.9891	11.3	0	(110)	7e-010	1	16890
	R.ISIE->M<-HGTLEDQLSHLR.Q	U	4	Oxidation (M)	665.6781	1994.0125	1993.9891	11.7	0	116	1.6e-010	1	16891
	R.ISIE->M<-HGTLEDQLSHLR.Q	U	4	Oxidation (M)	499.5104	1994.0127	1993.9891	11.8	0	(78)	1.1e-006	1	16893
	K.AIMTYVSSFYHAFSGAQK.A		1		1004.4955	2006.9764	2006.9560	10.2	0	76	1.6e-006	1	17028
	K.AIMTYVSSFYHAFSGAQK.A		1		670.0005	2006.9798	2006.9560	11.9	0	(67)	1.4e-005	1	17029
	K.AI->M<-TYVSSFYHAFSGAQK.A		2	Oxidation (M)	1012.4863	2022.9580	2022.9509	3.48	0	(63)	3.2e-005	1	17216
	K.AI->M<-TYVSSFYHAFSGAQK.A		2	Oxidation (M)	675.3306	2022.9701	2022.9509	9.45	0	(59)	7.6e-005	1	17219
	K.VLAVNQENEQLMEDYEK.L	U	5		1026.4944	2050.9742	2050.9517	11.0	0	117	1.2e-010	1	17531
	R.KAGTQIENIEEDFRDGLK.L	U	2		1032.0371	2062.0597	2062.0331	12.9	2	(68)	9.2e-006	1	17626
	R.KAGTQIENIEEDFRDGLK.L	U	3		688.3607	2062.0602	2062.0331	13.1	2	73	2.9e-006	1	17628
	K.VLAVNQENEQL->M<-EDYEK.L	U	3	Oxidation (M)	1034.4862	2066.9579	2066.9466	5.45	0	(43)	0.0026	1	17664
	K.LRKDDPLTNLNTAFDVAER.F	U	3		730.0586	2187.1539	2187.1284	11.7	2	74	1.7e-006	1	18740
	K.LRKDDPLTNLNTAFDVAER.F	U	1		1094.5863	2187.1580	2187.1284	13.6	2	(62)	2.9e-005	1	18743
	R.ASFNHFDRDHSGTLGPEEFK.A	U	4		764.3616	2290.0631	2290.0403	9.93	1	30	0.059	1	19477
	R.ASFNHFDRDHSGTLGPEEFK.A	U	2		573.5231	2290.0632	2290.0403	9.98	1	(22)	0.4	1	19478
	R.ASFNHFDRDHSGTLGPEEFK.A	U	1		1146.0415	2290.0684	2290.0403	12.3	1	(19)	0.77	1	19484
	K.ACLISLGYDIGNDPQGEAEFAR.I	U	1		1198.5736	2395.1327	2395.1114	8.88	0	87	1.3e-007	1	20119
	R.TIPWLENRVPENTMHAMQQK.L	U	2		1212.1162	2422.2179	2422.1885	12.1	1	32	0.036	1	20256
	R.TIPWLENRVPENTMHAMQQK.L	U	3		808.4137	2422.2193	2422.1885	12.7	1	(16)	1.6	1	20258
	R.TIPWLENRVPENTMHAMQQK.L	U	1		606.5623	2422.2199	2422.1885	13.0	1	(5)	19	1	20261
	R.TIPWLENRVPENT->M<-HAMQQK.L	U	2	Oxidation (M)	813.7440	2438.2102	2438.1835	11.0	1	(8)	8.9	1	20327
	K.IDQLECDHQLIQEALIFDNK.H	U	2		1221.6156	2441.2166	2441.1897	11.1	0	85	1.8e-007	1	20336
	K.IDQLECDHQLIQEALIFDNK.H	U	2		814.7483	2441.2230	2441.1897	13.7	0	(55)	0.00018	1	20339
	R.VEQIAAIAQELNELDYYDSPSVNAR.C	U	1		1404.6968	2807.3790	2807.3613	6.30	0	72	4.3e-006	1	21897
	K.IVQTYHVNMAGTNPYTTITPQEINGK.W	U	1		1445.7405	2889.4664	2889.4331	11.5	0	(55)	0.00017	1	22112
	K.IVQTYHVNMAGTNPYTTITPQEINGK.W	U	1		964.1628	2889.4667	2889.4331	11.6	0	64	2.1e-005	1	22113
	K.IVQTYHVN->M<-AGTNPYTTITPQEINGK.W	U	1	Oxidation (M)	969.4913	2905.4522	2905.4280	8.31	0	(18)	1.1	1	22150
	K.VLAVNQENEQL->M<-EDYEKLASDLLEWIR.R	U	1	Oxidation (M)	1088.8900	3263.6482	3263.6019	14.2	1	42	0.0031	1	22743
	R.AAPFNNW->M<-EGA->M<-EDLQDTFIVHTIEEIQGLTTAHEQFK.A	U	1	2 Oxidation (M)	1099.2789	4393.0866	4393.0307	12.7	0	38	0.0076	1	23575
	K.KHEAFESDLAAHQDRVEQIAAIAQELNELDYYDSPSVNAR.C	U	1		1136.5546	4542.1892	4542.1687	4.51	2	61	4.1e-005	1	23615
tr|Q3UDC8|Q3UDC8_MOUSE	Eef2	Tr-type G domain-containing protein OS=Mus musculus OX=10090 GN=Eef2 PE=2 SV=1	96119	6076	293(225)	61(54)	25.65	73%	Q3UDC8_uniprot
	Peptide	Unique	Matches	Modification	Observed	Mr(expt)	Mr(calc)	ppm	Miss	Score	Expect	Rank	Query
	K.AGIIASAR.A		1		379.7336	757.4526	757.4446	10.6	0	39	0.0088	1	247
	R.FYAFGR.V		2		380.6963	759.3780	759.3704	9.96	0	31	0.044	1	254
	R.TILMMGR.Y		2		411.2265	820.4384	820.4299	10.4	0	36	0.014	1	614
	R.TIL->M<-MGR.Y		3	Oxidation (M)	419.2241	836.4337	836.4248	10.6	0	(24)	0.17	1	721
	K.FSVSPVVR.V		3		445.7638	889.5130	889.5022	12.2	0	49	0.00039	1	1153
	R.YFDPANGK.F		1		456.2215	910.4284	910.4185	10.9	0	46	0.00058	1	1308
	K.SDPVVSYR.E		3		461.7394	921.4643	921.4556	9.48	0	25	0.16	1	1418
	R.GGGQIIPTAR.R		5		485.2826	968.5506	968.5403	10.6	0	32	0.017	1	1878
	K.LIEKLDIK.L		2		486.3159	970.6172	970.6062	11.3	1	52	9.9e-005	1	1908
	K.GPLMMYISK.M		3		520.2761	1038.5377	1038.5242	13.0	0	49	0.00053	1	2690
	K.GPL->M<-MYISK.M		2	Oxidation (M)	528.2733	1054.5321	1054.5191	12.3	0	(30)	0.038	1	2881
	K.GPLM->M<-YISK.M		2	Oxidation (M)	528.2737	1054.5328	1054.5191	13.0	0	(29)	0.055	1	2882
	K.GVQYLNEIK.D		1		532.2984	1062.5822	1062.5709	10.6	0	32	0.035	1	2987
	K.GPL->M<-->M<-YISK.M		2	2 Oxidation (M)	536.2711	1070.5276	1070.5140	12.7	0	(13)	2.2	1	3050
	R.IKPVLMMNK.M		2		537.3204	1072.6263	1072.6137	11.8	0	(28)	0.067	1	3087
	R.IKPVLMMNK.M		1		358.5498	1072.6276	1072.6137	13.0	0	56	0.00012	1	3088
	R.IMGPNYTPGK.K		2		539.2792	1076.5439	1076.5325	10.7	0	54	0.00025	1	3136
	K.QFAEMYVAK.F		2		543.7740	1085.5335	1085.5215	11.1	0	44	0.0017	1	3255
	R.IKPVL->M<-MNK.M		1	Oxidation (M)	545.3170	1088.6195	1088.6086	10.0	0	(32)	0.026	1	3311
	R.IKPVL->M<-MNK.M		2	Oxidation (M)	363.8807	1088.6201	1088.6086	10.6	0	(47)	0.00075	1	3312
	R.IKPVLM->M<-NK.M		1	Oxidation (M)	363.8807	1088.6204	1088.6086	10.9	0	(27)	0.073	1	3313
	M.VNFTVDQIR.A		3		546.3021	1090.5897	1090.5771	11.5	0	54	0.00025	1	3332
	R.I->M<-GPNYTPGK.K		2	Oxidation (M)	547.2758	1092.5371	1092.5274	8.89	0	(36)	0.013	1	3368
	R.VFSGVVSTGLK.V		1		547.3235	1092.6324	1092.6179	13.3	0	48	0.00035	1	3376
	K.QFAE->M<-YVAK.F		2	Oxidation (M)	551.7713	1101.5280	1101.5165	10.5	0	(34)	0.018	1	3457
	K.VFDAIMNFR.K		6		556.7886	1111.5627	1111.5484	12.8	0	52	0.0003	1	3594
	K.STLTDSLVCK.A		3		562.2932	1122.5719	1122.5591	11.4	0	67	7.8e-006	1	3773
	K.VFDAI->M<-NFR.K		2	Oxidation (M)	564.7861	1127.5577	1127.5434	12.7	0	(51)	0.00036	1	3831
	K.YEWDVAEAR.K		3		569.7689	1137.5232	1137.5091	12.4	0	54	0.0002	1	4021
	R.IMGPNYTPGKK.E		2		603.3268	1204.6390	1204.6274	9.63	1	58	0.00011	1	4995
	R.IMGPNYTPGKK.E		1		402.5555	1204.6448	1204.6274	14.4	1	(51)	0.0005	1	4999
	K.EGALCEENMR.G		2		604.7618	1207.5091	1207.4961	10.8	0	59	2.4e-005	1	5047
	R.I->M<-GPNYTPGKK.E		1	Oxidation (M)	611.3248	1220.6350	1220.6223	10.4	1	(51)	0.00044	1	5230
	R.I->M<-GPNYTPGKK.E		1	Oxidation (M)	407.8861	1220.6366	1220.6223	11.7	1	(21)	0.49	1	5231
	K.VFDAIMNFRK.E		1		414.2268	1239.6587	1239.6434	12.3	1	(20)	0.43	1	5528
	K.VFDAI->M<-NFRK.E		1	Oxidation (M)	628.8342	1255.6538	1255.6383	12.3	1	47	0.001	1	5778
	K.YEWDVAEARK.I		1		422.8791	1265.6154	1265.6040	8.95	1	(29)	0.059	1	5947
	K.YEWDVAEARK.I		1		633.8168	1265.6191	1265.6040	11.9	1	31	0.036	1	5948
	R.YFDPANGKFSK.S		1		637.3221	1272.6297	1272.6139	12.5	1	3	28	1	6053
	K.EDLYLKPIQR.T		2		637.8657	1273.7168	1273.7030	10.8	0	46	0.00096	1	6078
	K.EDLYLKPIQR.T		3		425.5798	1273.7177	1273.7030	11.5	0	(40)	0.0041	1	6080
	R.NMSVIAHVDHGK.S		2		654.3363	1306.6580	1306.6452	9.83	0	(65)	1.7e-005	1	6645
	R.NMSVIAHVDHGK.S		2		436.5606	1306.6599	1306.6452	11.3	0	(60)	5.9e-005	1	6646
	K.DSVVAGFQWATK.E		3		654.8405	1307.6665	1307.6510	11.8	0	27	0.12	1	6687
	R.N->M<-SVIAHVDHGK.S		1	Oxidation (M)	441.8913	1322.6522	1322.6401	9.10	0	(35)	0.016	1	6931
	R.N->M<-SVIAHVDHGK.S		2	Oxidation (M)	662.3359	1322.6572	1322.6401	12.9	0	70	5.2e-006	1	6934
	R.VAVEAKNPADLPK.L		1		676.3887	1350.7629	1350.7507	9.05	1	9	3.1	1	7391
	R.CLYASVLTAQPR.L		2		689.8693	1377.7241	1377.7075	12.1	0	63	2.8e-005	1	7852
	K.KEDLYLKPIQR.T		1		701.9138	1401.8130	1401.7980	10.7	1	(22)	0.14	1	8257
	K.KEDLYLKPIQR.T		2		468.2801	1401.8184	1401.7980	14.6	1	73	1.2e-006	1	8260
	K.LDIKLDSEDKDK.E		1		709.8793	1417.7441	1417.7300	9.94	2	30	0.058	1	8522
	K.LDIKLDSEDKDK.E		1		473.5887	1417.7443	1417.7300	10.1	2	(15)	1.9	1	8523
	K.DLEEDHACIPIK.K		3		720.3525	1438.6904	1438.6762	9.87	0	55	0.00015	1	8841
	K.EGIPALDNFLDKL.-		1		722.8960	1443.7774	1443.7609	11.4	1	32	0.035	1	8955
	R.TFCQLILDPIFK.V		3		747.9135	1493.8125	1493.7952	11.5	0	55	0.00012	1	9773
	R.RCLYASVLTAQPR.L		1		512.2822	1533.8247	1533.8086	10.5	1	(37)	0.0099	1	10430
	R.RCLYASVLTAQPR.L		2		767.9198	1533.8250	1533.8086	10.7	1	56	0.00013	1	10431
	K.DLEEDHACIPIKK.S		2		523.2716	1566.7930	1566.7712	13.9	1	22	0.4	1	10980
	K.DLEEDHACIPIKK.S		1		392.7056	1566.7933	1566.7712	14.1	1	(6)	16	1	10981
	R.ETVSEESNVLCLSK.S		4		797.8941	1593.7736	1593.7556	11.3	0	70	5.6e-006	1	11400
	K.TGTITTFEHAHNMR.V		2		808.3929	1614.7712	1614.7573	8.63	0	103	2.9e-009	1	11743
	K.TGTITTFEHAHNMR.V		2		404.7010	1614.7750	1614.7573	11.0	0	(48)	0.00094	1	11747
	K.TGTITTFEHAHNMR.V		3		539.2662	1614.7769	1614.7573	12.1	0	(38)	0.0085	1	11748
	K.TGTITTFEHAHN->M<-R.V		4	Oxidation (M)	816.3910	1630.7674	1630.7522	9.34	0	(69)	7e-006	1	11977
	K.LDSEDKDKEGKPLLK.A		1		857.9727	1713.9309	1713.9148	9.36	2	45	0.0014	1	13215
	K.LDSEDKDKEGKPLLK.A		1		429.4901	1713.9311	1713.9148	9.48	2	(26)	0.1	1	13216
	K.LDSEDKDKEGKPLLK.A		1		572.3182	1713.9329	1713.9148	10.5	2	(19)	0.56	1	13218
	R.YLAEKYEWDVAEAR.K		8		871.9324	1741.8503	1741.8311	11.0	1	82	3.6e-007	1	13684
	R.YLAEKYEWDVAEAR.K		6		581.6249	1741.8530	1741.8311	12.6	1	(75)	1.9e-006	1	13688
	K.GLKEGIPALDNFLDKL.-		1		871.9983	1741.9820	1741.9614	11.8	2	49	0.00029	1	13699
	K.GLKEGIPALDNFLDKL.-		1		581.6681	1741.9826	1741.9614	12.2	2	(47)	0.00049	1	13700
	R.FDVHDVTLHADAIHR.G		1		582.6354	1744.8843	1744.8645	11.3	0	67	1.2e-005	1	13729
	K.AYLPVNESFGFTADLR.S		13		900.4622	1798.9098	1798.8890	11.5	0	93	2.7e-008	1	14421
	R.YLAEKYEWDVAEARK.I		1		935.9781	1869.9416	1869.9261	8.33	2	(54)	0.00024	1	15389
	R.YLAEKYEWDVAEARK.I		1		624.3228	1869.9464	1869.9261	10.9	2	67	1.2e-005	1	15390
	R.GHVFEESQVAGTPMFVVK.A		2		654.6729	1960.9969	1960.9717	12.8	0	(73)	3.4e-006	1	16534
	R.GHVFEESQVAGTPMFVVK.A		2		981.5059	1960.9972	1960.9717	13.0	0	100	6.3e-009	1	16535
	R.GHVFEESQVAGTP->M<-FVVK.A		3	Oxidation (M)	989.5036	1976.9926	1976.9666	13.2	0	(84)	2.5e-007	1	16703
	R.GHVFEESQVAGTP->M<-FVVK.A		3	Oxidation (M)	660.0055	1976.9946	1976.9666	14.2	0	(42)	0.0045	1	16704
	R.CELLYEGPPDDEAAMGIK.S		6		1004.4642	2006.9138	2006.8965	8.61	0	(60)	4.9e-005	1	17018
	R.CELLYEGPPDDEAA->M<-GIK.S		2	Oxidation (M)	1012.4623	2022.9101	2022.8914	9.25	0	74	1.7e-006	1	17214
	K.IWCFGPDGTGPNILTDITK.G		2		1053.0325	2104.0504	2104.0300	9.71	0	106	1.8e-009	1	18011
	K.RGHVFEESQVAGTPMFVVK.A		1		706.7059	2117.0958	2117.0728	10.8	1	47	0.0011	1	18142
	K.RGHVFEESQVAGTP->M<-FVVK.A		1	Oxidation (M)	1067.5532	2133.0919	2133.0677	11.3	1	(46)	0.0015	1	18247
	K.ARPFPDGLAEDIDKGEVSAR.Q		8		1072.0549	2142.0953	2142.0705	11.6	1	(77)	1.1e-006	1	18312
	K.ARPFPDGLAEDIDKGEVSAR.Q		9		536.5311	2142.0954	2142.0705	11.6	1	(53)	0.00029	1	18315
	K.ARPFPDGLAEDIDKGEVSAR.Q		19		715.0392	2142.0957	2142.0705	11.8	1	81	4.6e-007	1	18318
	K.STAISLFYELSENDLNFIK.Q		16		1102.5710	2203.1275	2203.1048	10.3	0	97	1e-008	1	18860
	R.ALLELQLEPEELYQTFQR.I		1		1110.5946	2219.1746	2219.1474	12.3	0	66	1.1e-005	1	18997
	R.KIWCFGPDGTGPNILTDITK.G		2		1117.0819	2232.1493	2232.1249	10.9	1	97	9.4e-009	1	19060
	R.KIWCFGPDGTGPNILTDITK.G		1		745.0597	2232.1572	2232.1249	14.5	1	(76)	1.1e-006	1	19061
	K.YRCELLYEGPPDDEAAMGIK.S		2		776.3680	2326.0823	2326.0609	9.18	1	(46)	0.0015	1	19705
	K.YRCELLYEGPPDDEAAMGIK.S		2		1164.0503	2326.0860	2326.0609	10.8	1	70	5.6e-006	1	19706
	K.YRCELLYEGPPDDEAA->M<-GIK.S		1	Oxidation (M)	781.7017	2342.0832	2342.0558	11.7	1	(16)	1.2	1	19820
	K.GVQYLNEIKDSVVAGFQWATK.E		1		1177.1234	2352.2323	2352.2114	8.87	1	98	7.6e-009	1	19889
	K.GVQYLNEIKDSVVAGFQWATK.E		2		785.0866	2352.2380	2352.2114	11.3	1	(54)	0.00019	1	19893
	R.IMGPNYTPGKKEDLYLKPIQR.T		1		1231.1762	2460.3377	2460.3199	7.27	2	(54)	0.00011	1	20467
	R.IMGPNYTPGKKEDLYLKPIQR.T		1		821.1221	2460.3446	2460.3199	10.0	2	66	6.7e-006	1	20468
	R.IMGPNYTPGKKEDLYLKPIQR.T		1		493.0772	2460.3497	2460.3199	12.1	2	(34)	0.0092	1	20470
	R.IMGPNYTPGKKEDLYLKPIQR.T		2		616.0960	2460.3549	2460.3199	14.3	2	(39)	0.0028	1	20471
	R.I->M<-GPNYTPGKKEDLYLKPIQR.T		1	Oxidation (M)	620.0933	2476.3439	2476.3148	11.8	2	(23)	0.14	1	20569
	R.I->M<-GPNYTPGKKEDLYLKPIQR.T		1	Oxidation (M)	826.4570	2476.3493	2476.3148	13.9	2	(22)	0.17	1	20570
	R.VTDGALVVVDCVSGVCVQTETVLR.Q		16		1288.6748	2575.3350	2575.2986	14.1	0	80	4.7e-007	1	21079
	R.WLPAGDALLQMITIHLPSPVTAQK.Y		1		1300.7324	2599.4503	2599.4196	11.8	0	(31)	0.0095	1	21183
	R.WLPAGDALLQMITIHLPSPVTAQK.Y		1		867.4914	2599.4523	2599.4196	12.6	0	(32)	0.0072	1	21185
	R.WLPAGDALLQ->M<-ITIHLPSPVTAQK.Y		1	Oxidation (M)	1308.7291	2615.4437	2615.4145	11.2	0	61	1.4e-005	1	21259
	R.WLPAGDALLQ->M<-ITIHLPSPVTAQK.Y		1	Oxidation (M)	872.8228	2615.4464	2615.4145	12.2	0	(34)	0.0056	1	21260
	R.RWLPAGDALLQMITIHLPSPVTAQK.Y		1		689.8942	2755.5478	2755.5207	9.84	1	(57)	1.8e-005	1	21730
	R.RWLPAGDALLQMITIHLPSPVTAQK.Y		1		919.5254	2755.5543	2755.5207	12.2	1	(66)	2.8e-006	1	21731
	R.YVEPIEDVPCGNIVGLVGVDQFLVK.T		1		920.4943	2758.4611	2758.4252	13.0	0	(64)	1.9e-005	1	21738
	R.YVEPIEDVPCGNIVGLVGVDQFLVK.T		2		1380.2380	2758.4615	2758.4252	13.2	0	68	6.5e-006	1	21739
	R.RWLPAGDALLQ->M<-ITIHLPSPVTAQK.Y		1	Oxidation (M)	693.8946	2771.5495	2771.5156	12.2	1	69	1.1e-006	1	21785
	K.DGSGFLINLIDSPGHVDFSSEVTAALR.V		1		1409.2217	2816.4288	2816.3981	10.9	0	58	9.2e-005	1	21926
	K.DGSGFLINLIDSPGHVDFSSEVTAALR.V		6		939.8192	2816.4356	2816.3981	13.3	0	(46)	0.0013	1	21929
	R.LMEPIYLVEIQCPEQVVGGIYGVLNR.K		1		1495.2965	2988.5785	2988.5453	11.1	0	(48)	0.0005	1	22313
	R.L->M<-EPIYLVEIQCPEQVVGGIYGVLNR.K		1	Oxidation (M)	1503.2961	3004.5777	3004.5402	12.5	0	55	0.00011	1	22343
	R.SNTGGQAFPQCVFDHWQILPGDPFDNSSRPSQVVAETR.K	U	1		1062.0127	4244.0217	4243.9771	10.5	0	(7)	11	1	23497
	R.SNTGGQAFPQCVFDHWQILPGDPFDNSSRPSQVVAETR.K	U	1		1415.6826	4244.0258	4243.9771	11.5	0	16	1.3	1	23499
sp|Q3U7R1|ESYT1_MOUSE	Esyt1	Extended synaptotagmin-1 OS=Mus musculus OX=10090 GN=Esyt1 PE=1 SV=2	121707	4576	212(154)	61(48)	6.91	56%	Q3U7R1_uniprot
	Peptide	Unique	Matches	Modification	Observed	Mr(expt)	Mr(calc)	ppm	Miss	Score	Expect	Rank	Query
	R.FLGGLVK.G	U	4		367.2383	732.4621	732.4534	11.8	0	44	0.00048	1	129
	R.AQDLPLK.K	U	1		392.7357	783.4568	783.4490	9.87	0	24	0.12	1	374
	R.KLDVSVK.S	U	1		394.7519	787.4892	787.4803	11.3	1	22	0.14	1	411
	R.IHLLAAR.G	U	3		397.2606	792.5066	792.4970	12.2	0	27	0.0067	1	440
	R.AEDLPLR.K	U	1		407.2292	812.4439	812.4392	5.78	0	42	0.0021	1	555
	K.SDPYALVR.V	U	2		460.7509	919.4873	919.4763	11.9	0	17	1.2	1	1407
	R.FFLQDPR.S	U	4		461.7483	921.4820	921.4709	12.1	0	43	0.0022	1	1423
	R.AEDLPLRK.G	U	1		471.2767	940.5389	940.5341	5.06	1	12	1.4	1	1591
	K.DRFLGGLVK.G	U	2		502.8006	1003.5866	1003.5815	5.10	1	27	0.051	1	2315
	R.QLLDDEER.I	U	1		509.2512	1016.4878	1016.4774	10.2	0	32	0.033	1	2458
	K.G->M<-QLHGVLR.V	U	1	Oxidation (M)	513.7847	1025.5548	1025.5440	10.5	0	39	0.0053	1	2561
	R.VELGEKPLR.I	U	4		520.8161	1039.6176	1039.6026	14.5	0	50	0.0002	1	2710
	R.SQELDVQVK.D	U	2		523.2856	1044.5566	1044.5451	11.0	0	43	0.0036	1	2748
	R.VGTQTFCSR.V	U	1		528.2565	1054.4984	1054.4866	11.2	0	51	0.00028	1	2878
	K.LISIIHSCR.A	U	1		549.8140	1097.6134	1097.6015	10.8	0	42	0.0019	1	3425
	R.TLNPEFNER.F	U	3		560.2804	1118.5462	1118.5356	9.51	0	32	0.037	1	3715
	K.LLAETVAPAVR.G	U	2		570.3494	1138.6843	1138.6710	11.7	0	76	3.4e-007	1	4050
	K.DLDKDDFLGR.Y	U	1		597.2950	1192.5755	1192.5724	2.61	1	1	48	2	4810
	R.ILYLDYSEIR.F	U	3		642.8533	1283.6920	1283.6761	12.4	0	59	5.4e-005	1	6252
	R.ALTLGALTLPLAR.L	U	2		655.4224	1308.8303	1308.8129	13.3	0	72	1.6e-007	1	6719
	R.ITAETLYMSHR.E	U	2		441.2285	1320.6637	1320.6496	10.7	0	(55)	0.00017	1	6894
	R.ITAETLYMSHR.E	U	2		661.3396	1320.6646	1320.6496	11.4	0	81	4.6e-007	1	6896
	R.THVVREDLNPR.W	U	1		668.3654	1334.7162	1334.7055	8.00	1	33	0.026	1	7124
	R.THVVREDLNPR.W	U	2		445.9141	1334.7205	1334.7055	11.2	1	(19)	0.52	1	7126
	R.ITAETLY->M<-SHR.E	U	1	Oxidation (M)	669.3337	1336.6528	1336.6445	6.20	0	(48)	0.00074	1	7145
	R.ITAETLY->M<-SHR.E	U	1	Oxidation (M)	446.5594	1336.6563	1336.6445	8.85	0	(31)	0.039	1	7146
	R.IHVLEAQDLIAK.D	U	2		675.4003	1348.7860	1348.7714	10.8	0	(47)	0.00022	1	7361
	R.IHVLEAQDLIAK.D	U	2		450.6026	1348.7861	1348.7714	10.9	0	69	1.5e-006	1	7362
	R.FPTVPGAQDWDR.E	U	2		694.8409	1387.6672	1387.6521	10.9	0	53	0.00028	1	7995
	K.LTVWYHSDEQK.L	U	1		703.3477	1404.6808	1404.6674	9.54	0	22	0.35	1	8299
	R.KPHAESLELQVR.G	U	2		703.8951	1405.7756	1405.7677	5.60	0	(59)	5.5e-005	1	8317
	R.KPHAESLELQVR.G	U	2		352.4529	1405.7825	1405.7677	10.5	0	(43)	0.0017	1	8319
	R.KPHAESLELQVR.G	U	5		469.6022	1405.7847	1405.7677	12.1	0	73	1.9e-006	1	8325
	R.LEWLSLLPDAEK.L	U	1		707.3933	1412.7721	1412.7551	12.0	0	60	4.6e-005	1	8439
	R.FEWDLPLDGTLR.R	U	1		731.3815	1460.7485	1460.7300	12.7	0	53	0.00033	1	9247
	R.GANPHLQTFTFTR.V	U	3		745.3885	1488.7624	1488.7474	10.1	0	(46)	0.0016	1	9680
	R.GANPHLQTFTFTR.V	U	3		497.2621	1488.7645	1488.7474	11.5	0	49	0.00074	1	9681
	R.ELPAWVSFPDVEK.A	U	1		758.8980	1515.7815	1515.7609	13.5	0	55	0.0002	1	10120
	R.SQELDVQVKDDSR.A	U	5		759.8797	1517.7448	1517.7322	8.36	1	96	1.8e-008	1	10131
	R.SQELDVQVKDDSR.A	U	1		506.9232	1517.7478	1517.7322	10.3	1	(38)	0.011	1	10134
	K.SSELAAALLSVFLER.A	U	1		535.9736	1604.8991	1604.8773	13.5	0	(82)	1.7e-007	1	11612
	K.SSELAAALLSVFLER.A	U	2		803.4579	1604.9012	1604.8773	14.9	0	87	6.3e-008	1	11614
	R.FEWDLPLDGTLRR.K	U	3		539.9578	1616.8515	1616.8311	12.6	1	39	0.0069	1	11777
	R.FEWDLPLDGTLRR.K	U	2		809.4349	1616.8553	1616.8311	15.0	1	(21)	0.49	1	11781
	R.IHVLEAQDLIAKDR.F	U	1		810.9662	1619.9178	1619.8995	11.3	1	49	0.0003	1	11817
	R.IHVLEAQDLIAKDR.F	U	1		405.9868	1619.9182	1619.8995	11.5	1	(37)	0.0044	1	11818
	R.IHVLEAQDLIAKDR.F	U	1		540.9805	1619.9196	1619.8995	12.4	1	(43)	0.0012	1	11819
	R.DLPDPYVSVLLLPDK.N	U	1		842.4741	1682.9337	1682.9131	12.2	0	72	2.4e-006	1	12755
	K.EPNPMVQLSVQDVTR.E	U	1		856.9455	1711.8764	1711.8563	11.8	0	39	0.0064	1	13179
	K.ATYSTNSPVWEEAFR.F	U	3		879.4211	1756.8276	1756.8056	12.5	0	81	3.8e-007	1	13888
	R.LLVPLVPDLQDVAQLR.S	U	2		895.0436	1788.0726	1788.0509	12.1	0	(52)	2.1e-005	1	14298
	R.LLVPLVPDLQDVAQLR.S	U	1		597.0323	1788.0752	1788.0509	13.6	0	79	3.6e-008	1	14300
	K.IVAQVWPFLGQYMEK.L	U	1		603.6578	1807.9517	1807.9331	10.3	0	(33)	0.031	1	14557
	K.IVAQVWPFLGQYMEK.L	U	2		904.9851	1807.9557	1807.9331	12.5	0	59	7.1e-005	1	14560
	K.IVAQVWPFLGQY->M<-EK.L	U	1	Oxidation (M)	912.9838	1823.9531	1823.9280	13.8	0	(24)	0.21	1	14822
	R.LTHGDSPSEAPVGPLGQVK.L	U	4		945.0015	1887.9885	1887.9691	10.3	0	102	3.7e-009	1	15639
	R.LTHGDSPSEAPVGPLGQVK.L	U	3		630.3376	1887.9909	1887.9691	11.6	0	(33)	0.029	1	15642
	R.DLPDPYVSVLLLPDKNR.S	U	1		977.5502	1953.0858	1953.0571	14.7	1	71	2.2e-006	1	16465
	K.GTKPPSPYATITVGETSHK.T	U	4		986.0217	1970.0288	1970.0109	9.08	0	(73)	2.5e-006	1	16632
	K.GTKPPSPYATITVGETSHK.T	U	2		657.6839	1970.0299	1970.0109	9.63	0	88	7.1e-008	1	16634
	K.GTKPPSPYATITVGETSHK.T	U	2		493.5157	1970.0338	1970.0109	11.6	0	(46)	0.0012	1	16640
	K.GNKEPNPMVQLSVQDVTR.E	U	2		671.3550	2011.0433	2011.0157	13.7	1	(60)	5.6e-005	1	17059
	K.GNKEPNPMVQLSVQDVTR.E	U	3		1006.5295	2011.0444	2011.0157	14.3	1	121	4.1e-011	1	17060
	K.GNKEPNP->M<-VQLSVQDVTR.E	U	3	Oxidation (M)	1014.5238	2027.0330	2027.0106	11.1	1	(83)	3.2e-007	1	17267
	K.GNKEPNP->M<-VQLSVQDVTR.E	U	2	Oxidation (M)	676.6851	2027.0334	2027.0106	11.2	1	(76)	1.4e-006	1	17268
	K.TVSQSSAPVWEESASFLIR.K	U	11		1047.5416	2093.0687	2093.0429	12.3	0	97	1.3e-008	1	17912
	R.KGTKPPSPYATITVGETSHK.T	U	2		700.3817	2098.1233	2098.1059	8.31	1	62	2.7e-005	1	17954
	R.KGTKPPSPYATITVGETSHK.T	U	3		1050.0696	2098.1246	2098.1059	8.93	1	(61)	3.3e-005	1	17955
	R.KGTKPPSPYATITVGETSHK.T	U	3		525.5394	2098.1284	2098.1059	10.7	1	(31)	0.029	1	17960
	K.KGNKEPNPMVQLSVQDVTR.E	U	1		535.7923	2139.1401	2139.1106	13.8	2	(38)	0.0065	1	18286
	K.KGNKEPNPMVQLSVQDVTR.E	U	1		714.0541	2139.1406	2139.1106	14.0	2	65	1.3e-005	1	18287
	R.GITSRPEPPSAAILVVYLDR.A	U	7		1077.6122	2153.2098	2153.1844	11.8	0	(56)	4.8e-005	1	18439
	R.GITSRPEPPSAAILVVYLDR.A	U	17		718.7446	2153.2119	2153.1844	12.7	0	58	2.6e-005	1	18441
	K.KGNKEPNP->M<-VQLSVQDVTR.E	U	1	Oxidation (M)	719.3832	2155.1279	2155.1055	10.4	2	(23)	0.25	1	18471
	R.ELPAWVSFPDVEKAEWLNK.I	U	1		1129.5928	2257.1710	2257.1419	12.9	1	(42)	0.0038	1	19245
	R.ELPAWVSFPDVEKAEWLNK.I	U	1		753.3978	2257.1715	2257.1419	13.1	1	45	0.0018	1	19246
	R.QLLDDEERITAETLYMSHR.E	U	2		1160.5785	2319.1424	2319.1165	11.2	1	(26)	0.15	1	19662
	R.QLLDDEERITAETLYMSHR.E	U	2		580.7937	2319.1457	2319.1165	12.6	1	(12)	4.6	1	19664
	R.QLLDDEERITAETLY->M<-SHR.E	U	2	Oxidation (M)	779.3876	2335.1411	2335.1114	12.7	1	30	0.065	1	19785
	R.QLLDDEERITAETLY->M<-SHR.E	U	1	Oxidation (M)	1168.5794	2335.1441	2335.1114	14.0	1	(11)	4.7	1	19787
	R.DGGSGVPPAGPGAASEALAVLTSFGR.R	U	1		781.0757	2340.2054	2340.1710	14.7	0	33	0.026	1	19814
	R.VILEPLTGDLPIVGAVSMFFIK.R	U	2		1180.1882	2358.3619	2358.3273	14.7	0	84	2.1e-008	1	19939
	K.LTVWYHSDEQKLISIIHSCR.A	U	1		622.0793	2484.2880	2484.2583	11.9	1	17	1.1	1	20603
	K.VLQAGVLDNWYPLQGGQGQVHLR.L	U	4		850.1299	2547.3680	2547.3347	13.1	0	(85)	8.4e-008	1	20904
	K.VLQAGVLDNWYPLQGGQGQVHLR.L	U	3		1274.6920	2547.3695	2547.3347	13.7	0	106	7.6e-010	1	20906
	R.LLTASELTLDQWFQLSSSGPNSR.L	U	3		1275.6584	2549.3023	2549.2762	10.3	0	100	5.3e-009	1	20923
	R.TLNPEFNERFEWDLPLDGTLR.R	U	1		854.7695	2561.2868	2561.2550	12.4	1	24	0.25	1	20988
	R.LEWLSLLPDAEKLDQVLQWNR.G	U	2		856.1387	2565.3942	2565.3591	13.7	1	78	4.3e-007	1	21011
	R.ILYLDYSEIRFPTVPGAQDWDR.E	U	1		885.4582	2653.3527	2653.3176	13.2	1	16	1.4	1	21384
	R.LTPRPTAAELEEVLQVNSLIQTQK.S	U	1		1339.7556	2677.4967	2677.4650	11.8	0	(69)	9.7e-007	1	21461
	R.LTPRPTAAELEEVLQVNSLIQTQK.S	U	1		670.3820	2677.4990	2677.4650	12.7	0	(46)	0.0002	1	21462
	R.LTPRPTAAELEEVLQVNSLIQTQK.S	U	2		893.5076	2677.5009	2677.4650	13.4	0	72	5.4e-007	1	21463
	R.GITSRPEPPSAAILVVYLDRAQDLPLKK.G	U	1		762.6956	3046.7534	3046.7179	11.7	2	8	0.62	1	22408
	R.ESLETGSSVDAPPRPYHTTPNSHFGTENVLR.I	U	2		1132.5581	3394.6525	3394.6178	10.2	0	(17)	1.2	1	22907
	R.ESLETGSSVDAPPRPYHTTPNSHFGTENVLR.I	U	2		849.6707	3394.6535	3394.6178	10.5	0	21	0.46	1	22908
	R.FPTVPGAQDWDRESLETGSSVDAPPRPYHTTPNSHFGTENVLR.I	U	1		953.8677	4764.3020	4764.2593	8.96	1	1	29	1	23666
tr|B9EHN0|B9EHN0_MOUSE	Uba1	E1 ubiquitin-activating enzyme OS=Mus musculus OX=10090 GN=Uba1 PE=1 SV=1	118931	4402	205(159)	47(44)	6.65	63%	B9EHN0_uniprot
	Peptide	Unique	Matches	Modification	Observed	Mr(expt)	Mr(calc)	ppm	Miss	Score	Expect	Rank	Query
	R.GLGVEIAK.N	U	3		393.7434	785.4722	785.4647	9.57	0	34	0.024	1	392
	K.NIILGGVK.A		2		407.2679	812.5211	812.5120	11.3	0	37	0.0031	1	561
	K.SIPICTLK.N		2		466.2731	930.5317	930.5208	11.7	0	11	3.8	1	1503
	K.QFLDYFK.T		3		480.7514	959.4882	959.4753	13.5	0	34	0.021	1	1769
	R.DEFEGLFK.Q		3		492.7433	983.4721	983.4600	12.3	0	27	0.071	1	2066
	K->.<-QNSLDEDLIR.K	U	1	Gln->pyro-Glu (N-term Q)	593.2979	1184.5813	1184.5673	11.8	0	(13)	2.4	1	4694
	K.QNSLDEDLIR.K	U	2		601.8117	1201.6089	1201.5939	12.5	0	57	0.00011	1	4947
	R.KPLLESGTLGTK.G		1		415.2509	1242.7308	1242.7183	10.0	0	(51)	0.00022	1	5584
	R.KPLLESGTLGTK.G		2		622.3740	1242.7334	1242.7183	12.1	0	76	6.3e-007	1	5586
	R.AENYDISPADR.H	U	3		625.7904	1249.5663	1249.5575	7.04	0	52	0.0002	1	5686
	R->.<-QLYVLGHEAMK.M		2	Gln->pyro-Glu (N-term Q)	636.3351	1270.6557	1270.6380	14.0	0	(30)	0.07	1	6030
	R->.<-QLYVLGHEA->M<-K.M		1	Gln->pyro-Glu (N-term Q); Oxidation (M)	644.3314	1286.6483	1286.6329	12.0	0	(35)	0.021	1	6283
	R.LDQPMTEIVSR.V	U	3		644.8390	1287.6634	1287.6493	11.0	0	79	7.6e-007	1	6295
	R.QLYVLGHEAMK.M		2		644.8467	1287.6789	1287.6645	11.2	0	51	0.00055	1	6300
	R.QLYVLGHEAMK.M		1		430.2336	1287.6790	1287.6645	11.2	0	(5)	21	1	6302
	R.LDQP->M<-TEIVSR.V	U	2	Oxidation (M)	652.8370	1303.6594	1303.6442	11.7	0	(60)	6.3e-005	1	6594
	R.QLYVLGHEA->M<-K.M		1	Oxidation (M)	652.8433	1303.6720	1303.6594	9.61	0	(29)	0.075	1	6597
	K->.<-QNSLDEDLIRK.L	U	1	Gln->pyro-Glu (N-term Q)	657.3457	1312.6768	1312.6623	11.1	1	(42)	0.0034	1	6771
	K.QNSLDEDLIRK.L	U	2		665.8588	1329.7031	1329.6888	10.8	1	51	0.00047	1	7055
	K.QNSLDEDLIRK.L	U	1		444.2420	1329.7041	1329.6888	11.5	1	(40)	0.0057	1	7056
	K.ATLPSPDKLPGFK.M	U	4		685.8951	1369.7756	1369.7605	11.0	1	51	0.00032	1	7696
	K.ATLPSPDKLPGFK.M	U	6		457.5994	1369.7763	1369.7605	11.5	1	(50)	0.0004	1	7699
	K.MLQTSSVLVSGLR.G	U	2		695.8985	1389.7824	1389.7650	12.6	0	93	1.5e-008	1	8042
	K.VVQGHQQLDSYK.N	U	2		701.3665	1400.7185	1400.7048	9.75	0	60	6.2e-005	1	8227
	K.VVQGHQQLDSYK.N	U	1		467.9143	1400.7211	1400.7048	11.6	0	(44)	0.0024	1	8228
	R->.<-QFLFRPWDVTK.L	U	1	Gln->pyro-Glu (N-term Q)	710.3840	1418.7535	1418.7347	13.3	0	(41)	0.0044	1	8549
	R.QFLFRPWDVTK.L	U	3		718.8964	1435.7783	1435.7612	11.9	0	60	4.2e-005	1	8795
	R.QFLFRPWDVTK.L	U	3		479.6001	1435.7784	1435.7612	11.9	0	(13)	2.3	1	8796
	K.DNPGVVTCLDEAR.H	U	3		723.3484	1444.6823	1444.6617	14.3	0	63	2.1e-005	1	8968
	K.NGSEADIDESLYSR.Q	U	2		778.3548	1554.6950	1554.6798	9.83	0	91	2.8e-008	1	10785
	K.ERLDQPMTEIVSR.V	U	1		787.4129	1572.8112	1572.7930	11.6	1	52	0.00039	1	11100
	K.ERLDQPMTEIVSR.V	U	1		525.2779	1572.8118	1572.7930	12.0	1	(41)	0.0049	1	11101
	K->.<-QPAENVNQYLTDSK.F	U	2	Gln->pyro-Glu (N-term Q)	795.3852	1588.7558	1588.7369	11.9	0	(32)	0.037	1	11337
	K.QPAENVNQYLTDSK.F	U	4		803.8984	1605.7822	1605.7634	11.7	0	71	4.2e-006	1	11620
	K.YFLVGAGAIGCELLK.N		6		805.9445	1609.8744	1609.8538	12.8	0	57	8.1e-005	1	11678
	R.LAGTQPLEVLEAVQR.S	U	2		541.9799	1622.9179	1622.8992	11.6	0	109	2.8e-010	1	11868
	R.LAGTQPLEVLEAVQR.S	U	3		812.4669	1622.9193	1622.8992	12.4	0	(97)	4.5e-009	1	11869
	R.YDGQVAVFGSDFQEK.L	U	3		845.4013	1688.7879	1688.7682	11.7	0	53	0.00022	1	12826
	K.NFPNAIEHTLQWAR.D	U	3		566.2970	1695.8692	1695.8481	12.4	0	(76)	1.5e-006	1	12928
	K.NFPNAIEHTLQWAR.D	U	3		848.9424	1695.8703	1695.8481	13.1	0	77	1e-006	1	12930
	R->.<-QMNPYIQVTSHQNR.V	U	2	Gln->pyro-Glu (N-term Q)	849.9129	1697.8112	1697.7944	9.93	0	(39)	0.0061	1	12971
	R->.<-Q->M<-NPYIQVTSHQNR.V	U	1	Gln->pyro-Glu (N-term Q); Oxidation (M)	857.9094	1713.8043	1713.7893	8.74	0	(59)	6.7e-005	1	13200
	R.QMNPYIQVTSHQNR.V	U	2		572.6213	1714.8420	1714.8209	12.3	0	(22)	0.42	1	13224
	R.QMNPYIQVTSHQNR.V	U	3		858.4293	1714.8441	1714.8209	13.5	0	(58)	9e-005	1	13225
	R.Q->M<-NPYIQVTSHQNR.V	U	2	Oxidation (M)	866.4235	1730.8324	1730.8158	9.55	0	73	3e-006	1	13486
	R.Q->M<-NPYIQVTSHQNR.V	U	1	Oxidation (M)	577.9518	1730.8335	1730.8158	10.2	0	(34)	0.022	1	13487
	R.FEVQGLQPNGEEMTLK.Q	U	1		910.4547	1818.8947	1818.8822	6.91	0	31	0.056	1	14748
	R.HQYYNQEWTLWDR.F	U	1		919.9253	1837.8361	1837.8172	10.3	0	69	6.4e-006	1	14989
	R.HQYYNQEWTLWDR.F	U	1		613.6195	1837.8365	1837.8172	10.5	0	(33)	0.026	1	14990
	K.QKYFLVGAGAIGCELLK.N		2		934.0216	1866.0285	1866.0073	11.4	1	89	4e-008	1	15346
	K.QKYFLVGAGAIGCELLK.N		2		623.0177	1866.0313	1866.0073	12.8	1	(44)	0.0013	1	15348
	R.AAVASLLQSVQVPEFTPK.S	U	1		943.0374	1884.0603	1884.0357	13.1	0	74	9.2e-007	1	15581
	K.SLPASLVEPDFVMTDFAK.Y	U	1		656.3409	1966.0010	1965.9758	12.8	0	(22)	0.38	1	16589
	K.SLPASLVEPDFVMTDFAK.Y	U	2		984.0079	1966.0012	1965.9758	12.9	0	84	2.1e-007	1	16590
	K.SLPASLVEPDFV->M<-TDFAK.Y	U	2	Oxidation (M)	992.0061	1981.9976	1981.9707	13.6	0	(47)	0.0013	1	16779
	K.NGFLNLALPFFGFSEPLAAPR.H	U	1		760.0835	2277.2287	2277.1946	15.0	0	75	9.9e-007	1	19389
	K.IIPAIATTTAAVVGLVCLELYK.V	U	1		772.7910	2315.3512	2315.3174	14.6	0	32	0.0019	1	19628
	K.VLGPYTFSICDTSNFSDYIR.G	U	6		1178.0680	2354.1214	2354.0889	13.8	0	84	2.7e-007	1	19910
	R->.<-QLLHNFPPDQLTSSGAPFWSGPK.R	U	2	Gln->pyro-Glu (N-term Q)	1254.1343	2506.2540	2506.2281	10.3	0	(91)	4.4e-008	1	20684
	R.QLLHNFPPDQLTSSGAPFWSGPK.R	U	9		1262.6473	2523.2801	2523.2547	10.1	0	99	7.4e-009	1	20777
	R.QLLHNFPPDQLTSSGAPFWSGPK.R	U	13		842.1019	2523.2838	2523.2547	11.5	0	(74)	2e-006	1	20779
	K.AVTLHDQGTTQWADLSSQFYLR.E	U	3		846.4278	2536.2616	2536.2347	10.6	0	(84)	2.8e-007	1	20860
	K.AVTLHDQGTTQWADLSSQFYLR.E	U	2		1269.1417	2536.2689	2536.2347	13.5	0	96	1.5e-008	1	20862
	R.ALVLELCCNDESGEDVEVPYVR.Y	U	5		1283.6036	2565.1927	2565.1727	7.81	0	55	0.00018	1	21000
	R.DEFEGLFKQPAENVNQYLTDSK.F	U	1		1286.6283	2571.2420	2571.2129	11.3	1	68	9.5e-006	1	21039
	R.DEFEGLFKQPAENVNQYLTDSK.F	U	1		858.0901	2571.2484	2571.2129	13.8	1	(64)	2.6e-005	1	21040
	K.LAYVAAGDLAPINAFIGGLAAQEVMK.A	U	1		1302.2146	2602.4146	2602.3829	12.2	0	59	3e-005	1	21195
	R.IYDDDFFQNLDGVANALDNIDAR.M	U	1		1307.6186	2613.2227	2613.1983	9.35	0	(94)	2e-008	1	21235
	R.IYDDDFFQNLDGVANALDNIDAR.M	U	1		872.0847	2613.2322	2613.1983	12.9	0	95	1.7e-008	1	21236
	K.NFAMIGLGCGEGGEVVVTDMDTIEK.S	U	1		1321.6263	2641.2381	2641.2074	11.6	0	41	0.0049	1	21347
	K.IHVSDQELQSANASVDDSRLEELK.A	U	10		895.1202	2682.3387	2682.3096	10.8	1	(58)	9.9e-005	1	21482
	K.IHVSDQELQSANASVDDSRLEELK.A	U	3		671.5933	2682.3439	2682.3096	12.8	1	(57)	0.00011	1	21491
	K.IHVSDQELQSANASVDDSRLEELK.A	U	3		1342.1811	2682.3477	2682.3096	14.2	1	64	2.6e-005	1	21494
	R.KLAYVAAGDLAPINAFIGGLAAQEVMK.A	U	1		1366.2605	2730.5064	2730.4778	10.5	1	(72)	9.2e-007	1	21646
	R.KLAYVAAGDLAPINAFIGGLAAQEVMK.A	U	1		911.1790	2730.5151	2730.4778	13.6	1	84	4.9e-008	1	21647
	K.TEHKLEITMLSQGVSMLYSFFMPAAK.L	U	1		740.6332	2958.5036	2958.4693	11.6	1	14	1.9	1	22241
	K.AVTLHDQGTTQWADLSSQFYLREEDIGK.N	U	4		1070.2022	3207.5846	3207.5473	11.6	1	(52)	0.00038	1	22663
	K.AVTLHDQGTTQWADLSSQFYLREEDIGK.N	U	2		802.9040	3207.5871	3207.5473	12.4	1	(33)	0.031	1	22665
	K.AVTLHDQGTTQWADLSSQFYLREEDIGK.N	U	1		1604.8035	3207.5924	3207.5473	14.1	1	65	1.7e-005	1	22667
	K.YSRPAQLHIGFQALHQFCALHNQPPRPR.N	U	3		668.7567	3338.7472	3338.7108	10.9	0	40	0.0034	1	22831
	K.YSRPAQLHIGFQALHQFCALHNQPPRPR.N	U	2		835.6942	3338.7477	3338.7108	11.1	0	(29)	0.05	1	22832
	K.YSRPAQLHIGFQALHQFCALHNQPPRPR.N	U	1		1113.9243	3338.7511	3338.7108	12.1	0	(18)	0.55	1	22833
	K.YSRPAQLHIGFQALHQFCALHNQPPRPR.N	U	1		557.4660	3338.7523	3338.7108	12.4	0	(28)	0.06	1	22835
	K.FMPIMQWLYFDALECLPEDKEALTEEK.C	U	2		1116.2108	3345.6106	3345.5647	13.7	1	(37)	0.013	1	22856
	K.F->M<-PI->M<-QWLYFDALECLPEDKEALTEEK.C	U	1	2 Oxidation (M)	1126.8689	3377.5849	3377.5545	8.98	1	65	1.9e-005	1	22893
	K.IIPAIATTTAAVVGLVCLELYKVVQGHQQLDSYK.N	U	1		1233.6914	3698.0524	3698.0117	11.0	1	30	0.0051	1	23239
	R.SLVLQRPQTWGDCVTWACHHWHTQYCNNIR.Q	U	1		956.7055	3822.7929	3822.7467	12.1	0	(23)	0.28	1	23291
	R.SLVLQRPQTWGDCVTWACHHWHTQYCNNIR.Q	U	1		1275.2733	3822.7981	3822.7467	13.4	0	35	0.018	1	23293
	R.SLVLQRPQTWGDCVTWACHHWHTQYCNNIR.Q	U	1		765.5670	3822.7987	3822.7467	13.6	0	(6)	13	1	23294
sp|Q5SUA5|MYO1G_MOUSE	Myo1g	Unconventional myosin-Ig OS=Mus musculus OX=10090 GN=Myo1g PE=1 SV=1	118123	3901	175(130)	54(49)	6.15	60%	Q5SUA5_uniprot
	Peptide	Unique	Matches	Modification	Observed	Mr(expt)	Mr(calc)	ppm	Miss	Score	Expect	Rank	Query
	R.ALLLTDR.Y	U	2		401.2496	800.4847	800.4756	11.4	0	41	0.0042	1	486
	R->.<-QYRVMR.A	U	1	Gln->pyro-Glu (N-term Q)	418.2146	834.4146	834.4170	-2.94	1	7	10	1	705
	R.AIYTIMR.W	U	2		434.2464	866.4782	866.4684	11.4	0	31	0.022	1	943
	R.AIYTI->M<-R.W	U	1	Oxidation (M)	442.2428	882.4710	882.4633	8.78	0	(26)	0.088	1	1102
	K.INSIMEPR.N	U	1		480.2590	958.5034	958.4906	13.4	0	(43)	0.0027	1	1760
	K.INSI->M<-EPR.N	U	1	Oxidation (M)	488.2558	974.4970	974.4855	11.8	0	55	0.00022	1	1957
	R.AHLIELQR.R	U	2		490.2946	978.5747	978.5610	14.0	0	36	0.0055	1	2006
	R.LFEWVVNK.I	U	3		517.7941	1033.5737	1033.5597	13.6	0	41	0.0037	1	2656
	R.TLVTLEQSR.A	U	4		523.8019	1045.5892	1045.5768	11.9	0	45	0.0014	1	2767
	R.NPAVYNFTR.Q	U	1		541.2804	1080.5462	1080.5352	10.2	0	38	0.0087	1	3177
	K.VAAMGALQGLR.Q	U	2		543.8144	1085.6143	1085.6015	11.8	0	76	1.4e-006	1	3264
	K.VAA->M<-GALQGLR.Q	U	3	Oxidation (M)	551.8119	1101.6092	1101.5965	11.6	0	(64)	2.7e-005	1	3467
	K.RPLTAGTLFK.N	U	2		368.5613	1102.6621	1102.6499	11.1	0	(33)	0.0095	1	3483
	K.RPLTAGTLFK.N	U	4		552.3388	1102.6631	1102.6499	12.0	0	41	0.0016	1	3486
	K.SHQGVMEAMR.I	U	1		573.2695	1144.5245	1144.5117	11.2	0	23	0.18	1	4144
	R.DSLFQDFKR.L	U	2		385.8687	1154.5841	1154.5720	10.5	1	(19)	0.55	1	4261
	R.DSLFQDFKR.L	U	1		578.3002	1154.5859	1154.5720	12.0	1	42	0.0026	1	4264
	R.VSDCIPLSQR.G	U	1		587.8008	1173.5870	1173.5812	4.94	0	23	0.34	1	4531
	R.STFTLLWPSH.-	U	3		594.8141	1187.6136	1187.5975	13.6	0	58	0.00011	1	4736
	K.SHTVAEASYAR.D	U	1		596.2965	1190.5785	1190.5680	8.81	0	37	0.011	1	4774
	K.SHTVAEASYAR.D	U	1		397.8669	1190.5787	1190.5680	9.02	0	(27)	0.12	1	4776
	K.YMDINFDFK.G		2		596.7794	1191.5443	1191.5270	14.5	0	49	0.00049	1	4790
	K.NIPPSDMIQIK.A	U	6		628.3472	1254.6799	1254.6642	12.5	0	42	0.0028	1	5764
	R.LIPIIVLLLQK.A	U	2		631.9529	1261.8912	1261.8737	13.9	0	54	4.1e-006	1	5889
	K.NIPPSD->M<-IQIK.A	U	1	Oxidation (M)	636.3455	1270.6765	1270.6591	13.7	0	(9)	7.2	1	6031
	R.LLYNSVDPTLR.A	U	2		645.8640	1289.7133	1289.6979	11.9	0	62	2.7e-005	1	6333
	R.NFHAFYQLLR.G	U	1		654.8542	1307.6938	1307.6775	12.5	0	(24)	0.19	1	6697
	R.NFHAFYQLLR.G	U	3		436.9056	1307.6951	1307.6775	13.5	0	62	3.3e-005	1	6698
	K.STCVLEAFGNAR.T	U	2		662.8271	1323.6397	1323.6241	11.8	0	53	0.00023	1	6946
	K.LQQLFIQLILK.Q	U	1		678.9410	1355.8674	1355.8540	9.86	0	44	4.9e-005	1	7474
	K.NSMVALVENLASK.E	U	2		688.3752	1374.7358	1374.7177	13.2	0	57	0.00011	1	7798
	R.IFLQTLDTHHR.H	U	2		690.8796	1379.7446	1379.7310	9.87	0	73	2.1e-006	1	7881
	R.IFLQTLDTHHR.H	U	2		460.9230	1379.7473	1379.7310	11.8	0	(39)	0.0053	1	7883
	K.NS->M<-VALVENLASK.E	U	1	Oxidation (M)	696.3730	1390.7314	1390.7126	13.5	0	(25)	0.15	1	8061
	K.DGFGSVLFSSHVR.K	U	2		704.3635	1406.7125	1406.6943	13.0	0	62	3.6e-005	1	8343
	K.NRDSLFQDFKR.L	U	2		475.9182	1424.7329	1424.7160	11.8	2	29	0.057	1	8643
	R.ARLIPIIVLLLQK.A	U	1		497.3504	1489.0295	1489.0119	11.8	1	48	1.4e-005	1	9697
	R.ARLIPIIVLLLQK.A	U	1		745.5222	1489.0298	1489.0119	12.0	1	(38)	0.00015	1	9698
	R.AVPLEAVTGLSVTSGR.D	U	3		778.9459	1555.8772	1555.8570	13.0	0	81	3e-007	1	10815
	R.HQVEYLGLLENVR.V		3		785.4324	1568.8503	1568.8311	12.3	0	72	3.3e-006	1	11028
	R.HQVEYLGLLENVR.V		3		523.9582	1568.8527	1568.8311	13.8	0	(51)	0.00037	1	11030
	R.QLCPTDKTMEFGR.D	U	1		528.2566	1581.7479	1581.7280	12.6	1	(13)	2.8	1	11236
	K.GGLEVADEALVGYVAK.L	U	4		795.9322	1589.8498	1589.8301	12.4	0	87	8.9e-008	1	11356
	R.QLCPTDKT->M<-EFGR.D	U	1	Oxidation (M)	799.8775	1597.7404	1597.7229	11.0	1	32	0.034	1	11481
	R.QLCPTDKT->M<-EFGR.D	U	2	Oxidation (M)	533.5878	1597.7415	1597.7229	11.6	1	(28)	0.08	1	11482
	R.IIGFSPDEVESIHR.I	U	3		799.9207	1597.8267	1597.8100	10.5	0	102	3.9e-009	1	11491
	R.IIGFSPDEVESIHR.I	U	3		533.6163	1597.8272	1597.8100	10.7	0	(53)	0.00028	1	11492
	R.GSEDQELQGLHLER.N	U	3		805.9013	1609.7879	1609.7696	11.4	0	124	2e-011	1	11669
	R.GSEDQELQGLHLER.N	U	2		537.6034	1609.7885	1609.7696	11.8	0	(52)	0.0003	1	11670
	K.GDPVGGHIHSYLLEK.S	U	1		811.4252	1620.8359	1620.8260	6.11	0	53	0.00031	1	11850
	R.SRDTCIVISGESGAGK.T	U	2		818.9084	1635.8022	1635.7886	8.31	1	90	6e-008	1	12063
	R.EKDGFGSVLFSSHVR.K	U	2		832.9313	1663.8481	1663.8318	9.79	1	81	4.9e-007	1	12489
	R.EKDGFGSVLFSSHVR.K	U	3		555.6238	1663.8495	1663.8318	10.6	1	(59)	9e-005	1	12490
	R.EKDGFGSVLFSSHVR.K	U	1		416.9701	1663.8513	1663.8318	11.7	1	(27)	0.12	1	12492
	R.AMWPDGQQDITEVTK.R	U	5		859.9175	1717.8204	1717.7981	13.0	0	(54)	0.00025	1	13285
	K.HIMQYIAAVTNPSQR.A	U	5		864.9559	1727.8973	1727.8777	11.3	0	(96)	1.3e-008	1	13438
	K.HIMQYIAAVTNPSQR.A	U	2		576.9738	1727.8996	1727.8777	12.7	0	(48)	0.00083	1	13442
	R.A->M<-WPDGQQDITEVTK.R	U	2	Oxidation (M)	867.9130	1733.8115	1733.7931	10.6	0	61	5.2e-005	1	13557
	K.HI->M<-QYIAAVTNPSQR.A	U	2	Oxidation (M)	872.9525	1743.8903	1743.8726	10.2	0	103	3.3e-009	1	13714
	K.HI->M<-QYIAAVTNPSQR.A	U	1	Oxidation (M)	582.3062	1743.8966	1743.8726	13.8	0	(28)	0.1	1	13717
	R.IGELVGMLAAHCQGEGR.T	U	1		599.9700	1796.8881	1796.8662	12.2	0	(17)	1.3	1	14393
	R.IGELVG->M<-LAAHCQGEGR.T	U	1	Oxidation (M)	605.3005	1812.8798	1812.8611	10.3	0	35	0.018	1	14669
	R->.<-QGAGLNMGVHNALDSDEK.S	U	1	Gln->pyro-Glu (N-term Q)	919.9304	1837.8463	1837.8265	10.8	0	68	8.3e-006	1	14991
	R.QGAGLN->M<-GVHNALDSDEK.S	U	1	Oxidation (M)	936.4448	1870.8750	1870.8479	14.5	0	(51)	0.00043	1	15405
	R.DTCIVISGESGAGKTEASK.H	U	1		955.4705	1908.9265	1908.9099	8.71	1	68	1.1e-005	1	15908
	R.GILAVLDEACSTAGPITDR.I	U	2		980.0075	1958.0005	1957.9779	11.5	0	122	3e-011	1	16504
	K.HYAGDVTYSVEGFIDKNR.D	U	2		1036.0081	2070.0016	2069.9807	10.1	1	120	6.4e-011	1	17689
	K.HYAGDVTYSVEGFIDKNR.D	U	2		691.0099	2070.0078	2069.9807	13.1	1	(65)	2.2e-005	1	17692
	R.ELYERPPHLYAVANAAYK.A	U	1		527.0317	2104.0976	2104.0741	11.2	0	(6)	12	1	18015
	R.ELYERPPHLYAVANAAYK.A	U	3		1053.0561	2104.0977	2104.0741	11.2	0	59	6.4e-005	1	18017
	R.ELYERPPHLYAVANAAYK.A	U	4		702.3738	2104.0995	2104.0741	12.1	0	(44)	0.0019	1	18019
	R.SRDTCIVISGESGAGKTEASK.H	U	1		718.3638	2152.0695	2152.0430	12.3	2	58	0.0001	1	18417
	K.NSMVALVENLASKEPFYVR.C	U	1		1084.0776	2166.1407	2166.1143	12.2	1	(97)	8e-009	1	18559
	K.NSMVALVENLASKEPFYVR.C	U	1		723.0551	2166.1433	2166.1143	13.4	1	(56)	0.00011	1	18560
	K.NS->M<-VALVENLASKEPFYVR.C	U	1	Oxidation (M)	728.3867	2182.1383	2182.1092	13.3	1	(56)	0.00013	1	18694
	K.NS->M<-VALVENLASKEPFYVR.C	U	2	Oxidation (M)	1092.0768	2182.1390	2182.1092	13.7	1	107	9.7e-010	1	18695
	R.LISVEPRPEQPEPDFQSSR.S	U	1		1106.0673	2210.1200	2210.0967	10.5	0	(34)	0.024	1	18910
	R.LISVEPRPEQPEPDFQSSR.S	U	2		737.7141	2210.1205	2210.0967	10.8	0	38	0.008	1	18911
	R.DLVWPTPPAVLQPFQDTCR.V	U	2		1120.5753	2239.1361	2239.1096	11.8	0	72	3.6e-006	1	19107
	R.DAVSALLEQHGLQGDVAFGHSK.L	U	2		760.3943	2278.1610	2278.1342	11.8	0	(40)	0.0062	1	19399
	R.DAVSALLEQHGLQGDVAFGHSK.L	U	1		1140.0880	2278.1615	2278.1342	12.0	0	63	2.9e-005	1	19400
	R.DYLSSDTDNPTASHLFAEQLK.A	U	3		1176.5665	2351.1185	2351.0917	11.4	0	92	4.2e-008	1	19880
	R.DYLSSDTDNPTASHLFAEQLK.A	U	3		784.7141	2351.1205	2351.0917	12.2	0	(56)	0.00016	1	19881
	R.RLISVEPRPEQPEPDFQSSR.S	U	1		789.7477	2366.2212	2366.1978	9.88	1	17	1.1	1	19957
	R.EGIAWQTIEYFNNATIVELVEQPHR.G	U	4		986.5089	2956.5049	2956.4719	11.2	0	58	6.1e-005	1	22232
	R.QGAGLNMGVHNALDSDEKSHQGVMEAMR.I	U	1		994.8020	2981.3842	2981.3542	10.1	1	69	7e-006	1	22285
	R.QGAGLNMGVHNALDSDEKSHQGVMEAMR.I	U	1		746.3560	2981.3950	2981.3542	13.7	1	(39)	0.0066	1	22286
	R.QGAGLN->M<-GVHNALDSDEKSHQGVMEAMR.I	U	1	Oxidation (M)	750.3524	2997.3806	2997.3491	10.5	1	(11)	4.2	1	22328
	K.MTCEYTWPNHLLGSDRDAVSALLEQHGLQGDVAFGHSK.L	U	1		1060.7654	4239.0324	4238.9902	9.95	1	20	0.51	1	23495
	K.MTCEYTWPNHLLGSDRDAVSALLEQHGLQGDVAFGHSK.L	U	1		848.8160	4239.0438	4238.9902	12.6	1	(13)	2.1	1	23496
tr|Q542I8|Q542I8_MOUSE	Itgb2	Integrin beta OS=Mus musculus OX=10090 GN=Itgb2 PE=1 SV=1	88031	3683	133(111)	37(33)	3.99	55%	Q542I8_uniprot
	Peptide	Unique	Matches	Modification	Observed	Mr(expt)	Mr(calc)	ppm	Miss	Score	Expect	Rank	Query
	K.LTEIIPK.S	U	2		407.2620	812.5094	812.5007	10.6	0	40	0.0018	1	559
	R.LVECSGR.G	U	1		410.7071	819.3997	819.3909	10.7	0	14	2.3	1	608
	K.FDKGPFEK.N	U	3		484.2525	966.4904	966.4811	9.69	1	43	0.002	1	1851
	R.IGFGSFVDK.T	U	3		485.2614	968.5083	968.4968	12.0	0	49	0.0005	1	1870
	K.ALTHLTDLR.E	U	1		520.3044	1038.5943	1038.5822	11.7	0	38	0.0039	1	2695
	K.ACQPPFAFR.H	U	2		547.2722	1092.5298	1092.5175	11.2	0	32	0.038	1	3363
	K.LGAILTPNDGR.C	U	4		563.8205	1125.6264	1125.6142	10.9	0	64	1.5e-005	1	3811
	R.SIANPEFDQR.G	U	2		588.7927	1175.5708	1175.5571	11.6	0	48	0.00087	1	4565
	K.GCPADDIMDPR.S	U	2		623.7700	1245.5254	1245.5118	10.9	0	42	0.0014	1	5622
	K.GCPADDI->M<-DPR.S	U	2	Oxidation (M)	631.7672	1261.5199	1261.5067	10.4	0	(14)	0.67	1	5877
	K.SQWNNDNPLFK.S	U	2		681.8330	1361.6515	1361.6364	11.1	0	55	0.00018	1	7565
	K.TVLPFVNTHPEK.L	U	2		691.3848	1380.7550	1380.7402	10.7	0	54	0.00013	1	7900
	K.TVLPFVNTHPEK.L	U	3		461.2595	1380.7566	1380.7402	11.9	0	(35)	0.012	1	7904
	R.VFLDHSTLPDTLK.V	U	3		743.4091	1484.8036	1484.7875	10.8	0	83	2.9e-007	1	9624
	R.VFLDHSTLPDTLK.V	U	3		495.9420	1484.8042	1484.7875	11.3	0	(47)	0.00095	1	9626
	K.LSESNIQPIFAVTK.K	U	3		773.9362	1545.8579	1545.8402	11.4	0	80	4e-007	1	10656
	K.LTDNSNQFQTEVGK.Q	U	3		790.8895	1579.7644	1579.7478	10.5	0	132	3.9e-012	1	11210
	K.LKSQWNNDNPLFK.S	U	2		802.4220	1602.8294	1602.8154	8.76	1	67	1.3e-005	1	11577
	K.LKSQWNNDNPLFK.S	U	1		535.2856	1602.8349	1602.8154	12.2	1	(29)	0.083	1	11580
	K.ALTHLTDLREYRR.F	U	1		822.4587	1642.9028	1642.8903	7.61	2	2	26	2	12165
	K.LSESNIQPIFAVTKK.M	U	2		837.9851	1673.9555	1673.9352	12.2	1	48	0.00031	1	12639
	K.LSESNIQPIFAVTKK.M	U	2		558.9935	1673.9586	1673.9352	14.0	1	(30)	0.019	1	12642
	R.DCIQSGPGCSWCQK.L		2		841.8463	1681.6779	1681.6647	7.87	0	50	0.00014	1	12741
	R.SNEFDYPSVGQLAHK.L	U	4		846.4137	1690.8128	1690.7951	10.5	0	72	4.4e-006	1	12867
	R.SNEFDYPSVGQLAHK.L	U	2		564.6122	1690.8149	1690.7951	11.7	0	(46)	0.0017	1	12869
	K.VTYDSFCSNGASSIGK.S	U	3		846.8894	1691.7642	1691.7461	10.7	0	87	7.6e-008	1	12878
	R.DSEGCWITYTLQQK.D	U	2		864.9089	1727.8032	1727.7825	12.0	0	58	9.4e-005	1	13433
	K.LGGDLLQALNEITESGR.I	U	1		893.4828	1784.9511	1784.9268	13.6	0	89	5.8e-008	1	14245
	K.VMASECIQEQSFVIR.A	U	2		898.9471	1795.8796	1795.8597	11.1	0	81	5.2e-007	1	14378
	R.LLVFATDDGFHFAGDGK.L	U	19		603.9726	1808.8960	1808.8734	12.5	0	(98)	1e-008	1	14595
	R.LLVFATDDGFHFAGDGK.L	U	12		905.4562	1808.8979	1808.8734	13.6	0	112	4.2e-010	1	14604
	K.V->M<-ASECIQEQSFVIR.A	U	1	Oxidation (M)	906.9462	1811.8778	1811.8546	12.8	0	(24)	0.24	1	14652
	R.NIYNIHVEDSLECVK.G	U	2		916.9556	1831.8966	1831.8774	10.5	0	85	1.9e-007	1	14919
	R.NIYNIHVEDSLECVK.G	U	2		611.6400	1831.8982	1831.8774	11.3	0	(43)	0.0034	1	14921
	K.SAVGELSDDSSNVVQLIK.N	U	5		930.9931	1859.9716	1859.9476	12.9	0	94	2.2e-008	1	15256
	R.GDCDGVQINNPVTFQVK.V	U	5		945.9659	1889.9172	1889.8942	12.2	0	91	4.6e-008	1	15668
	K.KLGGDLLQALNEITESGR.I	U	1		957.5306	1913.0467	1913.0218	13.0	1	138	4.6e-013	1	15963
	K.CSCKPGYEGSACQCQR.S	U	1		649.9314	1946.7724	1946.7492	11.9	0	73	5.9e-007	1	16367
	K.ERDSEGCWITYTLQQK.D	U	2		1007.4807	2012.9467	2012.9262	10.2	1	21	0.49	1	17081
	K.ERDSEGCWITYTLQQK.D	U	1		671.9909	2012.9509	2012.9262	12.3	1	(16)	1.4	1	17082
	K.EIFGQYCECDNVNCER.Y	U	1		1046.9233	2091.8321	2091.8085	11.3	0	73	5.5e-007	1	17893
	K.SRGDCDGVQINNPVTFQVK.V	U	3		1067.5315	2133.0484	2133.0273	9.89	1	102	4.7e-009	1	18238
	K.SRGDCDGVQINNPVTFQVK.V	U	2		712.0241	2133.0505	2133.0273	10.9	1	(53)	0.00038	1	18239
	R.IGFGSFVDKTVLPFVNTHPEK.L	U	2		778.0929	2331.2569	2331.2263	13.1	1	65	9.6e-006	1	19755
	R.IGFGSFVDKTVLPFVNTHPEK.L	U	2		583.8217	2331.2578	2331.2263	13.5	1	(64)	1.2e-005	1	19757
	R.IGFGSFVDKTVLPFVNTHPEK.L	U	1		1166.6368	2331.2591	2331.2263	14.1	1	(36)	0.0071	1	19759
	R.ALGFTDTVTVQVRPQCECQCR.D	U	1		842.4070	2524.1991	2524.1621	14.6	0	10	5.3	1	20800
	K.GYPIDLYYLMDLSYSMLDDLNNVKK.L	U	1		1492.2429	2982.4713	2982.4394	10.7	1	87	1.2e-007	1	22289
	K.GYPIDLYYLMDLSYSMLDDLNNVKK.L	U	1		995.1658	2982.4755	2982.4394	12.1	1	(44)	0.0027	1	22290
	R.AKGYPIDLYYLMDLSYSMLDDLNNVKK.L	U	1		796.4089	3181.6064	3181.5715	11.0	2	(37)	0.011	1	22613
	R.AKGYPIDLYYLMDLSYSMLDDLNNVKK.L	U	1		1061.5470	3181.6192	3181.5715	15.0	2	61	4e-005	1	22614
	K.QLISGNLDAPEGGLDAIMQVAACPEEIGWR.N	U	1		1070.8696	3209.5871	3209.5485	12.0	0	45	0.0016	1	22672
sp|Q60597|ODO1_MOUSE	Ogdh	2-oxoglutarate dehydrogenase complex component E1 OS=Mus musculus OX=10090 GN=Ogdh PE=1 SV=3	117572	3431	165(122)	58(49)	8.49	58%	Q60597_uniprot
	Peptide	Unique	Matches	Modification	Observed	Mr(expt)	Mr(calc)	ppm	Miss	Score	Expect	Rank	Query
	R.LLFCTGK.V	U	2		419.7325	837.4504	837.4419	10.2	0	37	0.0076	1	732
	R.INRVTDR.N	U	2		437.2425	872.4705	872.4828	-14.11	1	18	1.3	3	1001
	R.QILLPFR.K		3		443.7849	885.5553	885.5436	13.2	0	42	0.0012	1	1132
	K.VYYDLTR.E	U	1		465.2455	928.4765	928.4654	12.0	0	26	0.12	1	1482
	R.FEEFLQR.K	U	1		484.7510	967.4875	967.4763	11.6	0	49	0.00043	1	1858
	K.SWDIFFR.N	U	2		485.7487	969.4828	969.4709	12.3	0	29	0.054	1	1893
	R.LNVLANVIR.K		3		506.3259	1010.6372	1010.6236	13.5	0	55	3e-005	1	2383
	K.ICEEAFTR.S	U	2		513.2457	1024.4769	1024.4648	11.9	0	64	2.1e-005	1	2542
	R.RQILLPFR.K		1		521.8359	1041.6573	1041.6447	12.1	1	20	0.11	1	2726
	R.KPLIVFTPK.S		3		521.8430	1041.6714	1041.6586	12.2	0	53	1.4e-005	1	2729
	R.AKPVWYAGR.D	U	1		524.2935	1046.5724	1046.5661	5.96	0	33	0.026	1	2774
	K.YHLGMYHR.R	U	1		538.7658	1075.5171	1075.5022	13.9	0	(28)	0.085	1	3117
	K.YHLGMYHR.R	U	1		359.5130	1075.5171	1075.5022	13.9	0	49	0.00072	1	3118
	K.YHLG->M<-YHR.R	U	1	Oxidation (M)	364.8437	1091.5093	1091.4971	11.2	0	(23)	0.2	1	3344
	R.SSPYPTDVAR.V		2		546.7748	1091.5350	1091.5247	9.41	0	37	0.012	1	3347
	R.FEEFLQRK.W	U	1		548.7853	1095.5561	1095.5713	-13.82	1	2	26	1	3399
	R.LNVLANVIRK.E		2		570.3726	1138.7306	1138.7186	10.5	1	39	0.00047	1	4054
	R.LNVLANVIRK.E		1		380.5842	1138.7307	1138.7186	10.6	1	(20)	0.04	1	4055
	R.NMEEEVAITR.I	U	1		596.2933	1190.5721	1190.5601	10.1	0	(37)	0.01	1	4773
	R.N->M<-EEEVAITR.I	U	1	Oxidation (M)	604.2908	1206.5671	1206.5550	10.0	0	48	0.00067	1	5021
	K.LEAADEGSGDMK.Y	U	1		611.7726	1221.5306	1221.5183	10.1	0	73	1.3e-006	1	5238
	R.GRLNVLANVIR.K		2		408.9273	1223.7599	1223.7462	11.2	1	(39)	0.00061	1	5270
	R.GRLNVLANVIR.K		1		612.8873	1223.7601	1223.7462	11.4	1	43	0.0003	1	5271
	K.DVVVDLVCYR.R		3		619.3234	1236.6322	1236.6173	12.0	0	55	0.00018	1	5489
	R.STRFEEFLQR.K	U	2		438.2310	1311.6711	1311.6571	10.7	1	(40)	0.0054	1	6760
	R.STRFEEFLQR.K	U	2		656.8430	1311.6714	1311.6571	10.9	1	53	0.00028	1	6761
	K.NQGYYDYVKPR.L	U	1		701.8484	1401.6822	1401.6677	10.4	0	(22)	0.39	1	8240
	K.NQGYYDYVKPR.L	U	1		468.2354	1401.6844	1401.6677	11.9	0	45	0.0017	1	8242
	R.VIPENGPAAQDPHK.V	U	2		491.5933	1471.7582	1471.7419	11.1	0	(43)	0.0029	1	9403
	R.VIPENGPAAQDPHK.V	U	2		736.8867	1471.7588	1471.7419	11.4	0	58	9e-005	1	9404
	K.LVEDHLAVQSLIR.A		1		498.2938	1491.8595	1491.8409	12.5	0	(32)	0.014	1	9753
	K.LVEDHLAVQSLIR.A		1		746.9376	1491.8606	1491.8409	13.2	0	33	0.011	1	9754
	R.HHVLHDQNVDKR.T	U	4		375.1992	1496.7678	1496.7597	5.42	1	(49)	0.0007	1	9833
	R.HHVLHDQNVDKR.T	U	4		499.9301	1496.7684	1496.7597	5.85	1	(52)	0.00033	1	9836
	R.HHVLHDQNVDKR.T	U	1		749.3959	1496.7772	1496.7597	11.7	1	59	6.3e-005	1	9844
	R.FLDTAFDLDAFKK.F	U	1		765.9050	1529.7955	1529.7766	12.4	1	91	4e-008	1	10368
	R.FLDTAFDLDAFKK.F	U	3		510.9394	1529.7964	1529.7766	13.0	1	(69)	6.9e-006	1	10370
	K.AEQFYCGDTEGKK.V	U	1		766.8452	1531.6759	1531.6613	9.51	1	39	0.0048	1	10393
	K.ELEQIFCQFDSK.L	U	1		772.3693	1542.7240	1542.7024	14.0	0	41	0.0043	1	10585
	R.FGLEGCEVLIPALK.T	U	1		773.4309	1544.8473	1544.8272	13.0	0	97	8e-009	1	10640
	K.TKAEQFYCGDTEGK.K	U	1		817.3667	1632.7188	1632.7090	6.04	1	38	0.0053	1	12021
	R.TSFDEMLPGTHFQR.V	U	3		833.3980	1664.7813	1664.7617	11.8	0	67	1.1e-005	1	12505
	R.TSFDEMLPGTHFQR.V	U	2		555.9354	1664.7843	1664.7617	13.5	0	(53)	0.00028	1	12508
	R.KELEQIFCQFDSK.L	U	1		836.4166	1670.8186	1670.7974	12.7	1	76	1.4e-006	1	12591
	R.KELEQIFCQFDSK.L	U	1		557.9477	1670.8212	1670.7974	14.3	1	(12)	3.6	1	12592
	R.TSFDE->M<-LPGTHFQR.V	U	1	Oxidation (M)	841.3939	1680.7733	1680.7566	9.92	0	(63)	2.3e-005	1	12729
	R.TSFDE->M<-LPGTHFQR.V	U	1	Oxidation (M)	561.2660	1680.7763	1680.7566	11.7	0	(26)	0.11	1	12731
	R.VIPENGPAAQDPHKVK.R	U	1		850.4684	1698.9222	1698.9053	9.95	1	(19)	0.53	1	12980
	R.VIPENGPAAQDPHKVK.R	U	1		567.3149	1698.9228	1698.9053	10.3	1	60	4.6e-005	1	12981
	K.RFGLEGCEVLIPALK.T	U	2		851.4831	1700.9516	1700.9283	13.7	1	(40)	0.0029	1	13023
	K.RFGLEGCEVLIPALK.T	U	3		567.9913	1700.9520	1700.9283	13.9	1	56	7.5e-005	1	13024
	K.TKAEQFYCGDTEGKK.V	U	1		881.4174	1760.8203	1760.8039	9.28	2	81	4.7e-007	1	13947
	K.TKAEQFYCGDTEGKK.V	U	1		587.9483	1760.8231	1760.8039	10.9	2	(48)	0.00091	1	13948
	K.FETPGIMQFTNEEKR.T	U	1		913.9525	1825.8905	1825.8669	12.9	1	88	8.4e-008	1	14841
	R.NTFHKDVVVDLVCYR.R	U	2		932.9829	1863.9513	1863.9302	11.3	1	90	7e-008	1	15325
	R.NTFHKDVVVDLVCYR.R	U	1		466.9956	1863.9533	1863.9302	12.4	1	(24)	0.29	1	15327
	R.NTFHKDVVVDLVCYR.R	U	1		622.3259	1863.9560	1863.9302	13.8	1	(66)	1.7e-005	1	15328
	K.VASSVPVENFTIHGGLSR.I	U	2		935.5039	1868.9931	1868.9745	9.99	0	91	3.7e-008	1	15384
	K.VASSVPVENFTIHGGLSR.I	U	2		624.0062	1868.9969	1868.9745	12.0	0	(43)	0.0023	1	15385
	R.QILLPFRKPLIVFTPK.S		1		478.3112	1909.2157	1909.1917	12.5	1	7	0.22	1	15912
	R.TVDWALAEYMAFGSLLK.E		1		957.9952	1913.9759	1913.9597	8.48	0	17	1.1	1	15969
	R.QKFETPGIMQFTNEEK.R	U	1		963.9723	1925.9300	1925.9193	5.57	1	32	0.036	1	16099
	R.QKFETPGIMQFTNEEK.R	U	1		642.9871	1925.9394	1925.9193	10.4	1	(3)	29	1	16100
	R.NTNAGAPPGTAYQSPLSLSR.S	U	5		1001.5131	2001.0117	2000.9915	10.1	0	79	7.9e-007	1	16971
	R.AKPVWYAGRDPAAAPATGNK.K	U	1		1021.0441	2040.0737	2040.0541	9.62	1	59	6.7e-005	1	17431
	R.AKPVWYAGRDPAAAPATGNK.K	U	1		681.0322	2040.0749	2040.0541	10.2	1	(20)	0.52	1	17432
	R.QKFETPGIMQFTNEEKR.T	U	2		695.0212	2082.0419	2082.0204	10.3	2	60	6.1e-005	1	17799
	R.QKFETPGIMQFTNEEKR.T	U	1		1042.0287	2082.0428	2082.0204	10.8	2	(54)	0.00024	1	17800
	R.QKFETPGIMQFTNEEKR.T	U	1		521.5188	2082.0461	2082.0204	12.3	2	(22)	0.38	1	17802
	R.QKFETPGI->M<-QFTNEEKR.T	U	1	Oxidation (M)	700.3531	2098.0374	2098.0153	10.5	2	(40)	0.0059	1	17949
	R.SMTCPSTGLEEDVLFHIGK.V	U	3		1061.0150	2120.0155	2119.9918	11.1	0	(70)	6.5e-006	1	18160
	R.SMTCPSTGLEEDVLFHIGK.V	U	2		707.6808	2120.0207	2119.9918	13.6	0	(64)	2.8e-005	1	18162
	R.S->M<-TCPSTGLEEDVLFHIGK.V	U	2	Oxidation (M)	1069.0147	2136.0147	2135.9868	13.1	0	98	9.7e-009	1	18264
	R.S->M<-TCPSTGLEEDVLFHIGK.V	U	2	Oxidation (M)	713.0129	2136.0168	2135.9868	14.1	0	(68)	9e-006	1	18265
	K.HWLDSPWPGFFTLDGQPR.S	U	2		1078.5304	2155.0462	2155.0276	8.66	0	83	3.3e-007	1	18466
	K.HWLDSPWPGFFTLDGQPR.S	U	1		719.3573	2155.0501	2155.0276	10.4	0	(57)	0.00012	1	18468
	R.AKPVWYAGRDPAAAPATGNKK.T	U	1		543.0502	2168.1718	2168.1490	10.5	2	4	13	1	18588
	K.VFHLPTTTFIGGQEPALPLR.E	U	2		1097.6190	2193.2235	2193.1946	13.2	0	74	5e-007	1	18783
	K.VFHLPTTTFIGGQEPALPLR.E	U	3		732.0820	2193.2241	2193.1946	13.4	0	(64)	4.2e-006	1	18785
	K.EAQKYPNAELAWCQEEHK.N	U	1		744.3514	2230.0323	2230.0113	9.44	1	45	0.002	1	19044
	K.TIIDMSSANGVDYVIMGMPHR.G	U	1		1154.0629	2306.1112	2306.0857	11.0	0	114	2.4e-010	1	19580
	K.TIIDMSSANGVDYVIMGMPHR.G	U	1		769.7128	2306.1165	2306.0857	13.3	0	(113)	3.4e-010	1	19581
	R.NITLSLVANPSHLEAADPVVMGK.T	U	1		1188.6432	2375.2718	2375.2519	8.41	0	62	2.3e-005	1	20011
	R.NITLSLVANPSHLEAADPVVMGK.T	U	1		792.7678	2375.2815	2375.2519	12.5	0	(26)	0.077	1	20012
	R.NITLSLVANPSHLEAADPVV->M<-GK.T	U	1	Oxidation (M)	1196.6466	2391.2787	2391.2468	13.3	0	(61)	2.9e-005	1	20105
	R.NITLSLVANPSHLEAADPVV->M<-GK.T	U	1	Oxidation (M)	798.1005	2391.2796	2391.2468	13.7	0	(17)	0.75	1	20106
	R.VVNAPIFHVNSDDPEAVMYVCK.V	U	1		835.4100	2503.2081	2503.1876	8.19	0	(50)	0.00082	1	20670
	R.VVNAPIFHVNSDDPEAVMYVCK.V	U	1		1252.6156	2503.2166	2503.1876	11.6	0	62	4.1e-005	1	20671
	R.VVNAPIFHVNSDDPEAV->M<-YVCK.V	U	1	Oxidation (M)	840.7460	2519.2163	2519.1825	13.4	0	(16)	1.9	1	20760
	R->.<-QNGIVLLLPHGMEGMGPEHSSARPER.F	U	2	Gln->pyro-Glu (N-term Q)	699.6070	2794.3989	2794.3643	12.4	0	(21)	0.41	1	21857
	R->.<-QNGIVLLLPHGMEGMGPEHSSARPER.F	U	2	Gln->pyro-Glu (N-term Q)	932.4739	2794.4000	2794.3643	12.8	0	(24)	0.22	1	21858
	R->.<-QNGIVLLLPHGMEG->M<-GPEHSSARPER.F	U	1	Gln->pyro-Glu (N-term Q); Oxidation (M)	703.6060	2810.3947	2810.3592	12.6	0	(1)	51	1	21903
	R.QNGIVLLLPHGMEGMGPEHSSARPER.F	U	2		703.8624	2811.4204	2811.3908	10.5	0	(20)	0.6	1	21908
	R.QNGIVLLLPHGMEGMGPEHSSARPER.F	U	1		938.1488	2811.4246	2811.3908	12.0	0	24	0.19	1	21909
	R->.<-QNGIVLLLPHG->M<-EG->M<-GPEHSSARPER.F	U	1	Gln->pyro-Glu (N-term Q); 2 Oxidation (M)	943.1356	2826.3849	2826.3541	10.9	0	(6)	18	1	21980
	K.YAELLVSQGVVNQPEYEEEISKYDK.I	U	2		1465.7374	2929.4603	2929.4232	12.7	1	73	2.8e-006	1	22201
	K.YAELLVSQGVVNQPEYEEEISKYDK.I	U	2		977.4942	2929.4608	2929.4232	12.8	1	(59)	7.8e-005	1	22202
	K.YPNAELAWCQEEHKNQGYYDYVKPR.L	U	1		790.3726	3157.4614	3157.4352	8.30	1	31	0.048	1	22579
	R.GHHVAQLDPLGILDADLDSSVPADIISSTDK.L	U	1		1067.2190	3198.6351	3198.6045	9.59	0	81	3.7e-007	1	22647
	R.GHHVAQLDPLGILDADLDSSVPADIISSTDK.L	U	1		800.6677	3198.6418	3198.6045	11.7	0	(69)	7.1e-006	1	22649
	K.EAQKYPNAELAWCQEEHKNQGYYDYVKPR.L	U	2		723.7485	3613.7063	3613.6684	10.5	2	47	0.0011	1	23153
	K.EAQKYPNAELAWCQEEHKNQGYYDYVKPR.L	U	1		904.4352	3613.7119	3613.6684	12.0	2	(6)	14	1	23155
	K.LGFYGLHESDLDKVFHLPTTTFIGGQEPALPLR.E	U	1		734.5979	3667.9531	3667.9039	13.4	1	(22)	0.094	1	23207
	K.LGFYGLHESDLDKVFHLPTTTFIGGQEPALPLR.E	U	1		917.9965	3667.9567	3667.9039	14.4	1	50	0.00016	1	23208
	K.LGFYGLHESDLDKVFHLPTTTFIGGQEPALPLR.E	U	1		1223.6602	3667.9587	3667.9039	14.9	1	(46)	0.00036	1	23209
	R.SSLATMAHAQSLVEAQPNVDKLVEDHLAVQSLIR.A	U	1		1224.3263	3669.9570	3669.9148	11.5	1	(48)	0.00037	1	23213
	R.SSLATMAHAQSLVEAQPNVDKLVEDHLAVQSLIR.A	U	2		918.4984	3669.9645	3669.9148	13.5	1	61	1.3e-005	1	23215
	R.SSLAT->M<-AHAQSLVEAQPNVDKLVEDHLAVQSLIR.A	U	1	Oxidation (M)	922.4941	3685.9472	3685.9097	10.2	1	(41)	0.0019	1	23231
sp|Q01853|TERA_MOUSE	Vcp	Transitional endoplasmic reticulum ATPase OS=Mus musculus OX=10090 GN=Vcp PE=1 SV=4	89950	3254	193(110)	54(43)	9.62	70%	Q01853_uniprot
	Peptide	Unique	Matches	Modification	Observed	Mr(expt)	Mr(calc)	ppm	Miss	Score	Expect	Rank	Query
	R.HPALFK.A	U	1		356.7143	711.4140	711.4068	10.2	0	12	0.63	1	40
	R.GDTVLLK.G	U	1		373.2299	744.4453	744.4382	9.66	0	12	4.4	1	175
	K.GDIFLVR.G	U	2		410.2444	818.4743	818.4650	11.4	0	46	0.00092	1	602
	K.AIGVKPPR.G	U	1		419.2731	836.5316	836.5232	10.1	0	47	8e-005	1	729
	R.KGDIFLVR.G	U	3		474.2926	946.5706	946.5600	11.3	1	56	4.1e-005	1	1654
	R.KAFEEAEK.N	U	1		476.2476	950.4806	950.4709	10.2	1	15	1.7	1	1687
	R.ESIESEIR.R	U	2		481.7463	961.4780	961.4716	6.66	0	69	7.5e-006	1	1787
	K.EMVELPLR.H	U	2		493.7772	985.5398	985.5266	13.4	0	37	0.009	1	2106
	K.E->M<-VELPLR.H	U	2	Oxidation (M)	501.7735	1001.5324	1001.5215	10.8	0	(34)	0.021	1	2278
	K.DVDLEFLAK.M	U	5		525.2864	1048.5583	1048.5441	13.6	0	34	0.02	1	2804
	K.MDELQLFR.G	U	4		526.2728	1050.5310	1050.5168	13.5	0	57	0.00011	1	2840
	K.IR->M<-NRVVR.N	U	1	Oxidation (M)	530.3109	1058.6073	1058.6131	-5.51	2	17	0.76	1	2946
	K.->M<-DELQLFR.G	U	1	Oxidation (M)	534.2704	1066.5262	1066.5117	13.6	0	(49)	0.0005	1	3025
	K.LAGESESNLR.K	U	1		538.2790	1074.5434	1074.5305	12.0	0	58	8.5e-005	1	3106
	R.LEILQIHTK.N	U	1		365.5611	1093.6614	1093.6495	10.8	0	(33)	0.0065	1	3386
	R.LEILQIHTK.N	U	2		547.8383	1093.6621	1093.6495	11.5	0	58	2.3e-005	1	3388
	R.ESIESEIRR.E	U	2		559.7991	1117.5837	1117.5727	9.84	1	21	0.46	1	3702
	R.ESIESEIRR.E	U	2		373.5353	1117.5842	1117.5727	10.3	1	(17)	1.1	1	3703
	R.GILLYGPPGTGK.T	U	2		586.8445	1171.6745	1171.6601	12.3	0	46	0.0011	1	4508
	R.RDHFEEAMR.F	U	1		397.5216	1189.5429	1189.5298	11.0	1	31	0.032	1	4760
	K.LAGESESNLRK.A	U	1		602.3235	1202.6325	1202.6255	5.88	1	61	5e-005	1	4962
	R.EVDIGIPDATGR.L	U	3		621.8273	1241.6401	1241.6252	12.0	0	46	0.0012	1	5559
	K.GVLFYGPPGCGK.T	U	2		626.3205	1250.6264	1250.6118	11.7	0	60	5.8e-005	1	5710
	R.WALSQSNPSALR.E	U	4		665.3566	1328.6987	1328.6837	11.3	0	88	1.1e-007	1	7044
	R.IVSQLLTLMDGLK.Q	U	3		715.9262	1429.8379	1429.8214	11.5	0	102	9.5e-010	1	8731
	R.IVSQLLTL->M<-DGLK.Q	U	4	Oxidation (M)	723.9246	1445.8347	1445.8163	12.7	0	(70)	1.9e-006	1	8994
	R.LGDVISIQPCPDVK.Y	U	2		770.9145	1539.8145	1539.7967	11.6	0	56	0.00012	1	10519
	R.LDQLIYIPLPDEK.S	U	3		778.9437	1555.8729	1555.8497	14.9	0	59	5.3e-005	1	10813
	K.AIANECQANFISIK.G	U	4		789.9093	1577.8040	1577.7871	10.7	0	93	3.2e-008	1	11171
	R.RIVSQLLTLMDGLK.Q	U	1		793.9778	1585.9410	1585.9225	11.7	1	82	5.8e-008	1	11300
	R.RIVSQLLTLMDGLK.Q	U	4		529.6544	1585.9413	1585.9225	11.8	1	(66)	2.5e-006	1	11301
	R.RIVSQLLTL->M<-DGLK.Q	U	1	Oxidation (M)	801.9769	1601.9393	1601.9174	13.6	1	(20)	0.089	1	11566
	R.RIVSQLLTL->M<-DGLK.Q	U	1	Oxidation (M)	534.9876	1601.9410	1601.9174	14.7	1	(10)	1	1	11567
	R.KYEMFAQTLQQSR.G	U	2		815.4141	1628.8136	1628.7981	9.53	1	72	4.8e-006	1	11959
	R.KYEMFAQTLQQSR.G	U	1		543.9475	1628.8207	1628.7981	13.9	1	(19)	0.95	1	11961
	R.KYE->M<-FAQTLQQSR.G	U	1	Oxidation (M)	823.4125	1644.8105	1644.7930	10.7	1	(30)	0.062	1	12186
	R.FDREVDIGIPDATGR.L	U	3		830.9266	1659.8387	1659.8217	10.3	1	41	0.0048	1	12428
	R.FDREVDIGIPDATGR.L	U	2		554.2886	1659.8441	1659.8217	13.5	1	(36)	0.014	1	12432
	R.VINQILTEMDGMSTK.K	U	3		840.4329	1678.8512	1678.8270	14.4	0	62	3.5e-005	1	12706
	K.EMVELPLRHPALFK.A	U	2		840.4782	1678.9419	1678.9229	11.3	1	42	0.0015	1	12711
	K.EMVELPLRHPALFK.A	U	2		420.7430	1678.9428	1678.9229	11.9	1	(15)	0.92	1	12712
	K.EMVELPLRHPALFK.A	U	2		560.6550	1678.9433	1678.9229	12.2	1	(11)	2	1	12713
	R.VINQILTE->M<-DGMSTK.K	U	1	Oxidation (M)	848.4260	1694.8375	1694.8219	9.21	0	(35)	0.019	1	12905
	R.VINQILTEMDG->M<-STK.K	U	1	Oxidation (M)	848.4281	1694.8416	1694.8219	11.7	0	(1)	54	1	12906
	K.E->M<-VELPLRHPALFK.A	U	1	Oxidation (M)	424.7410	1694.9350	1694.9178	10.2	1	(13)	1.6	1	12911
	K.E->M<-VELPLRHPALFK.A	U	1	Oxidation (M)	565.9868	1694.9385	1694.9178	12.2	1	(7)	6.2	1	12913
	R.VINQILTE->M<-DG->M<-STK.K	U	3	2 Oxidation (M)	856.4234	1710.8322	1710.8168	9.02	0	(46)	0.0016	1	13149
	R.GILLYGPPGTGKTLIAR.A	U	1		576.3528	1726.0365	1726.0141	13.0	1	6	1.5	1	13414
	K.MTNGFSGADLTEICQR.A	U	1		900.4128	1798.8110	1798.7978	7.33	0	47	0.00083	1	14411
	R.VINQILTEMDGMSTKK.N	U	3		603.3220	1806.9441	1806.9219	12.2	1	(59)	5.6e-005	1	14526
	R.VINQILTEMDGMSTKK.N	U	3		904.4799	1806.9453	1806.9219	12.9	1	76	1.3e-006	1	14527
	K.NAPAIIFIDELDAIAPK.R	U	1		906.0127	1810.0108	1809.9876	12.8	0	77	5.2e-007	1	14627
	K.NAPAIIFIDELDAIAPK.R	U	1		604.3454	1810.0144	1809.9876	14.8	0	(74)	8.5e-007	1	14628
	R.ELQELVQYPVEHPDK.F	U	3		912.4721	1822.9297	1822.9101	10.7	0	58	8e-005	1	14797
	R.ELQELVQYPVEHPDK.F	U	2		608.6516	1822.9328	1822.9101	12.5	0	(37)	0.011	1	14800
	R.VINQILTEMDG->M<-STKK.N	U	1	Oxidation (M)	608.6528	1822.9365	1822.9169	10.8	1	(9)	7.9	1	14803
	R.VINQILTE->M<-DGMSTKK.N	U	1	Oxidation (M)	912.4771	1822.9397	1822.9169	12.5	1	(3)	27	1	14804
	R.VINQILTEMDG->M<-STKK.N	U	2	Oxidation (M)	912.4780	1822.9414	1822.9169	13.5	1	(36)	0.013	1	14805
	R.VINQILTE->M<-DG->M<-STKK.N	U	3	2 Oxidation (M)	920.4679	1838.9212	1838.9118	5.15	1	(28)	0.083	1	14999
	R.EAVCIVLSDDTCSDEK.I	U	1		920.9101	1839.8056	1839.7867	10.3	0	20	0.28	1	15010
	R->.<-QAAPCVLFFDELDSIAK.A	U	2	Gln->pyro-Glu (N-term Q)	953.9778	1905.9411	1905.9183	12.0	0	54	0.00027	1	15873
	R.QAAPCVLFFDELDSIAK.A	U	1		962.4923	1922.9699	1922.9448	13.1	0	(48)	0.001	1	16075
	K.GPELLT->M<-WFGESEANVR.E	U	7	Oxidation (M)	976.4741	1950.9337	1950.9146	9.81	0	56	0.00015	1	16421
	K.NAPAIIFIDELDAIAPKR.E	U	1		984.0611	1966.1076	1966.0887	9.63	1	(91)	1.8e-008	1	16597
	K.NAPAIIFIDELDAIAPKR.E	U	2		656.3772	1966.1098	1966.0887	10.7	1	93	8.7e-009	1	16598
	R.EAVCIVLSDDTCSDEKIR.M	U	2		1055.5059	2108.9972	2108.9718	12.0	1	102	3.4e-009	1	18064
	R.EAVCIVLSDDTCSDEKIR.M	U	3		704.0076	2109.0009	2108.9718	13.8	1	(37)	0.011	1	18067
	R.AHVIVMAATNRPNSIDPALR.R	U	2		716.0645	2145.1717	2145.1477	11.2	0	(14)	1.1	1	18352
	R.AHVIVMAATNRPNSIDPALR.R	U	2		1073.5938	2145.1729	2145.1477	11.8	0	43	0.0012	1	18353
	R.AHVIVMAATNRPNSIDPALR.R	U	1		537.3012	2145.1755	2145.1477	13.0	0	(20)	0.26	1	18355
	R.QTNPSAMEVEEDDPVPEIR.R	U	2		1078.5066	2154.9986	2154.9739	11.5	0	81	5.3e-007	1	18465
	R.AHVIV->M<-AATNRPNSIDPALR.R	U	1	Oxidation (M)	721.3962	2161.1669	2161.1426	11.3	0	(5)	10	1	18529
	R.AHVIV->M<-AATNRPNSIDPALR.R	U	1	Oxidation (M)	1081.5920	2161.1695	2161.1426	12.5	0	(12)	1.9	1	18531
	R.LIVDEAINEDNSVVSLSQPK.M	U	4		1085.5786	2169.1427	2169.1165	12.1	0	124	2e-011	1	18592
	R.ELQELVQYPVEHPDKFLK.F	U	5		738.0688	2211.1845	2211.1575	12.2	1	(36)	0.0096	1	18932
	R.ELQELVQYPVEHPDKFLK.F	U	3		1106.6011	2211.1876	2211.1575	13.6	1	41	0.0031	1	18935
	R.ELQELVQYPVEHPDKFLK.F	U	2		553.8048	2211.1899	2211.1575	14.6	1	(18)	0.59	1	18939
	R.AVANETGAFFFLINGPEIMSK.L	U	7		1128.5818	2255.1490	2255.1296	8.60	0	96	1.3e-008	1	19216
	R.AVANETGAFFFLINGPEI->M<-SK.L	U	1	Oxidation (M)	1136.5839	2271.1532	2271.1245	12.6	0	(68)	1e-005	1	19358
	R->.<-QTNPSAMEVEEDDPVPEIRR.D	U	1	Gln->pyro-Glu (N-term Q)	1148.0408	2294.0670	2294.0485	8.07	1	(13)	3	2	19512
	R.AHVIVMAATNRPNSIDPALRR.F	U	1		1151.6421	2301.2696	2301.2488	9.07	1	(8)	2.8	1	19537
	R.AHVIVMAATNRPNSIDPALRR.F	U	1		768.0984	2301.2735	2301.2488	10.8	1	(14)	0.79	1	19538
	R.AHVIVMAATNRPNSIDPALRR.F	U	1		576.3263	2301.2761	2301.2488	11.9	1	(7)	3.4	1	19539
	R.QTNPSAMEVEEDDPVPEIRR.D	U	1		771.3742	2311.1008	2311.0750	11.2	1	17	1.4	1	19603
	R.EDEEESLNEVGYDDIGGCRK.Q	U	1		1157.5059	2312.9972	2312.9703	11.6	1	86	7.3e-008	1	19612
	R.EDEEESLNEVGYDDIGGCRK.Q	U	1		772.0087	2313.0042	2312.9703	14.7	1	(33)	0.013	1	19613
	R.AHVIV->M<-AATNRPNSIDPALRR.F	U	1	Oxidation (M)	773.4290	2317.2651	2317.2437	9.22	1	15	0.8	1	19642
	R.EVDIGIPDATGRLEILQIHTK.N	U	1		773.4390	2317.2951	2317.2641	13.3	1	(15)	0.54	1	19645
	R.EVDIGIPDATGRLEILQIHTK.N	U	2		1159.6550	2317.2955	2317.2641	13.5	1	37	0.0039	1	19647
	R.ETVVEVPQVTWEDIGGLEDVKR.E	U	1		833.4418	2497.3037	2497.2701	13.5	1	56	0.00013	1	20651
	K.NVFIIGATNRPDIIDPAILRPGR.L	U	2		1259.7313	2517.4481	2517.4180	12.0	0	34	0.0023	1	20751
	K.NVFIIGATNRPDIIDPAILRPGR.L	U	3		840.1570	2517.4491	2517.4180	12.4	0	(20)	0.057	1	20752
	K.NVFIIGATNRPDIIDPAILRPGR.L	U	1		630.3701	2517.4511	2517.4180	13.2	0	(4)	2.2	1	20754
	K.KNVFIIGATNRPDIIDPAILRPGR.L	U	2		882.8557	2645.5453	2645.5129	12.2	1	17	0.081	1	21361
	K.KNVFIIGATNRPDIIDPAILRPGR.L	U	1		662.3942	2645.5476	2645.5129	13.1	1	(10)	0.36	1	21365
	K.KNVFIIGATNRPDIIDPAILRPGR.L	U	1		530.1176	2645.5517	2645.5129	14.7	1	(3)	1.8	1	21368
	K.LADDVDLEQVANETHGHVGADLAALCSEAALQAIR.K	U	1		1224.9476	3671.8211	3671.7849	9.84	0	70	5.2e-006	1	23216
	K.LADDVDLEQVANETHGHVGADLAALCSEAALQAIR.K	U	1		918.9647	3671.8295	3671.7849	12.1	0	(31)	0.04	1	23217
	K.LADDVDLEQVANETHGHVGADLAALCSEAALQAIRK.K	U	1		760.9914	3799.9206	3799.8799	10.7	1	45	0.0014	1	23275
	R.IHVLPIDDTVEGITGNLFEVYLKPYFLEAYRPIR.K	U	1		799.0424	3990.1754	3990.1295	11.5	0	8	1.9	1	23403
tr|Q3V117|Q3V117_MOUSE	Acly	ATP-citrate synthase OS=Mus musculus OX=10090 GN=Acly PE=1 SV=1	121630	2882	130(94)	51(43)	4.04	55%	Q3V117_uniprot
	Peptide	Unique	Matches	Modification	Observed	Mr(expt)	Mr(calc)	ppm	Miss	Score	Expect	Rank	Query
	R.ELGLIR.K	U	1		350.7251	699.4357	699.4279	11.2	0	37	0.0094	1	6
	K.ICRGIK.E	U	1		373.7175	745.4205	745.4269	-8.53	1	5	18	4	179
	K.SATLFSR.H	U	1		391.2178	780.4211	780.4130	10.4	0	52	0.0002	1	348
	K.LTLLNPK.G	U	3		399.7626	797.5106	797.5011	11.9	0	49	0.00013	1	462
	K.LLVGVDEK.L	U	1		436.7636	871.5127	871.5015	12.8	0	35	0.02	1	993
	K.EAGVFVPR.S	U	1		437.7491	873.4836	873.4709	14.6	0	28	0.14	1	1012
	K.LIMGIGHR.V	U	2		448.7646	895.5147	895.5062	9.50	0	45	0.0006	1	1198
	R.FGGALDAAAK.M	U	2		460.7503	919.4860	919.4763	10.5	0	51	0.00047	1	1405
	K.TILSLMTR.E	U	3		467.7793	933.5440	933.5317	13.2	0	46	0.00058	1	1534
	K.TILSL->M<-TR.E	U	1	Oxidation (M)	475.7760	949.5375	949.5266	11.4	0	(24)	0.11	1	1679
	K.EILIPVFK.N	U	3		479.8084	957.6021	957.5899	12.8	0	45	0.00043	1	1756
	K.AIVWGMQTR.A	U	2		531.2877	1060.5608	1060.5488	11.3	0	34	0.026	1	2962
	K.AIVWG->M<-QTR.A	U	1	Oxidation (M)	539.2849	1076.5551	1076.5437	10.6	0	(15)	2	1	3137
	R.VQILKDFVK.Q	U	1		545.3438	1088.6731	1088.6594	12.6	1	26	0.023	1	3318
	R.GGPNYQEGLR.V	U	1		545.7745	1089.5344	1089.5203	12.9	0	30	0.059	2	3321
	K.VDATADYICK.V	U	1		578.2753	1154.5360	1154.5278	7.12	0	61	2.5e-005	1	4255
	R.HLLVHAPEDK.K	U	1		386.8846	1157.6321	1157.6193	11.1	0	36	0.014	1	4306
	K.DGVYILDLAAK.V	U	3		589.3344	1176.6543	1176.6390	13.0	0	63	1.7e-005	1	4594
	R.RGGPNYQEGLR.V	U	1		623.8248	1245.6350	1245.6214	10.9	1	(3)	38	3	5626
	R.RGGPNYQEGLR.V	U	1		416.2190	1245.6351	1245.6214	11.0	1	40	0.0067	1	5627
	R.HLLVHAPEDKK.E	U	1		643.8723	1285.7301	1285.7142	12.3	1	60	2.9e-005	1	6278
	K.YICTTSAIQNR.F	U	2		663.8310	1325.6474	1325.6398	5.78	0	63	2.2e-005	1	6999
	K.LYRPGSVAYVSR.S	U	2		456.5903	1366.7490	1366.7357	9.70	0	45	0.0011	1	7652
	K.LYRPGSVAYVSR.S	U	2		684.3821	1366.7497	1366.7357	10.3	0	(45)	0.0011	1	7653
	K.LGLVGVNLSLDGVK.S	U	2		692.4233	1382.8320	1382.8133	13.5	0	91	1.4e-008	1	7937
	R.SMGFIGHYLDQK.R	U	2		698.3487	1394.6828	1394.6653	12.6	0	50	0.00053	1	8126
	R.SMGFIGHYLDQK.R	U	1		465.9019	1394.6838	1394.6653	13.3	0	(17)	1.2	1	8127
	R.S->M<-GFIGHYLDQK.R	U	2	Oxidation (M)	706.3448	1410.6751	1410.6602	10.6	0	(41)	0.0043	1	8398
	K.WGDIEFPPPFGR.E	U	2		709.3569	1416.6993	1416.6826	11.8	0	66	1.5e-005	1	8502
	R.YPGSTFMDHVLR.Y	U	1		711.8534	1421.6923	1421.6762	11.4	0	(50)	0.00069	1	8597
	R.YPGSTFMDHVLR.Y	U	2		474.9054	1421.6945	1421.6762	12.9	0	51	0.00046	1	8598
	R.SGGMSNELNNIISR.T	U	3		746.3735	1490.7325	1490.7147	12.0	0	127	1.1e-011	1	9717
	K.AKPA->M<-PQDSVPSPR.S	U	3	Oxidation (M)	748.8870	1495.7595	1495.7453	9.49	0	54	0.00024	1	9814
	K.AKPA->M<-PQDSVPSPR.S	U	1	Oxidation (M)	499.5945	1495.7616	1495.7453	10.9	0	(35)	0.018	1	9815
	K.IGNTGGMLDNILASK.L	U	2		752.4052	1502.7959	1502.7763	13.0	0	113	3.6e-010	1	9921
	R.SGG->M<-SNELNNIISR.T	U	3	Oxidation (M)	754.3703	1506.7260	1506.7096	10.9	0	(100)	6.4e-009	1	9967
	K.IGNTGG->M<-LDNILASK.L	U	2	Oxidation (M)	760.4008	1518.7870	1518.7712	10.4	0	(92)	4.2e-008	1	10166
	R.KPASFMTSICDER.G	U	2		771.3653	1540.7160	1540.7014	9.52	0	80	4.1e-007	1	10534
	R.SMGFIGHYLDQKR.L	U	2		776.3970	1550.7794	1550.7664	8.39	1	59	7.4e-005	1	10733
	R.SMGFIGHYLDQKR.L	U	2		517.9348	1550.7826	1550.7664	10.5	1	(16)	1.2	1	10734
	R.KPASF->M<-TSICDER.G	U	1	Oxidation (M)	779.3611	1556.7077	1556.6963	7.35	0	(40)	0.0037	1	10817
	R.TIAIIAEGIPEALTR.K	U	4		784.4660	1566.9174	1566.8981	12.4	0	89	2.2e-008	1	10994
	R.GKLGLVGVNLSLDGVK.S	U	1		784.9822	1567.9498	1567.9297	12.8	1	53	4.2e-005	1	11019
	R.GKLGLVGVNLSLDGVK.S	U	1		523.6573	1567.9500	1567.9297	12.9	1	(43)	0.00039	1	11020
	K.AFDSGIIP->M<-EFVNK.M	U	2	Oxidation (M)	792.4018	1582.7890	1582.7701	11.9	0	29	0.069	1	11249
	K.VKWGDIEFPPPFGR.E	U	2		548.9630	1643.8672	1643.8460	12.9	1	33	0.033	1	12179
	R.AVQGMLDFDYVCSR.D	U	2		830.8873	1659.7600	1659.7385	12.9	0	83	2.2e-007	1	12419
	R.EAYPEEAYIADLDAK.S	U	3		849.4086	1696.8026	1696.7831	11.5	0	73	2.6e-006	1	12948
	K.KHPEVDVLINFASLR.S	U	1		869.4978	1736.9810	1736.9573	13.7	1	38	0.0031	1	13622
	K.KHPEVDVLINFASLR.S	U	2		580.0012	1736.9818	1736.9573	14.1	1	(31)	0.016	1	13623
	R.TASFSESRADEVAPAKK.A	U	1		598.6456	1792.9149	1792.8955	10.8	2	14	2.8	1	14348
	K.LLVGVDEKLNTEDIKR.H	U	1		921.5299	1841.0451	1841.0258	10.5	2	73	9.6e-007	1	15049
	K.LLVGVDEKLNTEDIKR.H	U	1		614.6899	1841.0478	1841.0258	12.0	2	(28)	0.024	1	15050
	K.GVTIIGPATVGGIKPGCFK.I	U	3		936.5354	1871.0562	1871.0339	11.9	0	68	2.6e-006	1	15410
	K.GVTIIGPATVGGIKPGCFK.I	U	2		624.6931	1871.0575	1871.0339	12.6	0	(51)	0.00014	1	15413
	R.DEPSVAA->M<-VYPFTGDHK.Q	U	1	Oxidation (M)	940.4409	1878.8673	1878.8458	11.4	0	29	0.068	1	15503
	R.SAYDSTMETMNYAQIR.T	U	2		940.9219	1879.8293	1879.8080	11.3	0	105	1.1e-009	1	15514
	R.SAYDST->M<-ETMNYAQIR.T	U	1	Oxidation (M)	948.9192	1895.8238	1895.8029	11.0	0	(78)	4.7e-007	1	15732
	R.AGKDLVSSLTSGLLTIGDR.F	U	1		635.0290	1902.0651	1902.0422	12.1	1	40	0.0016	1	15831
	R.SAYDST->M<-ET->M<-NYAQIR.T	U	1	2 Oxidation (M)	956.9139	1911.8133	1911.7979	8.09	0	(52)	0.00017	1	15942
	R.DYQGPLKEHEVTIFVR.R	U	1		644.3476	1930.0210	1929.9949	13.5	1	53	0.00028	1	16167
	K.ILIIGGSIANFTNVAATFK.G	U	2		975.5680	1949.1215	1949.0986	11.8	0	25	0.029	1	16393
	K->.<-QHFPATPLLDYALEVEK.I	U	1	Gln->pyro-Glu (N-term Q)	977.5146	1953.0146	1952.9884	13.4	0	(38)	0.01	1	16455
	K.QHFPATPLLDYALEVEK.I	U	2		657.6876	1970.0409	1970.0149	13.2	0	(59)	5.7e-005	1	16643
	K.QHFPATPLLDYALEVEK.I	U	2		986.0278	1970.0410	1970.0149	13.2	0	73	2.1e-006	1	16644
	R.HPWDDISYVLPEHMS->M<-.-	U	1	Oxidation (M)	986.9463	1971.8780	1971.8495	14.5	0	12	3.1	1	16661
	R.HPWDDISYVLPEH->M<-S->M<-.-	U	1	2 Oxidation (M)	994.9404	1987.8662	1987.8444	10.9	0	(3)	17	1	16820
	R.SFDELGEIIQSVYEDLVAK.G	U	1		1078.0566	2154.0987	2154.0732	11.8	0	82	3.8e-007	1	18456
	R.SFDELGEIIQSVYEDLVAK.G	U	1		719.0414	2154.1023	2154.0732	13.5	0	(36)	0.016	1	18457
	R.EGDYVLFHHEGGVDVGDVDAK.A	U	2		753.3573	2257.0501	2257.0288	9.43	0	(40)	0.0049	1	19238
	R.EGDYVLFHHEGGVDVGDVDAK.A	U	1		1129.5333	2257.0521	2257.0288	10.3	0	81	3.8e-007	1	19239
	K.GAIVPAQEVPPPTVPMDYSWAR.E	U	3		1191.1168	2380.2191	2380.1886	12.8	0	57	0.00012	1	20038
	K.GAIVPAQEVPPPTVP->M<-DYSWAR.E	U	1	Oxidation (M)	1199.1139	2396.2132	2396.1835	12.4	0	(15)	1.9	1	20131
	R.TTDGVYEGVAIGGDRYPGSTFMDHVLR.Y	U	4		971.8094	2912.4065	2912.3763	10.4	1	37	0.013	1	22161
	R.TTDGVYEGVAIGGDRYPGSTFMDHVLR.Y	U	1		729.1105	2912.4130	2912.3763	12.6	1	(9)	8	1	22165
	R.TTDGVYEGVAIGGDRYPGSTF->M<-DHVLR.Y	U	1	Oxidation (M)	977.1428	2928.4066	2928.3713	12.1	1	(6)	16	1	22197
	R.VTPDTDWAHLLQDHPWLLSQSLVVKPDQLIK.R	U	1		898.9934	3591.9445	3591.9090	9.90	0	15	0.43	1	23141
	R.VTPDTDWAHLLQDHPWLLSQSLVVKPDQLIK.R	U	1		719.3979	3591.9531	3591.9090	12.3	0	(14)	0.55	1	23142
tr|Q3TW51|Q3TW51_MOUSE	Snd1	Staphylococcal nuclease domain-containing protein OS=Mus musculus OX=10090 GN=Snd1 PE=2 SV=1	102651	2788	169(118)	58(48)	7.45	66%	Q3TW51_uniprot
	Peptide	Unique	Matches	Modification	Observed	Mr(expt)	Mr(calc)	ppm	Miss	Score	Expect	Rank	Query
	R.LNLWR.Y	U	2		351.2122	700.4099	700.4020	11.3	0	43	0.0026	1	13
	K.GLATVIR.Y	U	2		365.2383	728.4621	728.4545	10.4	0	41	0.0039	1	104
	K.ELVLQR.E	U	1		379.2356	756.4566	756.4494	9.62	0	30	0.058	1	240
	K.FFTESR.L	U	1		393.6970	785.3795	785.3708	11.1	0	41	0.0016	1	389
	R.EILPSTR.L	U	2		408.2374	814.4602	814.4548	6.56	0	36	0.017	1	578
	K.GDVGLGLVK.E	U	1		429.2626	856.5106	856.5018	10.2	0	20	0.53	1	869
	R.LKLYLPK.E	U	1		437.7970	873.5794	873.5687	12.3	1	31	0.0016	1	1016
	K.YTIENPR.H	U	2		446.7347	891.4548	891.4450	11.0	0	45	0.002	1	1173
	R.QINLSNIR.A	U	2		479.2829	956.5513	956.5403	11.5	0	41	0.0045	1	1738
	R.TDAVDSVVR.D	U	1		481.2564	960.4981	960.4876	10.9	0	25	0.22	1	1775
	R.RGEFCIAK.F	U	1		490.7561	979.4976	979.4909	6.81	1	20	0.46	1	2011
	K.EGLVMVEVR.K	U	2		516.2877	1030.5608	1030.5481	12.3	0	70	5.6e-006	1	2616
	K.QFLPFLQR.A	U	3		524.8076	1047.6007	1047.5865	13.5	0	40	0.003	1	2787
	K.FVDGEWYR.A	U	2		536.2550	1070.4954	1070.4821	12.4	0	44	0.0012	1	3049
	R.EYGMIYLGK.D	U	1		537.2768	1072.5390	1072.5263	11.9	0	34	0.022	1	3076
	R.LGTLPPAFSTR.V	U	5		580.3342	1158.6539	1158.6397	12.3	0	48	0.00076	1	4331
	K.MVLSGCAIIVR.G	U	3		609.8466	1217.6787	1217.6624	13.4	0	66	1.1e-005	1	5189
	R.ADDADEFGYSR.-	U	1		623.2607	1244.5068	1244.4946	9.85	0	73	6.6e-007	1	5604
	K.AKQFLPFLQR.A	U	1		416.5851	1246.7334	1246.7186	11.9	1	(18)	0.24	1	5650
	K.AKQFLPFLQR.A	U	1		624.3741	1246.7336	1246.7186	12.0	1	27	0.033	1	5651
	K.TIHLSSIRPPR.L	U	4		638.8843	1275.7541	1275.7411	10.2	0	26	0.036	1	6131
	K.TIHLSSIRPPR.L	U	2		426.2602	1275.7587	1275.7411	13.7	0	(12)	0.95	1	6133
	R.EVEVEVESMDK.A	U	2		647.3045	1292.5944	1292.5806	10.7	0	32	0.024	1	6376
	R.DYVPPTANLDQK.D	U	2		680.8472	1359.6799	1359.6670	9.47	0	44	0.0025	1	7531
	R.CVDWSIAVYTR.G	U	1		685.3412	1368.6678	1368.6496	13.3	0	8	7	1	7673
	K.VHVFYIDYGNR.E	U	1		461.5714	1381.6925	1381.6779	10.6	0	(27)	0.11	1	7914
	K.VHVFYIDYGNR.E	U	3		691.8546	1381.6945	1381.6779	12.1	0	50	0.00053	1	7915
	K.VMQVLNADAIVVK.L	U	3		700.4113	1398.8081	1398.7905	12.6	0	(43)	0.0011	1	8200
	K.V->M<-QVLNADAIVVK.L	U	1	Oxidation (M)	708.4085	1414.8025	1414.7854	12.1	0	68	5.9e-006	1	8473
	R.SEAVVEYVFSGSR.L	U	7		715.3618	1428.7091	1428.6885	14.4	0	79	6.4e-007	1	8703
	K.GMWSEGNGSHTIR.D	U	1		716.3342	1430.6539	1430.6361	12.5	0	56	0.00013	1	8736
	R.SSHYDELLAAEAR.A	U	2		731.3596	1460.7047	1460.6895	10.4	0	78	9.1e-007	1	9236
	R.SSHYDELLAAEAR.A	U	2		487.9092	1460.7056	1460.6895	11.0	0	(53)	0.00028	1	9238
	K.VITEYLNAQESAK.S	U	3		733.3873	1464.7600	1464.7460	9.56	0	86	1.4e-007	1	9317
	K.KGMWSEGNGSHTIR.D	U	1		780.3804	1558.7463	1558.7310	9.79	1	37	0.012	1	10843
	R.DYVPPTANLDQKDK.Q	U	3		802.4105	1602.8065	1602.7889	10.9	1	45	0.0019	1	11573
	R.DYVPPTANLDQKDK.Q	U	1		535.2781	1602.8124	1602.7889	14.6	1	(18)	0.98	1	11575
	R.SAYYKPLLSAEEAAK.Q	U	2		820.9382	1639.8618	1639.8457	9.83	0	51	0.00047	1	12136
	R.ETDGSETPEPFAAEAK.F	U	5		839.8835	1677.7524	1677.7370	9.21	0	56	0.00012	1	12689
	R.NDISSHPPVEGSYAPR.R	U	4		863.4207	1724.8269	1724.8118	8.75	0	56	0.00014	1	13392
	R.NDISSHPPVEGSYAPR.R	U	2		575.9502	1724.8288	1724.8118	9.84	0	(36)	0.014	1	13394
	K.LRPLYDIPYMFEAR.E	U	1		595.3174	1782.9305	1782.9127	9.99	0	(26)	0.12	1	14224
	K.LRPLYDIPYMFEAR.E	U	1		892.4726	1782.9306	1782.9127	10.1	0	39	0.0065	1	14225
	K.LRPLYDIPY->M<-FEAR.E	U	2	Oxidation (M)	900.4726	1798.9306	1798.9076	12.8	0	(23)	0.24	1	14431
	K.LRPLYDIPY->M<-FEAR.E	U	2	Oxidation (M)	600.6509	1798.9310	1798.9076	13.0	0	(33)	0.027	1	14433
	R.RETDGSETPEPFAAEAK.F	U	2		917.9354	1833.8563	1833.8381	9.94	1	31	0.044	1	14946
	R.YGDFRADDADEFGYSR.-	U	2		942.4031	1882.7917	1882.7758	8.45	1	50	0.00019	1	15549
	R.YGDFRADDADEFGYSR.-	U	1		628.6072	1882.7999	1882.7758	12.8	1	(16)	0.56	1	15551
	K.ETCLITFLLAGIECPR.G	U	1		946.9974	1891.9802	1891.9536	14.1	0	109	5.6e-010	1	15690
	R.ALLLPGHHLVTVMLSGIK.C	U	2		475.5422	1898.1396	1898.1176	11.6	0	(47)	5.2e-005	1	15790
	R.ALLLPGHHLVTVMLSGIK.C	U	3		950.0779	1898.1412	1898.1176	12.5	0	65	7.6e-007	1	15791
	R.ALLLPGHHLVTVMLSGIK.C	U	3		633.7213	1898.1421	1898.1176	12.9	0	(62)	1.5e-006	1	15794
	K.KLRPLYDIPYMFEAR.E	U	1		478.7659	1911.0345	1911.0076	14.1	1	(27)	0.062	1	15940
	K.KLRPLYDIPYMFEAR.E	U	1		638.0190	1911.0351	1911.0076	14.4	1	43	0.0016	1	15941
	R.ALLLPGHHLVTV->M<-LSGIK.C	U	1	Oxidation (M)	958.0753	1914.1360	1914.1125	12.3	0	(25)	0.014	1	15982
	R.ALLLPGHHLVTV->M<-LSGIK.C	U	1	Oxidation (M)	479.5416	1914.1374	1914.1125	13.0	0	(20)	0.044	1	15983
	R.TCATVTIGGINIAEALVSK.G	U	1		959.5331	1917.0517	1917.0241	14.4	0	46	0.00077	1	16018
	K.DTNGENIAESLVAEGLATR.R	U	1		980.4943	1958.9740	1958.9545	9.95	0	101	4.8e-009	1	16511
	K.DTNGENIAESLVAEGLATRR.E	U	1		1058.5477	2115.0809	2115.0556	12.0	1	12	3.7	1	18130
	K.VHVFYIDYGNREILPSTR.L	U	1		1090.0794	2178.1441	2178.1222	10.1	1	8	7.4	1	18668
	R.AAATQPDGKDTPDEPWAFPAR.E	U	4		1121.0421	2240.0697	2240.0498	8.87	1	94	2.7e-008	1	19117
	R.AAATQPDGKDTPDEPWAFPAR.E	U	4		747.7002	2240.0788	2240.0498	12.9	1	(86)	1.7e-007	1	19123
	R.HFVDSHHQKPVNAIIEHVR.G	U	3		755.0747	2262.2021	2262.1770	11.1	0	(52)	0.00025	1	19281
	R.HFVDSHHQKPVNAIIEHVR.G	U	5		566.5579	2262.2026	2262.1770	11.3	0	(59)	4.5e-005	1	19282
	R.HFVDSHHQKPVNAIIEHVR.G	U	5		453.4494	2262.2106	2262.1770	14.9	0	68	5.6e-006	1	19290
	R.NLPGLVQEGEPFSEEATLFTK.E	U	1		1153.5957	2305.1768	2305.1478	12.6	0	63	3e-005	1	19570
	R.RAAATQPDGKDTPDEPWAFPAR.E	U	2		799.7317	2396.1732	2396.1509	9.32	2	66	1.6e-005	1	20124
	R.RAAATQPDGKDTPDEPWAFPAR.E	U	1		600.0516	2396.1775	2396.1509	11.1	2	(62)	3.7e-005	1	20125
	R.RAAATQPDGKDTPDEPWAFPAR.E	U	1		1199.1003	2396.1861	2396.1509	14.7	2	(27)	0.13	1	20127
	K.VWAHYEERPVEEVMPVLEEK.E	U	2		1235.1211	2468.2276	2468.2046	9.35	0	32	0.04	1	20521
	K.VWAHYEERPVEEVMPVLEEK.E	U	1		618.0658	2468.2341	2468.2046	12.0	0	(6)	14	1	20524
	K.VWAHYEERPVEEVMPVLEEK.E	U	3		823.7525	2468.2357	2468.2046	12.6	0	(13)	2.6	1	20525
	R.VLPAQATEYAFAFIQVPQDEDAR.T	U	1		1290.1572	2578.2999	2578.2704	11.5	0	59	7.3e-005	1	21097
	K.VNVTVDYIRPASPATETVPAFSER.T	U	3		873.7954	2618.3644	2618.3340	11.6	0	(52)	0.00033	1	21276
	K.VNVTVDYIRPASPATETVPAFSER.T	U	2		1310.1899	2618.3653	2618.3340	12.0	0	65	1.7e-005	1	21277
	K.KVNVTVDYIRPASPATETVPAFSER.T	U	1		687.6231	2746.4631	2746.4290	12.4	1	20	0.34	1	21689
	K.VWAHYEERPVEEVMPVLEEKER.S	U	1		551.6828	2753.3776	2753.3483	10.7	1	(22)	0.38	1	21724
	K.VWAHYEERPVEEVMPVLEEKER.S	U	1		689.3518	2753.3779	2753.3483	10.8	1	(17)	1.1	1	21725
	K.VWAHYEERPVEEVMPVLEEKER.S	U	1		918.8000	2753.3781	2753.3483	10.9	1	40	0.0063	1	21726
	K.VWAHYEERPVEEV->M<-PVLEEKER.S	U	2	Oxidation (M)	693.3477	2769.3618	2769.3432	6.72	1	(25)	0.21	1	21771
	K.EKVWAHYEERPVEEVMPVLEEKER.S	U	2		753.6346	3010.5092	3010.4858	7.78	2	8	8	1	22349
	R.DIQNTQCLLNVEHLSASCPHVTLQFADSK.G	U	1		1109.2140	3324.6201	3324.5867	10.1	0	(36)	0.013	1	22806
	R.DIQNTQCLLNVEHLSASCPHVTLQFADSK.G	U	1		832.1651	3324.6313	3324.5867	13.4	0	58	7.8e-005	1	22807
	R.VLPAQATEYAFAFIQVPQDEDARTDAVDSVVR.D	U	1		1174.6033	3520.7880	3520.7474	11.5	1	31	0.038	1	23075
	R.VLPAQATEYAFAFIQVPQDEDARTDAVDSVVR.D	U	1		881.2051	3520.7915	3520.7474	12.5	1	(16)	1.2	1	23076
	R.SASYKPVFVTEITDDLHFYVQDVETGTQLEK.L	U	1		1187.2650	3558.7732	3558.7406	9.15	0	80	5.4e-007	1	23109
	R.SASYKPVFVTEITDDLHFYVQDVETGTQLEK.L	U	1		890.7017	3558.7775	3558.7406	10.4	0	(54)	0.00021	1	23110
	R.DIQNTQCLLNVEHLSASCPHVTLQFADSKGDVGLGLVK.E	U	1		1041.7874	4163.1203	4163.0780	10.2	1	18	0.56	1	23470
	R.DIQNTQCLLNVEHLSASCPHVTLQFADSKGDVGLGLVK.E	U	1		833.6326	4163.1268	4163.0780	11.7	1	(4)	12	1	23471
tr|Q3THX5|Q3THX5_MOUSE	Mvp	Major vault protein OS=Mus musculus OX=10090 GN=Mvp PE=2 SV=1	96984	2758	137(99)	49(39)	5.00	67%	Q3THX5_uniprot
	Peptide	Unique	Matches	Modification	Observed	Mr(expt)	Mr(calc)	ppm	Miss	Score	Expect	Rank	Query
	R.MVTVPPR.H	U	2		400.2329	798.4513	798.4422	11.4	0	33	0.011	1	465
	R.VLFAPVR.M	U	2		401.2569	800.4992	800.4909	10.4	0	26	0.029	1	489
	K.LLQSLGLK.S	U	2		436.2896	870.5645	870.5538	12.3	0	40	0.002	1	984
	K.ALLDFEDK.N	U	2		475.7505	949.4865	949.4756	11.5	0	29	0.072	1	1675
	R.AQLELEVSK.A	U	1		508.7913	1015.5681	1015.5549	12.9	0	24	0.27	1	2442
	R.EMELIYSR.A	U	2		520.7640	1039.5135	1039.5008	12.3	0	35	0.011	1	2702
	R.E->M<-ELIYSR.A	U	1	Oxidation (M)	528.7607	1055.5069	1055.4957	10.6	0	(17)	0.67	1	2892
	R.GPLEYVPSAK.V	U	3		530.7935	1059.5725	1059.5600	11.7	0	58	0.00011	1	2952
	K.AQQLADVEAK.K	U	1		536.7916	1071.5687	1071.5560	11.8	0	35	0.036	1	3070
	K.SFFLQPGER.L	U	2		540.7810	1079.5475	1079.5400	6.92	0	35	0.014	1	3164
	R.VTGEEWLVR.S	U	2		544.7957	1087.5769	1087.5662	9.82	0	54	0.00033	1	3294
	R.DLAVAGPEMQVK.L	U	2		629.3359	1256.6572	1256.6435	10.9	0	42	0.004	1	5789
	K.ILDQSEAEKAR.K	U	1		420.5628	1258.6665	1258.6517	11.8	1	(48)	0.00096	1	5823
	K.ILDQSEAEKAR.K	U	1		630.3406	1258.6667	1258.6517	11.9	1	49	0.00076	1	5824
	R.DLAVAGPE->M<-QVK.L	U	1	Oxidation (M)	637.3340	1272.6534	1272.6384	11.8	0	(30)	0.058	1	6057
	K.EMTEALGPGTIR.D	U	1		637.8312	1273.6478	1273.6336	11.1	0	28	0.087	1	6068
	R.QKILDQSEAEK.A	U	1		644.8491	1287.6836	1287.6670	12.9	1	2	43	2	6304
	K.VREMELIYSR.A	U	1		648.3498	1294.6850	1294.6703	11.4	1	22	0.3	1	6429
	R.HYCIVANPVSR.D	U	1		658.3350	1314.6555	1314.6503	3.96	0	68	8.4e-006	1	6799
	K.ALLDFEDKNGDK.V	U	1		455.5662	1363.6767	1363.6619	10.8	1	28	0.087	1	7595
	R.GAVASVTFDDFHK.N	U	3		697.3494	1392.6843	1392.6674	12.1	0	56	0.00016	1	8090
	R.GAVASVTFDDFHK.N	U	1		465.2356	1392.6850	1392.6674	12.6	0	(31)	0.054	1	8091
	K.ALQPLEEGEGEEK.V	U	2		714.8550	1427.6954	1427.6780	12.2	0	44	0.002	1	8680
	K.LFSVPDFVGDACK.A	U	3		727.8630	1453.7114	1453.6912	13.9	0	61	3.9e-005	1	9112
	K.SFFLQPGERLER.G	U	1		739.9003	1477.7861	1477.7677	12.4	1	10	5.8	1	9501
	R.GLGFTMATEEAIIR.I	U	6		754.9009	1507.7872	1507.7704	11.1	0	50	0.00049	1	9989
	R.GLGFT->M<-ATEEAIIR.I	U	1	Oxidation (M)	762.8997	1523.7849	1523.7654	12.8	0	(45)	0.0018	1	10234
	R.VPHNAAVQVYDYR.A	U	2		766.3945	1530.7744	1530.7579	10.8	0	56	0.00015	1	10379
	R.VPHNAAVQVYDYR.A	U	1		511.2657	1530.7752	1530.7579	11.3	0	(22)	0.39	1	10381
	K.AQALAIETEAELER.V	U	1		772.4069	1542.7993	1542.7889	6.74	0	50	0.00058	1	10588
	K.FKEMTEALGPGTIR.D	U	2		775.4143	1548.8141	1548.7970	11.0	1	50	0.00052	1	10706
	K.FKEMTEALGPGTIR.D	U	2		517.2790	1548.8151	1548.7970	11.7	1	(19)	0.79	1	10707
	K.EVEVVEIIQATVIK.Q	U	2		785.4661	1568.9176	1568.9025	9.60	0	75	5e-007	1	11033
	R.HYCVILDPMGPDGK.N	U	1		801.3851	1600.7557	1600.7378	11.2	0	(48)	0.00077	1	11539
	R.HYCVILDP->M<-GPDGK.N	U	1	Oxidation (M)	809.3784	1616.7423	1616.7327	5.92	0	51	0.00037	1	11768
	R.DAQSSVLFDVTGQVR.L	U	24		811.4232	1620.8318	1620.8108	13.0	0	96	1.8e-008	1	11841
	K.LKAQALAIETEAELER.V	U	2		893.0017	1783.9889	1783.9679	11.7	1	75	9.5e-007	1	14235
	R.GAVASVTFDDFHKNSAR.I	U	1		607.9757	1820.9053	1820.8806	13.6	1	22	0.42	1	14767
	R.LAQDPFPLYPGELLEK.D	U	1		915.4996	1828.9846	1828.9611	12.9	0	42	0.0026	1	14876
	K.DITPLQVVLPNTALHLK.A	U	2		936.5632	1871.1118	1871.0880	12.7	0	57	1.4e-005	1	15416
	K.DITPLQVVLPNTALHLK.A	U	2		624.7123	1871.1152	1871.0880	14.5	0	(57)	1.2e-005	1	15418
	R.SVQLAIEITTNSQEAAAK.H	U	7		937.5079	1873.0013	1872.9792	11.8	0	54	0.00024	1	15445
	R.GIQDVYVLSEQQGLLLK.A	U	2		952.0422	1902.0699	1902.0462	12.5	0	88	2.1e-008	1	15832
	R->.<-QAIPLDQNEGIYVQDVK.T	U	2	Gln->pyro-Glu (N-term Q)	956.9980	1911.9814	1911.9578	12.4	0	(47)	0.0013	1	15948
	R.QAIPLDQNEGIYVQDVK.T	U	3		965.5107	1929.0069	1928.9843	11.7	0	78	8.4e-007	1	16154
	R.AVIGSTYMLTQDEVLWEK.E	U	3		1042.0369	2082.0592	2082.0343	11.9	0	89	7.5e-008	1	17805
	R.AVIGSTY->M<-LTQDEVLWEK.E	U	1	Oxidation (M)	1050.0297	2098.0448	2098.0293	7.40	0	(63)	2.9e-005	1	17950
	K.VMAGDEWLFEGPGTYIPQK.E	U	1		1069.5272	2137.0399	2137.0190	9.76	0	46	0.0016	1	18276
	R.IPPYHYIHVLDQNSNVSR.V	U	2		1076.5607	2151.1068	2151.0861	9.61	0	81	4.3e-007	1	18404
	R.IPPYHYIHVLDQNSNVSR.V	U	4		718.0438	2151.1095	2151.0861	10.8	0	(42)	0.0035	1	18406
	R.IPPYHYIHVLDQNSNVSR.V	U	1		538.7853	2151.1120	2151.0861	12.0	0	(29)	0.061	1	18408
	K.ELPSGVEELLNLGHDPLADR.G	U	1		725.3842	2173.1308	2173.1015	13.5	0	(63)	2.8e-005	1	18629
	K.ELPSGVEELLNLGHDPLADR.G	U	1		1087.5728	2173.1309	2173.1015	13.6	0	89	7.6e-008	1	18630
	R.MAVFGFEMSEDAGPDGALLPR.A	U	2		1105.5256	2209.0367	2209.0184	8.30	0	154	2.6e-014	1	18902
	K.ALQPLEEGEGEEKVAHQAGDR.W	U	2		755.0443	2262.1109	2262.0876	10.3	1	(46)	0.0017	1	19265
	K.ALQPLEEGEGEEKVAHQAGDR.W	U	1		566.5350	2262.1110	2262.0876	10.3	1	(25)	0.19	1	19266
	K.ALQPLEEGEGEEKVAHQAGDR.W	U	1		1132.0640	2262.1134	2262.0876	11.4	1	103	3.6e-009	1	19268
	R.HYCVILDPMGPDGKNQLGQK.R	U	1		757.3807	2269.1204	2269.0984	9.71	1	36	0.015	1	19341
	R.AVFPQNGLVVSSVDVQSVEPVDQR.T	U	2		1285.1831	2568.3517	2568.3184	12.9	0	145	1.2e-013	1	21028
	R.DRAVFPQNGLVVSSVDVQSVEPVDQR.T	U	1		1420.7502	2839.4859	2839.4465	13.9	1	20	0.42	1	22010
	R.RALCLLLGPDFFTDVITIETADHAR.L	U	1		948.8394	2843.4964	2843.4640	11.4	1	(70)	3.1e-006	1	22023
	R.RALCLLLGPDFFTDVITIETADHAR.L	U	1		711.8826	2843.5012	2843.4640	13.1	1	73	1.8e-006	1	22024
	K.STLITDGSSPINLFNTAFGLLGLGSDGQPPVQK.-	U	2		1115.5991	3343.7755	3343.7300	13.6	0	59	2.8e-005	1	22849
	R.LAQDPFPLYPGELLEKDITPLQVVLPNTALHLK.A	U	1		1228.3668	3682.0786	3682.0385	10.9	1	39	0.0003	1	23227
	R.LAQDPFPLYPGELLEKDITPLQVVLPNTALHLK.A	U	1		921.5306	3682.0932	3682.0385	14.8	1	(25)	0.006	1	23228
	K.VMAGDEWLFEGPGTYIPQKEVEVVEIIQATVIK.Q	U	1		1230.3286	3687.9640	3687.9110	14.4	1	27	0.051	1	23233
	R.TGEEWLVTVQDTEAHVPDVYEEVLGVVPITTLGPR.H	U	1		1283.6719	3847.9938	3847.9520	10.9	0	22	0.18	1	23331
sp|Q3TRM8|HXK3_MOUSE	Hk3	Hexokinase-3 OS=Mus musculus OX=10090 GN=Hk3 PE=1 SV=2	101747	2648	90(73)	36(31)	2.90	50%	Q3TRM8_uniprot
	Peptide	Unique	Matches	Modification	Observed	Mr(expt)	Mr(calc)	ppm	Miss	Score	Expect	Rank	Query
	R.LTQMAHV.-	U	1		400.2138	798.4131	798.4058	9.17	0	10	3.1	1	464
	K.LHPHFSK.L	U	1		433.2432	864.4719	864.4606	13.1	0	16	1	1	929
	R.MLPTYVR.S	U	1		440.2478	878.4810	878.4684	14.4	0	29	0.052	1	1058
	R.->M<-LPTYVR.S	U	1	Oxidation (M)	448.2437	894.4727	894.4633	10.5	0	(24)	0.17	1	1190
	R.STLISWTK.G	U	2		468.2687	934.5229	934.5124	11.2	0	27	0.098	1	1541
	R.GLQGEASSLR.M	U	1		509.2745	1016.5344	1016.5251	9.20	0	45	0.0021	1	2461
	R.GVAMVTAVAAR.L	U	1		523.3008	1044.5870	1044.5750	11.5	0	(40)	0.0051	1	2757
	R.GVA->M<-VTAVAAR.L	U	1	Oxidation (M)	531.2981	1060.5816	1060.5699	11.1	0	60	5.6e-005	1	2968
	K.GAALVTAVACR.L	U	2		544.8004	1087.5863	1087.5808	5.04	0	46	0.0018	1	3298
	R.VLWVTLTGTK.E	U	3		559.3408	1116.6671	1116.6543	11.4	0	62	1.2e-005	1	3691
	K.MIGGLYLGELVR.L	U	2		660.8784	1319.7422	1319.7271	11.4	0	69	4e-006	1	6880
	K.->M<-IGGLYLGELVR.L	U	2	Oxidation (M)	668.8768	1335.7391	1335.7220	12.8	0	(60)	4.4e-005	1	7138
	K.MISGMYLGEIVR.H		1		684.8633	1367.7120	1367.6941	13.1	0	48	0.00094	1	7661
	R.AAQLCGAGVAAVVEK.I	U	1		722.3915	1442.7685	1442.7551	9.28	0	37	0.013	1	8932
	R.VHTILQDLGLSPR.A	U	6		724.9231	1447.8316	1447.8147	11.7	0	(56)	4.3e-005	1	9021
	R.VHTILQDLGLSPR.A	U	5		483.6183	1447.8330	1447.8147	12.7	0	61	1.5e-005	1	9027
	R.EQQTLQVAVATGGR.V	U	5		729.3955	1456.7765	1456.7634	8.96	0	52	0.00038	1	9158
	R.FDTSVDQASINPGK.Q	U	2		739.8669	1477.7193	1477.7049	9.77	0	105	1.8e-009	1	9491
	K.FLSEIESDSLALR.Q	U	4		740.3978	1478.7810	1478.7616	13.1	0	69	6.1e-006	1	9513
	R.AAQLCAAALAAVLSR.L	U	1		495.9507	1484.8304	1484.8133	11.5	0	(58)	5.5e-005	1	9630
	R.AAQLCAAALAAVLSR.L	U	2		743.4240	1484.8335	1484.8133	13.6	0	102	2e-009	1	9632
	R.CSGVEGQDVVQLLR.D	U	1		780.4042	1558.7939	1558.7774	10.6	0	83	2.9e-007	1	10849
	K.QLGLDQGILLNWTK.G	U	1		799.9592	1597.9039	1597.8828	13.2	0	75	1e-006	1	11500
	R.HILLHLTNLGVLFR.G	U	2		549.3419	1645.0038	1644.9828	12.8	0	51	3.4e-005	1	12198
	R.HILLHLTNLGVLFR.G	U	2		823.5107	1645.0069	1644.9828	14.7	0	(46)	9.9e-005	1	12199
	K.TKFLSEIESDSLALR.Q	U	1		854.9703	1707.9260	1707.9043	12.7	1	63	1.8e-005	1	13120
	K.LFDHIVDCIVDFQK.R	U	1		874.9468	1747.8790	1747.8604	10.7	0	53	0.00031	1	13755
	K.LFDHIVDCIVDFQK.R	U	1		583.6345	1747.8817	1747.8604	12.2	0	(52)	0.00044	1	13756
	R.GLQELTVSVGVDGTLYK.L	U	1		889.9929	1777.9713	1777.9462	14.1	0	56	0.0001	1	14167
	K.GFNASGCEGQDVVYLLR.E	U	4		942.9611	1883.9076	1883.8836	12.7	0	114	2.3e-010	1	15575
	K.LGFNFSFPCHQTGLDR.S	U	2		632.6417	1894.9033	1894.8785	13.1	0	(54)	0.00024	1	15718
	K.LGFNFSFPCHQTGLDR.S	U	2		948.4595	1894.9045	1894.8785	13.7	0	104	2.6e-009	1	15720
	K.LFDHIVDCIVDFQKR.Q	U	1		952.9988	1903.9830	1903.9615	11.3	1	(42)	0.0044	1	15858
	K.LFDHIVDCIVDFQKR.Q	U	1		477.0033	1903.9842	1903.9615	11.9	1	(46)	0.0015	1	15859
	K.LFDHIVDCIVDFQKR.Q	U	1		635.6695	1903.9866	1903.9615	13.2	1	54	0.00027	1	15861
	K.LAPQCTVTFLQSEDGSGK.G	U	3		969.4780	1936.9415	1936.9201	11.1	0	87	1.3e-007	1	16250
	R.CLSEFLDAYPVENQGLK.L	U	2		991.9929	1981.9712	1981.9455	12.9	0	92	4.4e-008	1	16776
	R.KLAPQCTVTFLQSEDGSGK.G	U	2		689.3543	2065.0411	2065.0150	12.6	1	27	0.13	1	17657
	R.VAEGSVQIINQVYSIPECR.A	U	3		1081.5626	2161.1107	2161.0837	12.5	0	138	1e-012	1	18525
	R.ATPDGSERGDFLALDLGGTNFR.V	U	1		770.3835	2308.1286	2308.1084	8.76	1	22	0.4	1	19589
	K.ETVTLLAPNCDVSFIPSVDGGGR.G	U	1		1202.6107	2403.2069	2403.1741	13.7	0	60	7.1e-005	1	20171
	R.EFVIPQEVILGAGQQLFDFAAR.C	U	1		1224.6635	2447.3123	2447.2849	11.2	0	(77)	5.6e-007	1	20363
	R.EFVIPQEVILGAGQQLFDFAAR.C	U	1		816.7795	2447.3166	2447.2849	13.0	0	87	5.4e-008	1	20364
	R.STPHGTEQGDFLVLELGATGASLR.V	U	3		1228.6405	2455.2664	2455.2343	13.1	0	108	9.5e-010	1	20438
	R.STPHGTEQGDFLVLELGATGASLR.V	U	1		819.4309	2455.2709	2455.2343	14.9	0	(57)	0.00011	1	20440
	R.SREFVIPQEVILGAGQQLFDFAAR.C	U	1		897.8259	2690.4560	2690.4180	14.1	1	93	9.8e-009	1	21526
	R.ILKETVTLLAPNCDVSFIPSVDGGGR.G	U	1		920.1647	2757.4722	2757.4371	12.7	1	52	0.0002	1	21735
	R.ASVCPHEGVPRPSGSLELECLQQFK.V	U	1		1413.2044	2824.3941	2824.3636	10.8	0	35	0.017	1	21965
	R.ASVCPHEGVPRPSGSLELECLQQFK.V	U	2		942.4730	2824.3971	2824.3636	11.8	0	(16)	1.4	1	21967
	R.ASVCPHEGVPRPSGSLELECLQQFK.V	U	1		707.1069	2824.3986	2824.3636	12.4	0	(11)	5.2	1	21968
tr|A1A4T2|A1A4T2_MOUSE	Ganab	Alpha glucosidase 2 alpha neutral subunit OS=Mus musculus OX=10090 GN=Ganab PE=1 SV=1	109791	2528	123(92)	44(34)	5.18	56%	A1A4T2_uniprot
	Peptide	Unique	Matches	Modification	Observed	Mr(expt)	Mr(calc)	ppm	Miss	Score	Expect	Rank	Query
	R.DALFQR.Y	U	2		375.2040	748.3933	748.3868	8.78	0	26	0.14	1	193
	R.HEFLLR.R	U	2		407.7356	813.4567	813.4497	8.61	0	17	0.57	1	571
	R.IDELEPR.R	U	1		436.2330	870.4514	870.4447	7.78	0	54	0.00011	1	981
	R.LDLLEDR.S	U	2		437.2427	872.4707	872.4603	11.9	0	62	4.7e-005	1	1002
	R.AFFSGSQR.F	U	2		450.2259	898.4372	898.4297	8.36	0	35	0.0079	1	1227
	R.SLLLSVNAR.G	U	1		486.8015	971.5885	971.5764	12.5	0	28	0.077	1	1915
	K.IILTAQPFR.L	U	1		529.8281	1057.6417	1057.6284	12.6	0	59	2.9e-005	1	2934
	K.NPEPELLVR.W	U	2		533.8041	1065.5937	1065.5818	11.2	0	35	0.011	1	3021
	R.YFTWDPTR.F	U	1		543.2634	1084.5123	1084.4978	13.4	0	36	0.01	1	3238
	R.GLMAFEHQR.A	U	1		544.7730	1087.5315	1087.5233	7.52	0	33	0.025	1	3287
	R.GLMAFEHQR.A	U	1		363.5193	1087.5360	1087.5233	11.6	0	(27)	0.12	1	3288
	K.LVAIVDPHIK.V	U	2		552.8484	1103.6823	1103.6703	10.9	0	(45)	0.0002	1	3498
	K.LVAIVDPHIK.V	U	2		368.9014	1103.6824	1103.6703	11.0	0	54	2.6e-005	1	3499
	R.IRIDELEPR.R	U	2		380.8883	1139.6431	1139.6298	11.6	1	(23)	0.15	1	4069
	R.IRIDELEPR.R	U	2		570.8290	1139.6434	1139.6298	11.9	1	24	0.11	1	4070
	R.SIRPGLSPYR.A	U	2		573.3287	1144.6428	1144.6353	6.57	0	29	0.062	1	4157
	R.SIRPGLSPYR.A	U	1		382.5550	1144.6431	1144.6353	6.80	0	(27)	0.089	1	4158
	R.KLVAIVDPHIK.V	U	1		616.8974	1231.7802	1231.7652	12.2	1	49	3.1e-005	1	5405
	R.KLVAIVDPHIK.V	U	2		411.6016	1231.7829	1231.7652	14.3	1	(37)	0.00036	1	5406
	R.LKVTEGGEPYR.L	U	1		624.8395	1247.6645	1247.6510	10.9	1	41	0.0043	1	5665
	R.SGGIERPFVLSR.A	U	2		659.3708	1316.7270	1316.7201	5.28	0	67	1e-005	1	6841
	R.SGGIERPFVLSR.A	U	2		439.9166	1316.7280	1316.7201	6.00	0	(47)	0.00087	1	6842
	K.DAVHYGGWEHR.D	U	2		663.8087	1325.6029	1325.5901	9.62	0	44	0.0013	1	6993
	K.DAVHYGGWEHR.D	U	2		442.8754	1325.6043	1325.5901	10.7	0	(40)	0.0031	1	6995
	K.GHLETPIWIER.V	U	1		450.9156	1349.7250	1349.7092	11.8	0	38	0.0076	1	7377
	K.GHLETPIWIER.V	U	1		675.8704	1349.7262	1349.7092	12.6	0	(34)	0.021	1	7378
	K.VLLVLELQGLQK.N	U	1		676.9382	1351.8618	1351.8439	13.3	0	80	2.8e-008	1	7402
	R.WYQMGAYQPFFR.A	U	1		797.3779	1592.7413	1592.7235	11.2	0	(49)	0.00057	1	11381
	R.WYQ->M<-GAYQPFFR.A	U	2	Oxidation (M)	805.3763	1608.7380	1608.7184	12.2	0	51	0.00036	1	11651
	R.FSFSGSTLVSSSADPK.G	U	1		808.9037	1615.7929	1615.7730	12.4	0	72	4.2e-006	1	11762
	R.FPQPLNMLEHLASK.R	U	1		812.9398	1623.8650	1623.8443	12.7	0	(41)	0.0034	1	11885
	R.FPQPLNMLEHLASK.R	U	2		542.2965	1623.8675	1623.8443	14.3	0	56	0.00012	1	11887
	R.DDNSVELTVAEGPYK.I	U	2		818.8951	1635.7756	1635.7628	7.84	0	101	4.1e-009	1	12060
	R.FPQPLN->M<-LEHLASK.R	U	2	Oxidation (M)	547.6284	1639.8633	1639.8392	14.7	0	(28)	0.085	1	12137
	R.YRVPDVLVADPPTAR.L	U	2		834.9657	1667.9168	1667.8995	10.4	1	26	0.096	1	12562
	R.YRVPDVLVADPPTAR.L	U	1		556.9805	1667.9198	1667.8995	12.1	1	(20)	0.38	1	12564
	R.VVIMGAGKPAAVVLQTK.G	U	1		841.5145	1681.0144	1680.9960	10.9	0	(66)	1.4e-006	1	12739
	R.VVIMGAGKPAAVVLQTK.G	U	1		561.3456	1681.0151	1680.9960	11.3	0	(34)	0.0024	1	12740
	R.EPWLLASQYQDAIR.D	U	2		845.4454	1688.8762	1688.8522	14.2	0	62	3.7e-005	1	12837
	R.VVI->M<-GAGKPAAVVLQTK.G	U	1	Oxidation (M)	566.6780	1697.0121	1696.9910	12.5	0	71	6.1e-007	1	12963
	R.LSFQHDPETSVLILR.K	U	2		585.6595	1753.9568	1753.9363	11.7	0	80	4.1e-007	1	13849
	R.RFSFSGSTLVSSSADPK.G	U	1		886.9506	1771.8866	1771.8741	7.05	1	17	1.4	1	14086
	R.FPQPLNMLEHLASKR.R	U	1		594.3301	1779.9684	1779.9454	12.9	1	44	0.0016	1	14191
	R.REPWLLASQYQDAIR.D	U	2		923.4934	1844.9723	1844.9533	10.3	1	74	2e-006	1	15096
	R.REPWLLASQYQDAIR.D	U	2		615.9990	1844.9752	1844.9533	11.9	1	(69)	6.4e-006	1	15099
	R.VPFSDKVSLALGSVWDK.I	U	1		616.6755	1847.0048	1846.9829	11.8	1	40	0.0037	1	15129
	K.IILTAQPFRLDLLEDR.S	U	1		638.3758	1912.1055	1912.0782	14.3	1	6	3.3	1	15956
	K.MLDYLQGSGETPQTDIR.W	U	3		962.4711	1922.9276	1922.9044	12.1	0	78	1e-006	1	16070
	K.->M<-LDYLQGSGETPQTDIR.W	U	1	Oxidation (M)	970.4691	1938.9237	1938.8993	12.6	0	(75)	1.7e-006	1	16269
	R.FGAVWTGDNTAEWDHLK.I	U	4		973.9655	1945.9165	1945.8959	10.6	0	(75)	2e-006	1	16359
	R.FGAVWTGDNTAEWDHLK.I	U	4		649.6475	1945.9207	1945.8959	12.8	0	91	4.8e-008	1	16362
	K.HHGPQTLYLPVTLSSIPVFQR.G	U	2		1195.6649	2389.3153	2389.2907	10.3	0	52	0.00012	1	20082
	K.HHGPQTLYLPVTLSSIPVFQR.G	U	2		598.3383	2389.3239	2389.2907	13.9	0	(42)	0.00097	1	20085
	R.DIHNIYGLYVHMATADGLIQR.S	U	1		800.7513	2399.2322	2399.2056	11.1	0	(55)	0.00021	1	20151
	R.DIHNIYGLYVHMATADGLIQR.S	U	1		1200.6246	2399.2347	2399.2056	12.1	0	(58)	8.9e-005	1	20152
	R.DIHNIYGLYVHMATADGLIQR.S	U	1		600.8164	2399.2363	2399.2056	12.8	0	(58)	8.3e-005	1	20153
	R.DIHNIYGLYVH->M<-ATADGLIQR.S	U	2	Oxidation (M)	1208.6193	2415.2240	2415.2005	9.72	0	80	6.3e-007	1	20211
	R.DIHNIYGLYVH->M<-ATADGLIQR.S	U	3	Oxidation (M)	806.0856	2415.2351	2415.2005	14.3	0	(50)	0.0006	1	20215
	R.DIHNIYGLYVH->M<-ATADGLIQR.S	U	1	Oxidation (M)	604.8162	2415.2358	2415.2005	14.6	0	(80)	6.1e-007	1	20216
	R.ALLDTLQLGPDALTVHLIHEVTK.V	U	1		1249.2188	2496.4229	2496.3952	11.1	0	81	7.1e-008	1	20647
	R.ALLDTLQLGPDALTVHLIHEVTK.V	U	1		833.1486	2496.4240	2496.3952	11.6	0	(47)	0.0002	1	20648
	R.ALLDTLQLGPDALTVHLIHEVTK.V	U	1		625.1147	2496.4297	2496.3952	13.8	0	(55)	2.5e-005	1	20649
	R.DLGIFWLNAAETWVDISSNTAGK.T	U	1		1254.6388	2507.2630	2507.2332	11.9	0	87	1.1e-007	1	20691
	R->.<-QYASLTGTQALPPLFSLGYHQSR.W	U	1	Gln->pyro-Glu (N-term Q)	1259.6538	2517.2931	2517.2652	11.1	0	73	2.6e-006	1	20748
	R.QYASLTGTQALPPLFSLGYHQSR.W	U	2		1268.1676	2534.3206	2534.2918	11.4	0	(67)	9.8e-006	1	20839
	R.QYASLTGTQALPPLFSLGYHQSR.W	U	2		845.7829	2534.3269	2534.2918	13.9	0	(66)	1.2e-005	1	20841
	R.YFTWDPTRFPQPLNMLEHLASK.R	U	1		897.7924	2690.3554	2690.3315	8.89	1	24	0.26	1	21520
	R.YFTWDPTRFPQPLNMLEHLASK.R	U	1		673.5972	2690.3598	2690.3315	10.5	1	(20)	0.6	1	21521
	R.AHAHLDTGRREPWLLASQYQDAIR.D	U	1		701.8717	2803.4577	2803.4266	11.1	2	20	0.41	1	21880
	K.TRDGSDYEGWCWPGSASYPDFTNPR.M	U	1		1461.1351	2920.2557	2920.2147	14.0	1	(43)	0.0016	1	22180
	K.TRDGSDYEGWCWPGSASYPDFTNPR.M	U	3		974.4265	2920.2575	2920.2147	14.7	1	56	7.5e-005	1	22181
	R.LYNLDVFQYELNNPMALYGSVPVLLAHSFHR.D	U	1		1207.6349	3619.8828	3619.8286	15.0	0	72	1.9e-006	1	23161
	R.LYNLDVFQYELNNP->M<-ALYGSVPVLLAHSFHR.D	U	1	Oxidation (M)	909.9753	3635.8723	3635.8235	13.4	0	(33)	0.018	1	23182
	K.THSDSKPYGPTSVGLDFSLPGMEHVYGIPEHADSLR.L	U	2		974.9812	3895.8957	3895.8476	12.4	0	(35)	0.021	1	23359
	K.THSDSKPYGPTSVGLDFSLPGMEHVYGIPEHADSLR.L	U	2		780.1867	3895.8972	3895.8476	12.7	0	38	0.01	1	23360
	K.THSDSKPYGPTSVGLDFSLPGMEHVYGIPEHADSLR.L	U	1		650.3239	3895.8998	3895.8476	13.4	0	(4)	25	1	23362
	K.THSDSKPYGPTSVGLDFSLPG->M<-EHVYGIPEHADSLR.L	U	1	Oxidation (M)	783.3856	3911.8917	3911.8425	12.6	0	(16)	1.5	1	23378
	K.THSDSKPYGPTSVGLDFSLPG->M<-EHVYGIPEHADSLR.L	U	1	Oxidation (M)	1304.9727	3911.8962	3911.8425	13.7	0	(20)	0.62	1	23379
	K.THSDSKPYGPTSVGLDFSLPG->M<-EHVYGIPEHADSLR.L	U	2	Oxidation (M)	978.9822	3911.8999	3911.8425	14.7	0	(35)	0.019	1	23380
tr|Q3TKV1|Q3TKV1_MOUSE	Psmd2	26S proteasome non-ATPase regulatory subunit 2 OS=Mus musculus OX=10090 GN=Psmd2 PE=1 SV=1	100937	2440	115(83)	45(36)	5.17	53%	Q3TKV1_uniprot
	Peptide	Unique	Matches	Modification	Observed	Mr(expt)	Mr(calc)	ppm	Miss	Score	Expect	Rank	Query
	R.FPEALR.L		3		366.7100	731.4054	731.3966	12.1	0	41	0.0034	1	116
	R.CALGVFR.K		2		411.7225	821.4304	821.4218	10.5	0	41	0.003	1	623
	R.YGEPTLR.R		1		418.2236	834.4326	834.4236	10.9	0	53	0.00028	1	707
	R.TFGHLLR.Y		1		422.2498	842.4850	842.4763	10.3	0	38	0.0076	1	768
	K.VPDDIYK.T		2		425.2256	848.4366	848.4280	10.2	0	23	0.27	1	821
	R.EPLLTLVK.E		2		456.7972	911.5799	911.5692	11.8	0	26	0.048	1	1324
	K.QMAFMLGR.H		2		477.2436	952.4726	952.4623	10.9	0	38	0.0066	1	1701
	K.Q->M<-AFMLGR.H		1	Oxidation (M)	485.2408	968.4671	968.4572	10.3	0	(8)	5.4	1	1868
	K.QMAF->M<-LGR.H		1	Oxidation (M)	485.2419	968.4693	968.4572	12.5	0	(35)	0.011	1	1869
	R.ELDIMEPK.V		1		487.7523	973.4901	973.4790	11.4	0	(12)	3.6	1	1941
	K.Q->M<-AF->M<-LGR.H		1	2 Oxidation (M)	493.2396	984.4646	984.4521	12.7	0	(14)	1.4	1	2088
	R.ELDI->M<-EPK.V		1	Oxidation (M)	495.7494	989.4843	989.4739	10.5	0	17	1.2	1	2132
	R.YGEPTLRR.A		1		496.2752	990.5359	990.5247	11.4	1	14	1.9	1	2151
	R.LNILDTLSK.F		5		508.8084	1015.6023	1015.5913	10.8	0	60	3.2e-005	1	2450
	R.LAQGLTHLGK.G		2		519.3146	1036.6146	1036.6029	11.3	0	46	0.00047	1	2678
	K.DPNNLFMVR.L		2		553.2836	1104.5527	1104.5386	12.8	0	47	0.0013	1	3501
	K.DPNNLF->M<-VR.L		1	Oxidation (M)	561.2794	1120.5443	1120.5335	9.61	0	(26)	0.16	1	3742
	K.FSRFPEALR.L		2		374.8775	1121.6108	1121.5982	11.2	1	26	0.11	1	3762
	R.FGGSGSQVDSAR.M		1		584.2800	1166.5455	1166.5316	11.9	0	70	3.5e-006	1	4428
	K.AQREPLLTLVK.E		1		423.2669	1266.7789	1266.7659	10.2	1	(35)	0.0018	1	5975
	K.AQREPLLTLVK.E		3		634.3981	1266.7817	1266.7659	12.4	1	40	0.00064	1	5977
	K.YLYSSEDYIK.S		2		640.8133	1279.6120	1279.5972	11.6	0	48	0.00072	1	6192
	K.SETELKDTYAR.W		2		438.2214	1311.6425	1311.6306	9.04	1	44	0.0018	1	6757
	K.SETELKDTYAR.W		1		656.8298	1311.6451	1311.6306	11.1	1	(41)	0.0037	1	6759
	K.EIYENMAPGENK.C	U	1		697.8221	1393.6297	1393.6183	8.18	0	32	0.021	1	8111
	R.WLPLGLGLNHLGK.G		2		473.2877	1416.8413	1416.8241	12.1	0	53	7.7e-005	1	8514
	R.WLPLGLGLNHLGK.G		2		709.4282	1416.8419	1416.8241	12.5	0	(52)	7e-005	1	8515
	K.GTLTLCPYHSDR.Q		3		710.3458	1418.6770	1418.6613	11.1	0	64	2.2e-005	1	8534
	R.VGQAVDVVGQAGKPK.T		3		726.9169	1451.8192	1451.8096	6.57	0	72	1.9e-006	1	9088
	R.VGQAVDVVGQAGKPK.T		2		484.9486	1451.8241	1451.8096	9.95	0	(51)	0.0002	1	9090
	R.SSTTSMTSVPKPLK.F		2		732.3990	1462.7835	1462.7701	9.18	0	80	4.7e-007	1	9273
	K.LLTDDGNKWLYK.N		1		489.2668	1464.7786	1464.7613	11.9	1	38	0.007	1	9320
	K.SGALLACGIVNSGVR.N		2		737.4042	1472.7938	1472.7769	11.4	0	68	8.5e-006	1	9424
	R.SSTTS->M<-TSVPKPLK.F		1	Oxidation (M)	740.3962	1478.7779	1478.7650	8.71	0	(77)	1.1e-006	1	9511
	R.SSTTS->M<-TSVPKPLK.F		1	Oxidation (M)	493.9344	1478.7813	1478.7650	11.0	0	(17)	0.96	1	9514
	R.AVPLALALISVSNPR.L		1		507.6496	1519.9271	1519.9086	12.2	0	(65)	1.6e-006	1	10183
	R.AVPLALALISVSNPR.L		1		760.9717	1519.9289	1519.9086	13.4	0	69	5.2e-007	1	10184
	K.EWQELDDAEKAQR.E		1		809.3859	1616.7573	1616.7430	8.83	1	60	4.7e-005	1	11771
	K.LKEIYENMAPGENK.C	U	2		818.4108	1634.8070	1634.7973	5.90	1	(46)	0.0018	1	12047
	K.LKEIYEN->M<-APGENK.C	U	1	Oxidation (M)	826.4117	1650.8088	1650.7923	10.0	1	64	2.4e-005	1	12284
	R.RAVPLALALISVSNPR.L		1		839.0226	1676.0307	1676.0097	12.6	1	(28)	0.0033	1	12675
	R.RAVPLALALISVSNPR.L		2		559.6850	1676.0332	1676.0097	14.0	1	57	5.1e-006	1	12676
	K.SHYVLYGLVAAMQPR.M		3		568.9750	1703.9031	1703.8817	12.5	0	66	1.4e-005	1	13069
	K.SHYVLYGLVAAMQPR.M		2		852.9598	1703.9050	1703.8817	13.7	0	(64)	2.3e-005	1	13071
	K.VPDDIYKTHLENNR.F		1		571.9631	1712.8674	1712.8482	11.2	1	15	2.2	1	13184
	K.DTSLYRPALEELRR.Q		2		573.6516	1717.9328	1717.9111	12.7	1	14	1.7	1	13301
	K.SHYVLYGLVAA->M<-QPR.M		1	Oxidation (M)	574.3065	1719.8976	1719.8766	12.2	0	(33)	0.026	1	13327
	K.VQQLLHICSEHFDSK.E		1		614.3122	1839.9147	1839.8938	11.4	0	(26)	0.16	1	15021
	K.VQQLLHICSEHFDSK.E		1		920.9665	1839.9184	1839.8938	13.4	0	63	3.1e-005	1	15024
	K.TPVQSQQPSATTPSGADEK.S		2		964.9777	1927.9409	1927.9123	14.8	0	90	6.6e-008	1	16131
	R.LVGSQEELASWGHEYVR.H		2		980.4938	1958.9731	1958.9486	12.5	0	109	8.2e-010	1	16508
	R.LVGSQEELASWGHEYVR.H		2		653.9989	1958.9749	1958.9486	13.4	0	(79)	7.7e-007	1	16512
	R.LGEKDTSLYRPALEELR.R		1		664.0333	1989.0780	1989.0531	12.5	1	6	9.1	1	16836
	R.MLVTFDEELRPLPVSVR.V		3		1001.0570	2000.0995	2000.0765	11.5	0	39	0.0043	1	16956
	R.MLVTFDEELRPLPVSVR.V		2		667.7087	2000.1044	2000.0765	14.0	0	(24)	0.12	1	16959
	K.GEAIEAILAALEVVSEPFR.S		1		1007.5592	2013.1038	2013.0782	12.7	0	86	7.7e-008	1	17087
	K.GEAIEAILAALEVVSEPFR.S		1		672.0422	2013.1049	2013.0782	13.3	0	(67)	5.8e-006	1	17088
	R.->M<-LVTFDEELRPLPVSVR.V		2	Oxidation (M)	1009.0559	2016.0973	2016.0714	12.8	0	(31)	0.024	1	17150
	R.->M<-LVTFDEELRPLPVSVR.V		2	Oxidation (M)	673.0400	2016.0981	2016.0714	13.3	0	(22)	0.2	1	17152
	K.THLENNRFGGSGSQVDSAR.M		1		1016.4869	2030.9592	2030.9518	3.63	1	2	39	1	17352
	K.TITGFQTHTTPVLLAHGER.A		2		1040.0642	2078.1139	2078.0909	11.0	0	111	3e-010	1	17757
	K.TITGFQTHTTPVLLAHGER.A		4		693.7119	2078.1139	2078.0909	11.1	0	(77)	7.1e-007	1	17758
	K.TITGFQTHTTPVLLAHGER.A		2		520.5366	2078.1174	2078.0909	12.7	0	(51)	0.00026	1	17762
	R.SFANTLVDVCAYAGSGNVLK.V		1		1043.5282	2085.0418	2085.0201	10.4	0	76	1.7e-006	1	17835
	R.LGEKDTSLYRPALEELRR.Q		1		537.3018	2145.1779	2145.1542	11.1	2	6	6	1	18356
	R.DKTPVQSQQPSATTPSGADEK.S		1		724.6921	2171.0544	2171.0342	9.30	1	(66)	1.7e-005	1	18610
	R.DKTPVQSQQPSATTPSGADEK.S		1		1086.5354	2171.0562	2171.0342	10.1	1	90	5.8e-008	1	18612
	R.AELATEEFLPVTPILEGFVILR.K		1		1229.2023	2456.3900	2456.3566	13.6	0	51	6.8e-005	1	20445
	R.NECDPALALLSDYVLHNSNTMR.L		1		1267.1054	2532.1961	2532.1737	8.87	0	77	1.2e-006	1	20828
	R.LALMLNDMELVEDIFTSCKDVVVQK.Q	U	1		970.8402	2909.4988	2909.4588	13.7	1	49	0.00055	1	22159
tr|Q3U2G2|Q3U2G2_MOUSE	Hspa4	Heat shock 70 kDa protein 4 OS=Mus musculus OX=10090 GN=Hspa4 PE=1 SV=1	94948	2357	104(73)	49(36)	4.10	62%	Q3U2G2_uniprot
	Peptide	Unique	Matches	Modification	Observed	Mr(expt)	Mr(calc)	ppm	Miss	Score	Expect	Rank	Query
	R.VEPPLR.S	U	1		355.7175	709.4204	709.4123	11.5	0	33	0.0092	1	32
	K.IRALLR.L		1		371.2573	740.5000	740.5021	-2.74	1	7	2.1	7	160
	K.YKLDIK.S	U	2		390.2407	778.4668	778.4589	10.2	1	18	0.22	1	344
	R.IPAVKEK.I	U	1		392.7538	783.4931	783.4854	9.77	1	8	2.6	2	376
	K.VLTFYR.K	U	2		399.7339	797.4532	797.4436	12.1	0	37	0.0058	1	454
	K.NHAAPFSK.V		1		436.2294	870.4442	870.4348	10.8	0	19	0.46	1	980
	K.VLTFYRK.E	U	1		463.7813	925.5481	925.5385	10.4	1	8	3.7	1	1454
	K.QIQQYMK.V	U	1		469.7449	937.4752	937.4691	6.48	0	18	0.66	1	1563
	K.QSLTVDPVVK.T	U	2		543.3200	1084.6255	1084.6128	11.6	0	29	0.052	1	3243
	K.LKETAESVLK.K	U	1		559.3326	1116.6506	1116.6390	10.4	1	(27)	0.049	1	3687
	K.LKETAESVLK.K	U	1		373.2242	1116.6508	1116.6390	10.5	1	46	0.00069	1	3688
	K.MIMQDKLEK.E		1		568.3021	1134.5896	1134.5777	10.5	1	19	0.75	1	3977
	R.CTPACVSFGPK.N	U	2		612.2873	1222.5601	1222.5475	10.4	0	34	0.016	1	5250
	R.AFSDPFVEAEK.S	U	1		620.3061	1238.5976	1238.5819	12.7	0	32	0.036	1	5512
	K->.<-QDLPALEEKPR.N	U	1	Gln->pyro-Glu (N-term Q)	639.8465	1277.6784	1277.6615	13.2	0	(34)	0.026	1	6169
	K->.<-QVYVDKLAELK.S	U	1	Gln->pyro-Glu (N-term Q)	644.8702	1287.7259	1287.7074	14.4	1	25	0.12	1	6305
	K.QDLPALEEKPR.N	U	1		648.3561	1294.6977	1294.6881	7.45	0	(28)	0.056	1	6435
	K.QDLPALEEKPR.N	U	2		432.5742	1294.7007	1294.6881	9.78	0	43	0.0019	1	6436
	K.VLATAFDTTLGGR.K	U	3		661.3671	1320.7197	1320.7038	12.1	0	75	1.4e-006	1	6902
	K.FLEMCDDLLAR.V	U	2		691.8356	1381.6566	1381.6370	14.2	0	62	3.1e-005	1	7910
	R.EMLGLYTENEGK.M	U	2		692.3346	1382.6546	1382.6387	11.5	0	43	0.0022	1	7924
	K.FLE->M<-CDDLLAR.V	U	2	Oxidation (M)	699.8323	1397.6500	1397.6319	12.9	0	(57)	8e-005	1	8172
	K.NAVEEYVYEMR.D	U	1		701.8280	1401.6414	1401.6234	12.9	0	54	0.00016	1	8238
	K.STNEAMEWMNSK.L	U	1		714.3081	1426.6017	1426.5857	11.2	0	42	0.0062	1	8661
	K.EDIYAVEIVGGATR.I	U	6		746.8928	1491.7711	1491.7569	9.50	0	69	7.1e-006	1	9742
	R.AGGIETIANEYSDR.C	U	2		748.3617	1494.7088	1494.6950	9.24	0	86	1.4e-007	1	9783
	K.ELSTTLNADEAVTR.G	U	6		760.3908	1518.7671	1518.7525	9.56	0	59	9.5e-005	1	10158
	R.GCALQCAILSPAFK.V		2		768.3989	1534.7832	1534.7636	12.8	0	91	5e-008	1	10442
	R.GKFLEMCDDLLAR.V	U	1		784.3926	1566.7707	1566.7534	11.0	1	57	0.00011	1	10974
	R.GKFLEMCDDLLAR.V	U	1		523.2650	1566.7730	1566.7534	12.5	1	(21)	0.47	1	10975
	K.FVSEDDRNTFTLK.L	U	5		786.3954	1570.7762	1570.7627	8.59	1	44	0.0023	1	11072
	K.FVSEDDRNTFTLK.L	U	1		524.6013	1570.7820	1570.7627	12.2	1	(10)	5.8	1	11075
	R.NFTTEQVTAMLLSK.L	U	1		791.9201	1581.8256	1581.8072	11.6	0	76	1.3e-006	1	11240
	R.NFTTEQVTA->M<-LLSK.L	U	1	Oxidation (M)	799.9185	1597.8225	1597.8022	12.7	0	(65)	1.9e-005	1	11489
	K.KEDIYAVEIVGGATR.I	U	1		810.9308	1619.8471	1619.8519	-2.91	1	28	0.096	2	11812
	R.SVMDATQIAGLNCLR.L	U	2		824.9211	1647.8276	1647.8073	12.4	0	91	6.1e-008	1	12241
	R.SV->M<-DATQIAGLNCLR.L	U	1	Oxidation (M)	832.9155	1663.8164	1663.8022	8.55	0	(78)	8.7e-007	1	12485
	R.EFSITDVVPYPISLR.W	U	2		868.4764	1734.9382	1734.9192	10.9	0	58	7.3e-005	1	13588
	K.ELTSICSPIISKPKPK.V	U	1		600.0168	1797.0287	1797.0070	12.1	0	20	0.16	1	14397
	K.LKKEDIYAVEIVGGATR.I	U	1		466.2701	1861.0513	1861.0309	11.0	2	(27)	0.032	1	15287
	K.LKKEDIYAVEIVGGATR.I	U	2		931.5334	1861.0522	1861.0309	11.5	2	96	3.7e-009	1	15288
	K.LKKEDIYAVEIVGGATR.I	U	2		621.3590	1861.0552	1861.0309	13.1	2	(46)	0.00043	1	15289
	K.NKEDQYEHLDAADVTK.V	U	2		938.4492	1874.8838	1874.8646	10.2	1	96	1.3e-008	1	15461
	K.SNLAYDIVQLPTGLTGIK.V	U	1		952.0427	1902.0709	1902.0462	13.0	0	60	1.4e-005	1	15834
	R.WNSPAEEGLSDCEVFPK.N	U	3		982.9488	1963.8831	1963.8622	10.7	0	107	1.1e-009	1	16563
	K.VREFSITDVVPYPISLR.W	U	1		996.0624	1990.1103	1990.0888	10.8	1	60	2.3e-005	1	16848
	K.VREFSITDVVPYPISLR.W	U	1		664.3798	1990.1175	1990.0888	14.4	1	(33)	0.011	1	16849
	R.KFDEVLVNHFCEEFGK.K	U	2		999.4816	1996.9487	1996.9353	6.71	1	92	3.5e-008	1	16918
	R.KFDEVLVNHFCEEFGK.K	U	2		666.6595	1996.9568	1996.9353	10.8	1	(65)	2e-005	1	16921
	K.IKELTSICSPIISKPKPK.V	U	1		680.4109	2038.2108	2038.1860	12.2	1	35	0.0011	1	17415
	K.LEDTENWLYEDGEDQPK.Q	U	2		1040.9648	2079.9151	2079.8909	11.7	0	97	6.5e-009	1	17780
	K.TSTVDLPIESQLLWQLDR.E	U	1		1057.5729	2113.1312	2113.1055	12.2	0	99	4.3e-009	1	18113
	R.KFDEVLVNHFCEEFGKK.Y	U	1		709.3580	2125.0521	2125.0303	10.3	2	17	1.3	1	18185
	K.KPVVDCVVSVPSFYTDAER.R	U	1		723.3703	2167.0891	2167.0620	12.5	0	(41)	0.0046	1	18565
	K.KPVVDCVVSVPSFYTDAER.R	U	3		1084.5538	2167.0931	2167.0620	14.4	0	85	1.9e-007	1	18566
	K.NKEDQYEHLDAADVTKVEK.S	U	1		1116.5579	2231.1012	2231.0706	13.7	2	40	0.0073	1	19051
	K.SEESEEPMETDQNAKEEEK.M	U	1		1119.9723	2237.9300	2237.9117	8.18	1	55	6e-005	1	19093
	K.KPVVDCVVSVPSFYTDAERR.S	U	1		1162.5968	2323.1790	2323.1631	6.87	1	(31)	0.068	1	19684
	K.KPVVDCVVSVPSFYTDAERR.S	U	3		775.4020	2323.1843	2323.1631	9.13	1	43	0.0035	1	19685
	K.KPVVDCVVSVPSFYTDAERR.S	U	1		581.8044	2323.1884	2323.1631	10.9	1	(22)	0.5	1	19686
	K.MQVDQEEPHTEEQQQQPQTPAENK.A	U	1		950.4375	2848.2907	2848.2570	11.8	0	19	0.72	1	22040
	K.LMSANASDLPLSIECFMNDIDVSGTMNR.G	U	1		1551.2223	3100.4300	3100.3974	10.5	0	88	8.4e-008	1	22474
	R.AFSDPFVEAEKSNLAYDIVQLPTGLTGIK.V	U	1		1041.8936	3122.6588	3122.6176	13.2	1	16	0.71	1	22519
	K.MQVDQEEPHTEEQQQQPQTPAENKAESEEMETSQAGSK.D	U	1		1079.2335	4312.9050	4312.8608	10.2	1	38	0.0052	1	23548
sp|Q6PB66|LPPRC_MOUSE	Lrpprc	Leucine-rich PPR motif-containing protein, mitochondrial OS=Mus musculus OX=10090 GN=Lrpprc PE=1 SV=2	157770	2346	112(82)	63(51)	2.35	54%	Q6PB66_uniprot
	Peptide	Unique	Matches	Modification	Observed	Mr(expt)	Mr(calc)	ppm	Miss	Score	Expect	Rank	Query
	K.ILGFMK.T	U	1		354.7129	707.4112	707.4040	10.2	0	30	0.016	1	28
	R.LLAEILK.T	U	3		400.2723	798.5301	798.5215	10.9	0	49	0.00022	1	474
	K.LSIMSER.M	U	1		418.2258	834.4371	834.4269	12.2	0	35	0.013	1	708
	K.ITYERR.S	U	1		419.2283	836.4421	836.4504	-9.94	1	2	21	3	724
	K.LIDYCR.R	U	1		420.2122	838.4098	838.4007	10.8	0	36	0.0076	1	737
	K.LDDLFLK.R	U	1		432.2524	862.4903	862.4800	11.9	0	40	0.0038	1	915
	K.ISSDWQR.A	U	1		446.2246	890.4346	890.4246	11.2	0	28	0.075	1	1158
	K.IIETPGIR.A	U	2		449.7767	897.5388	897.5284	11.6	0	48	0.00032	1	1220
	R.NSLILGFR.R	U	1		460.2767	918.5388	918.5287	11.0	0	38	0.0045	1	1398
	K.ILGFMKTK.D	U	1		469.2836	936.5526	936.5466	6.41	1	6	4.9	2	1557
	K.DFAETHIK.G	U	1		480.7484	959.4822	959.4712	11.4	0	13	2.5	1	1765
	K.DAYNIFLK.A	U	1		492.2698	982.5250	982.5124	12.9	0	29	0.046	1	2049
	K.K->Y<-KVLPR.I	U	1	Phospho (Y)	492.2802	982.5459	982.5365	9.57	2	2	21	5	2051
	R.LQWFCDR.C	U	1		512.7432	1023.4719	1023.4596	12.0	0	34	0.015	1	2534
	K.FSPTDFLAK.M	U	3		513.2751	1024.5356	1024.5229	12.4	0	47	0.00074	1	2546
	K.KIIETPGIR.A	U	2		513.8243	1025.6341	1025.6233	10.6	1	45	0.00051	1	2566
	R.LQDAINILK.E	U	2		514.3170	1026.6195	1026.6073	11.9	0	48	0.00054	1	2572
	K.VYLQNEYK.F	U	1		528.7787	1055.5428	1055.5287	13.4	0	39	0.0062	1	2893
	K.ALYEYLTAK.N	U	1		536.2961	1070.5776	1070.5648	12.0	0	26	0.13	1	3055
	R.SMNIDLWSK.I	U	2		547.2780	1092.5413	1092.5274	12.8	0	24	0.24	1	3369
	K.QVPSQIAVTR.L	U	1		549.8247	1097.6347	1097.6193	14.1	0	41	0.0032	1	3427
	R.S->M<-NIDLWSK.I	U	1	Oxidation (M)	555.2742	1108.5339	1108.5223	10.5	0	(9)	4.5	1	3554
	K.NVQGIIDILK.I	U	2		556.8439	1111.6733	1111.6601	11.9	0	35	0.0067	1	3605
	K.MEGANIQPNR.V	U	1		565.2810	1128.5475	1128.5346	11.4	0	46	0.0011	1	3899
	K.TLLELIPELR.D	U	1		598.8721	1195.7296	1195.7176	10.0	0	51	6e-005	1	4867
	R.MVAGLDTIGLSK.M	U	1		602.8422	1203.6698	1203.6533	13.7	0	60	4.4e-005	1	4984
	K.GDVESIEAIQR.M	U	1		608.8182	1215.6219	1215.6095	10.2	0	77	1.8e-006	1	5156
	R.->M<-VAGLDTIGLSK.M	U	1	Oxidation (M)	610.8387	1219.6628	1219.6482	12.0	0	(48)	0.00074	1	5221
	K.SYALDKDVASAK.A	U	1		634.3359	1266.6572	1266.6456	9.20	1	68	7.9e-006	1	5964
	K.ITELLYKDER.Y	U	2		640.3563	1278.6980	1278.6819	12.5	1	62	2.8e-005	1	6180
	K.ITELLYKDER.Y	U	2		427.2403	1278.6992	1278.6819	13.5	1	(29)	0.051	1	6181
	R.DLQEEPAPVRK.N	U	1		641.3505	1280.6865	1280.6724	11.0	1	38	0.0071	1	6213
	R.DLQEEPAPVRK.N	U	1		427.9032	1280.6877	1280.6724	11.9	1	(10)	4.5	1	6214
	K.LKAEGQPVGSALK.Q	U	2		649.3843	1296.7541	1296.7401	10.8	1	52	0.00013	1	6470
	R.HCVTLDLPPEK.L	U	3		654.8405	1307.6665	1307.6544	9.26	0	31	0.041	1	6686
	K.NSSQFDWALMR.L	U	1		677.8229	1353.6312	1353.6136	13.0	0	58	8e-005	1	7428
	R.CIASNQVEALEK.L	U	2		681.3470	1360.6795	1360.6656	10.2	0	44	0.0024	1	7545
	K.NSSQFDWAL->M<-R.L	U	1	Oxidation (M)	685.8173	1369.6200	1369.6085	8.39	0	(31)	0.026	1	7685
	K.LVEKGETDLIQK.A	U	2		686.8936	1371.7725	1371.7609	8.47	1	40	0.0036	1	7743
	K.LVEKGETDLIQK.A	U	2		458.2650	1371.7732	1371.7609	8.95	1	(37)	0.0073	1	7744
	K.NLKLDDLFLKR.Y	U	3		458.9469	1373.8190	1373.8031	11.6	2	46	0.00034	1	7790
	K.RDLQEEPAPVRK.N	U	1		479.9360	1436.7863	1436.7735	8.87	2	30	0.04	1	8814
	K.MVFINNIALAQMK.N	U	1		746.9135	1491.8125	1491.7941	12.3	0	70	4.6e-006	1	9747
	K.AGYPQYVSEILEK.I	U	4		748.8940	1495.7735	1495.7558	11.8	0	44	0.0019	1	9818
	R.SCGSLLPELSLAER.T	U	3		766.4038	1530.7931	1530.7712	14.3	0	51	0.00047	1	10385
	R.KVIEEQMEPALEK.L	U	1		772.4141	1542.8137	1542.7963	11.3	1	63	2.8e-005	1	10589
	R.KVIEEQMEPALEK.L	U	1		515.2791	1542.8155	1542.7963	12.4	1	(14)	2.5	1	10590
	R.KVIEEQ->M<-EPALEK.L	U	1	Oxidation (M)	780.4070	1558.7995	1558.7912	5.33	1	(8)	10	1	10850
	R.QYFHQLQEMNVK.V	U	1		782.8841	1563.7536	1563.7504	2.08	0	(18)	0.85	1	10933
	R.QYFHQLQE->M<-NVK.V	U	1	Oxidation (M)	790.8876	1579.7607	1579.7453	9.75	0	21	0.48	1	11208
	K.GFTLNDAANSLLIIR.Q	U	1		809.4628	1616.9110	1616.8886	13.9	0	92	2.1e-008	1	11783
	K.TSQVTSSDLESTLEK.L	U	2		812.9077	1623.8009	1623.7839	10.4	0	67	9.5e-006	1	11882
	R.AGDMENAENILTVMK.Q	U	1		818.3999	1634.7852	1634.7644	12.8	0	77	1.1e-006	1	12046
	R.AGD->M<-ENAENILTVMK.Q	U	1	Oxidation (M)	826.3984	1650.7823	1650.7593	14.0	0	(67)	1.1e-005	1	12283
	R.LIAAYCNVGDIEGASK.I	U	2		840.9260	1679.8374	1679.8188	11.0	0	95	2e-008	1	12720
	K.QLLLLLCSEENMQK.A	U	2		859.9553	1717.8960	1717.8742	12.6	0	86	1.6e-007	1	13294
	K.QEVDRLDASAILDTAK.Y	U	1		872.9688	1743.9229	1743.9003	13.0	1	48	0.00076	1	13721
	K.QEVDRLDASAILDTAK.Y	U	1		582.3153	1743.9241	1743.9003	13.7	1	(8)	6.6	1	13722
	R.SIPDAMNLILFLATEK.L	U	1		888.4969	1774.9793	1774.9539	14.4	0	102	1.9e-009	1	14127
	K.DATVLSFFHILNGAALR.G	U	1		615.6810	1844.0211	1843.9945	14.4	0	47	0.0006	1	15088
	K.GICNLLNTYHVPELIK.D	U	2		628.6813	1883.0220	1882.9975	13.0	0	45	0.0012	1	15568
	K.DLPITEAVFSALVTGHAR.A	U	1		633.0189	1896.0349	1896.0105	12.9	0	(74)	1.5e-006	1	15738
	K.DLPITEAVFSALVTGHAR.A	U	1		949.0254	1896.0363	1896.0105	13.6	0	79	4.1e-007	1	15739
	K.LFECDRDQMYYNLLK.L	U	1		1004.4788	2006.9430	2006.9230	9.96	1	36	0.016	1	17024
	K.LFECDRDQMYYNLLK.L	U	1		669.9907	2006.9502	2006.9230	13.5	1	(19)	0.8	1	17026
	K.LQQLGVVYDVSHYNALLK.V	U	1		1030.5754	2059.1363	2059.1102	12.7	0	77	5.9e-007	1	17600
	K.TKDLPITEAVFSALVTGHAR.A	U	1		709.4014	2125.1825	2125.1532	13.8	1	58	3.3e-005	1	18188
	R.VFESTCSSGSPGSNQALLLLR.S	U	2		1112.0695	2222.1244	2222.1001	10.9	0	149	6.1e-014	1	19009
	K.QAGIEPGPDTYLALLNAHAER.G	U	2		1118.5828	2235.1510	2235.1284	10.1	0	107	1.1e-009	1	19078
	K.QAGIEPGPDTYLALLNAHAER.G	U	2		746.0601	2235.1584	2235.1284	13.4	0	(83)	2.9e-007	1	19081
	R.EEGFPIRPHYFWPLLAGHQK.T	U	1		808.0985	2421.2737	2421.2382	14.7	0	22	0.29	1	20252
	R.HDNAEDAWNLKQEVDRLDASAILDTAK.Y	U	1		760.3841	3037.5073	3037.4741	10.9	2	30	0.056	1	22391
	R.HDNAEDAWNLKQEVDRLDASAILDTAK.Y	U	1		1013.5127	3037.5163	3037.4741	13.9	2	(14)	2.1	1	22392
	K.TSNQEVPFDVPELWFGDDRPSLSPSSR.S	U	1		1021.4992	3061.4758	3061.4418	11.1	0	18	0.96	1	22421
	R.MANQFALYKPVTDLFLQLVDSGKVDEAR.A	U	1		1056.8999	3167.6779	3167.6325	14.3	1	88	4.1e-008	1	22599
	R.->M<-ANQFALYKPVTDLFLQLVDSGKVDEAR.A	U	1	Oxidation (M)	796.9255	3183.6731	3183.6274	14.3	1	(81)	2.2e-007	1	22625
	K.AVMEALREEGFPIRPHYFWPLLAGHQK.T	U	1		798.9291	3191.6872	3191.6491	11.9	1	(10)	2.9	1	22641
	K.AVMEALREEGFPIRPHYFWPLLAGHQK.T	U	1		639.3452	3191.6897	3191.6491	12.7	1	15	0.75	1	22642
	K.AV->M<-EALREEGFPIRPHYFWPLLAGHQK.T	U	1	Oxidation (M)	802.9286	3207.6855	3207.6440	12.9	1	(9)	3.5	1	22669
	R.YCSKPPGPAEAVGYFLYNLIDSMSDSEVQAK.E	U	1		1146.2178	3435.6315	3435.6003	9.09	0	84	2e-007	1	22949
	K.LDAAIENIEHLLASENQAIEPQYFGLSYLFR.K	U	1		1188.9528	3563.8365	3563.7936	12.0	0	23	0.16	1	23114
sp|Q9ET01|PYGL_MOUSE	Pygl	Glycogen phosphorylase, liver form OS=Mus musculus OX=10090 GN=Pygl PE=1 SV=4	97857	2152	112(80)	43(34)	4.35	54%	Q9ET01_uniprot
	Peptide	Unique	Matches	Modification	Observed	Mr(expt)	Mr(calc)	ppm	Miss	Score	Expect	Rank	Query
	K.AWEITK.K		1		374.2092	746.4038	746.3963	10.2	0	18	0.85	1	180
	R.IVALFPK.D	U	3		394.2616	786.5087	786.5004	10.6	0	54	1.3e-005	1	403
	K.KFFVPR.T	U	2		397.2437	792.4728	792.4646	10.3	1	27	0.019	1	436
	K.DLSQLTK.L	U	1		402.7309	803.4472	803.4389	10.3	0	12	3.5	1	503
	K.IGEDYVK.D	U	1		412.2176	822.4207	822.4123	10.2	0	26	0.095	1	627
	R.IHEYKR.Q		1		423.2378	844.4610	844.4555	6.54	1	5	23	9	787
	K.FSQFLEK.E	U	3		449.7425	897.4704	897.4596	12.0	0	47	0.00087	1	1216
	K.AWNTMVLK.N	U	2		481.7658	961.5171	961.5055	12.0	0	30	0.064	1	1790
	R.HLHFTLVK.D		1		497.7997	993.5849	993.5760	9.00	0	32	0.01	1	2186
	R.WPVELVEK.L	U	2		500.2849	998.5553	998.5437	11.6	0	26	0.087	1	2243
	K.VIFLENYR.V		3		527.2969	1052.5792	1052.5655	13.1	0	45	0.001	1	2858
	R.YEYGIFNQK.I	U	2		581.2894	1160.5643	1160.5502	12.2	0	56	0.00014	1	4353
	K.VFADYEAYVK.C	U	1		602.8052	1203.5959	1203.5812	12.3	0	8	11	1	4976
	R.GIVGVENVAELK.K	U	2		614.3589	1226.7032	1226.6870	13.2	0	53	0.00017	1	5333
	R.MSLIEEEGGKR.I	U	2		624.8225	1247.6305	1247.6180	10.0	1	58	0.0001	1	5657
	R.MSLIEEEGGKR.I	U	1		416.8847	1247.6324	1247.6180	11.6	1	(31)	0.053	1	5658
	K.EYYEALPELK.L	U	2		627.8240	1253.6335	1253.6179	12.5	0	31	0.048	1	5751
	R.->M<-SLIEEEGGKR.I	U	1	Oxidation (M)	632.8204	1263.6263	1263.6129	10.6	1	(45)	0.0019	1	5911
	K.LKVIFLENYR.V	U	1		647.8872	1293.7597	1293.7445	11.8	1	27	0.033	1	6421
	K.DIWNMEPSDLK.I	U	1		674.3256	1346.6366	1346.6176	14.1	0	29	0.18	1	7300
	R.DYYFALAHTVR.D		2		678.3493	1354.6840	1354.6670	12.6	0	56	0.00012	1	7446
	R.GIVGVENVAELKK.G	U	1		678.4059	1354.7972	1354.7820	11.2	1	58	2.6e-005	1	7457
	R.GIVGVENVAELKK.G	U	1		452.6064	1354.7972	1354.7820	11.2	1	(42)	0.001	1	7458
	K.DIWN->M<-EPSDLK.I	U	1	Oxidation (M)	682.3234	1362.6323	1362.6125	14.5	0	(5)	13	1	7572
	K.INPSSMFDVHVK.R	U	2		458.5725	1372.6955	1372.6809	10.6	0	(21)	0.47	1	7763
	K.INPSSMFDVHVK.R	U	2		687.3552	1372.6958	1372.6809	10.8	0	55	0.00016	1	7764
	K.INPSS->M<-FDVHVK.R	U	1	Oxidation (M)	695.3535	1388.6925	1388.6758	12.0	0	(37)	0.013	1	8016
	R.HLEIIYEINQK.H	U	1		467.2635	1398.7686	1398.7507	12.8	0	(22)	0.28	1	8191
	R.HLEIIYEINQK.H	U	3		700.3922	1398.7697	1398.7507	13.6	0	39	0.0056	1	8192
	R.RMSLIEEEGGKR.I	U	1		468.9188	1403.7345	1403.7191	11.0	2	37	0.013	1	8289
	R.RMSLIEEEGGKR.I	U	1		702.8748	1403.7351	1403.7191	11.4	2	(35)	0.02	1	8290
	R.VLYPNDNFFEGK.E		3		721.8609	1441.7072	1441.6878	13.5	0	52	0.00034	1	8905
	K.LHSFVSDDIFLR.E	U	3		724.8893	1447.7641	1447.7460	12.5	0	(48)	0.00098	1	9013
	K.LHSFVSDDIFLR.E	U	3		483.5963	1447.7669	1447.7460	14.5	0	63	2.9e-005	1	9017
	R.IFVDIEKLPWAK.A	U	3		729.9302	1457.8458	1457.8282	12.1	1	77	4.8e-007	1	9189
	R.IFVDIEKLPWAK.A	U	3		486.9562	1457.8467	1457.8282	12.7	1	(45)	0.00076	1	9193
	K.ISLSNESSNGVSANGK.-	U	1		782.3930	1562.7715	1562.7536	11.4	0	2	36	1	10921
	K.DFSELEPDKFQNK.T	U	2		798.8878	1595.7610	1595.7467	8.92	1	45	0.0017	1	11448
	K.IGEDYVKDLSQLTK.L	U	1		536.9613	1607.8621	1607.8406	13.3	1	(42)	0.0033	1	11648
	K.IGEDYVKDLSQLTK.L	U	2		804.9385	1607.8625	1607.8406	13.6	1	88	7.3e-008	1	11650
	R.EGWQVEEADDWLR.H	U	2		816.8789	1631.7431	1631.7216	13.2	0	44	0.0016	1	11999
	K.ARPEFMLPVHFYGR.V	U	1		860.4540	1718.8935	1718.8715	12.8	0	(16)	1.6	1	13316
	K.ARPEFMLPVHFYGR.V	U	2		573.9723	1718.8950	1718.8715	13.7	0	47	0.0013	1	13318
	K.ARPEF->M<-LPVHFYGR.V	U	1	Oxidation (M)	868.4498	1734.8851	1734.8664	10.8	0	(20)	0.57	2	13576
	K.ARPEF->M<-LPVHFYGR.V	U	3	Oxidation (M)	434.7288	1734.8862	1734.8664	11.4	0	(41)	0.0048	1	13578
	K.ARPEF->M<-LPVHFYGR.V	U	4	Oxidation (M)	579.3031	1734.8875	1734.8664	12.1	0	(41)	0.0052	1	13580
	R.QLLNCLHVITMYNR.I	U	1		887.9625	1773.9105	1773.9018	4.89	0	52	0.00043	1	14107
	R.QLLNCLHVITMYNR.I	U	2		592.3134	1773.9184	1773.9018	9.37	0	(31)	0.05	1	14108
	R.WLLLCNPGLADLIAEK.I	U	1		913.5104	1825.0062	1824.9808	13.9	0	76	7.8e-007	1	14833
	K.TFAYTNHTVLPEALER.W	U	3		931.4856	1860.9566	1860.9370	10.6	0	94	2.7e-008	1	15276
	K.TFAYTNHTVLPEALER.W	U	2		621.3273	1860.9602	1860.9370	12.4	0	(59)	8.1e-005	1	15278
	K.LITSVAEVVNNDPMVGSK.L	U	2		937.0021	1871.9896	1871.9663	12.5	0	87	1e-007	1	15425
	K.LITSVAEVVNNDPMVGSK.L	U	1		625.0047	1871.9923	1871.9663	13.9	0	(9)	6.2	1	15427
	K.IREGWQVEEADDWLR.H	U	1		951.4683	1900.9220	1900.9068	8.00	1	(34)	0.025	1	15812
	K.IREGWQVEEADDWLR.H	U	1		634.6515	1900.9326	1900.9068	13.6	1	36	0.016	1	15813
	R.RWLLLCNPGLADLIAEK.I	U	1		991.5616	1981.1086	1981.0819	13.5	1	83	1.1e-007	1	16771
	R.RWLLLCNPGLADLIAEK.I	U	1		661.3771	1981.1094	1981.0819	13.9	1	(68)	3.1e-006	1	16772
	R.INMAHLCIVGCHAVNGVAK.I	U	1		688.6893	2063.0460	2063.0227	11.3	0	66	1.5e-005	1	17634
	K.TQVFKDFSELEPDKFQNK.T	U	3		734.0445	2199.1116	2199.0848	12.2	2	49	0.00078	1	18808
	R.LAACFLDSMATLGLAAYGYGIR.Y		1		1167.6010	2333.1873	2333.1548	14.0	0	110	6e-010	1	19775
	K.VIPATDLSEQISTAGTEASGTGNMK.F	U	2		1239.6202	2477.2259	2477.1955	12.3	0	112	3.9e-010	1	20575
	K.VIPATDLSEQISTAGTEASGTGNMK.F	U	2		826.7503	2477.2291	2477.1955	13.5	0	(46)	0.0016	1	20577
	K.VIPATDLSEQISTAGTEASGTGN->M<-K.F	U	1	Oxidation (M)	1247.6167	2493.2188	2493.1905	11.4	0	(67)	1.3e-005	1	20636
	R.APNDFNLQDFNVGDYIQAVLDR.N	U	2		1262.6252	2523.2359	2523.2030	13.0	0	119	7.9e-011	1	20769
	K.DGMGTVFDAFPDQVAIQLNDTHPALAIPELMR.I	U	1		1161.5884	3481.7433	3481.7010	12.1	0	57	8.5e-005	1	22991
sp|Q9JIF7|COPB_MOUSE	Copb1	Coatomer subunit beta OS=Mus musculus OX=10090 GN=Copb1 PE=1 SV=1	108138	2073	100(69)	50(35)	3.58	53%	Q9JIF7_uniprot
	Peptide	Unique	Matches	Modification	Observed	Mr(expt)	Mr(calc)	ppm	Miss	Score	Expect	Rank	Query
	K.LIVLDR.L	U	2		364.7410	727.4675	727.4592	11.4	0	46	0.00083	1	95
	R.ISLCLK.V	U	2		367.2212	732.4278	732.4204	10.1	0	28	0.073	1	125
	K.YRQLLVR.T	U	2		474.2926	946.5706	946.5712	-0.60	1	4	7	4	1654
	R.YVALVQEK.K	U	1		475.2773	948.5401	948.5280	12.8	0	35	0.0092	1	1670
	K.MLEVFHAIK.S	U	1		363.2076	1086.6011	1086.5896	10.6	0	22	0.38	1	3277
	K.SQGMALSLGDK.I	U	1		553.7851	1105.5556	1105.5437	10.8	0	40	0.0057	1	3511
	R.QSLSQ->M<-LSAK.L	U	1	Oxidation (M)	554.7916	1107.5687	1107.5594	8.42	0	64	1.9e-005	1	3541
	K.LPGLLMTIIR.F	U	1		563.8609	1125.7072	1125.6944	11.4	0	57	2.2e-005	1	3819
	R.VLSTPDLEVR.K	U	2		564.8249	1127.6352	1127.6186	14.7	0	38	0.0082	1	3888
	R.NVEELVIVLK.K	U	1		578.3606	1154.7066	1154.6911	13.5	0	18	0.24	1	4272
	R.VLSTPDLEVRK.K	U	1		628.8731	1255.7315	1255.7136	14.3	1	22	0.21	1	5783
	K.DLQHPNEFIR.G	U	1		423.5557	1267.6452	1267.6309	11.3	0	43	0.0026	1	5986
	K.DLQHPNEFIR.G	U	2		634.8316	1267.6486	1267.6309	14.0	0	(39)	0.0064	1	5987
	R.NVEELVIVLKK.E	U	2		642.4078	1282.8010	1282.7860	11.7	1	52	4.9e-005	1	6241
	R.NAVLAIYTIYR.N	U	3		648.8774	1295.7403	1295.7237	12.8	0	59	2.8e-005	1	6456
	K.EDIQSVMTEVR.R	U	2		653.8272	1305.6399	1305.6235	12.6	0	65	1.5e-005	1	6631
	R.FVLPLQDHTIK.K	U	1		437.5924	1309.7553	1309.7394	12.1	0	25	0.069	1	6729
	R.VLQDLVMDILR.V	U	1		657.8837	1313.7528	1313.7377	11.5	0	63	1.7e-005	1	6793
	K.TLQLALDLVSSR.N	U	5		658.3908	1314.7669	1314.7507	12.4	0	72	1.5e-006	1	6808
	K.AAAQCYIDLIIK.E	U	1		689.8838	1377.7530	1377.7326	14.8	0	52	0.00023	1	7853
	R.KDLQHPNEFIR.G	U	1		466.2534	1395.7383	1395.7259	8.93	1	29	0.062	1	8149
	R.SLGEIPIVESEIK.K	U	1		707.4056	1412.7967	1412.7762	14.5	0	19	0.42	1	8441
	R.FVLPLQDHTIKK.L	U	1		719.9326	1437.8506	1437.8344	11.3	1	23	0.063	1	8835
	K.KTLQLALDLVSSR.N	U	1		722.4393	1442.8640	1442.8457	12.7	1	47	0.00026	1	8941
	R.RNAVLAIYTIYR.N	U	1		726.9291	1451.8437	1451.8248	13.0	1	(5)	5.1	1	9094
	R.RNAVLAIYTIYR.N	U	1		484.9559	1451.8458	1451.8248	14.4	1	59	1.7e-005	1	9095
	R.LVELKEHPAHER.V	U	1		486.6065	1456.7976	1456.7786	13.0	1	47	0.00096	1	9164
	K.EDIQSVMTEVRR.S	U	1		488.2547	1461.7424	1461.7246	12.2	1	18	0.84	1	9260
	K.EAELLEPLMPAIR.A	U	1		741.4155	1480.8164	1480.7959	13.8	0	51	0.00029	1	9556
	R.GALWILGEYCSTK.E	U	3		749.3832	1496.7518	1496.7333	12.3	0	50	0.00057	1	9829
	R.SLGEIPIVESEIKK.E	U	2		514.6370	1540.8892	1540.8712	11.7	1	30	0.024	1	10546
	R.SLGEIPIVESEIKK.E	U	1		771.4522	1540.8899	1540.8712	12.1	1	(17)	0.53	1	10547
	R.NAFMMLIHADQDR.A	U	1		781.3753	1560.7361	1560.7177	11.8	0	52	0.00033	1	10879
	R.NAFMMLIHADQDR.A	U	1		521.2528	1560.7366	1560.7177	12.1	0	(33)	0.028	1	10881
	R.CIYNLLQSSSPAVK.Y	U	1		790.4206	1578.8266	1578.8076	12.1	0	24	0.25	1	11196
	R.NAF->M<-->M<-LIHADQDR.A	U	1	2 Oxidation (M)	797.3689	1592.7232	1592.7075	9.87	0	(32)	0.028	1	11380
	R.RSLGEIPIVESEIKK.E	U	1		566.6720	1696.9942	1696.9723	12.9	2	8	2.7	1	12962
	K.TNNVSEHEDTDKYR.Q	U	1		854.3925	1706.7705	1706.7496	12.2	1	(31)	0.035	1	13090
	K.TNNVSEHEDTDKYR.Q	U	1		569.9313	1706.7720	1706.7496	13.1	1	39	0.0058	1	13091
	K.LKEAELLEPLMPAIR.A	U	2		862.0049	1721.9952	1721.9749	11.8	1	66	3e-006	1	13357
	K.LKEAELLEPLMPAIR.A	U	3		575.0065	1721.9978	1721.9749	13.3	1	(43)	0.00054	1	13361
	K.LKEAELLEPL->M<-PAIR.A	U	1	Oxidation (M)	870.0024	1737.9902	1737.9698	11.7	1	(52)	9.7e-005	1	13636
	K.LKEAELLEPL->M<-PAIR.A	U	2	Oxidation (M)	580.3374	1737.9904	1737.9698	11.8	1	(35)	0.005	1	13637
	R.LLHEMILVCDAYRK.D	U	1		880.9731	1759.9317	1759.9113	11.6	1	37	0.011	1	13942
	K.ALSGYCGFMAANLYAR.S	U	1		882.9235	1763.8324	1763.8123	11.4	0	91	4.4e-008	1	13992
	K.VLSECSPLMNDIFNK.E	U	2		883.9373	1765.8600	1765.8379	12.5	0	129	8.3e-012	1	14016
	K.VLSECSPL->M<-NDIFNK.E	U	1	Oxidation (M)	891.9352	1781.8559	1781.8328	13.0	0	(91)	5.2e-008	1	14201
	K.YEAAGTLVTLSSAPTAIK.A	U	1		896.9999	1791.9853	1791.9618	13.1	0	79	4.2e-007	1	14343
	K.EAGELKPEEEITVGPVQK.L	U	2		977.0225	1952.0305	1952.0102	10.4	0	62	2.9e-005	1	16446
	K.EAGELKPEEEITVGPVQK.L	U	1		651.6842	1952.0308	1952.0102	10.5	0	(20)	0.51	1	16447
	R.NVTVQPDDPISFMQLTAK.N	U	1		1002.5214	2003.0282	2003.0034	12.4	0	31	0.056	1	16980
	K.KEAGELKPEEEITVGPVQK.L	U	1		694.3860	2080.1363	2080.1052	15.0	1	14	1.1	1	17785
	K.LVEKPSPLTLAPHDFANIK.A	U	2		1045.5967	2089.1788	2089.1572	10.4	0	83	7.3e-008	1	17863
	K.LVEKPSPLTLAPHDFANIK.A	U	3		523.3025	2089.1809	2089.1572	11.3	0	(50)	0.00014	1	17865
	K.LVEKPSPLTLAPHDFANIK.A	U	2		697.4012	2089.1817	2089.1572	11.8	0	(56)	3.5e-005	1	17867
	K.AAAQCYIDLIIKESDNNVK.L	U	1		1083.0593	2164.1041	2164.0834	9.58	1	69	6.1e-006	1	18551
	K.AAAQCYIDLIIKESDNNVK.L	U	1		722.3787	2164.1143	2164.0834	14.3	1	(24)	0.2	1	18552
	K.QNSFVAEAMLLMATILHLGK.S	U	1		729.7374	2186.1903	2186.1591	14.2	0	36	0.0071	1	18730
	K.LVTEMGTYATQSALSSSRPTK.K	U	2		743.3867	2227.1383	2227.1154	10.3	0	(87)	1.1e-007	1	19025
	K.LVTEMGTYATQSALSSSRPTK.K	U	1		1114.5778	2227.1410	2227.1154	11.5	0	95	1.8e-008	1	19026
	K.LVTE->M<-GTYATQSALSSSRPTK.K	U	1	Oxidation (M)	748.7183	2243.1330	2243.1104	10.1	0	(43)	0.0027	1	19130
	K.LVTE->M<-GTYATQSALSSSRPTK.K	U	1	Oxidation (M)	1122.5749	2243.1353	2243.1104	11.1	0	(87)	1.3e-007	1	19131
	K.LVTEMGTYATQSALSSSRPTKK.E	U	1		786.0857	2355.2354	2355.2104	10.6	1	21	0.42	1	19923
	K.LVTEMGTYATQSALSSSRPTKK.E	U	1		1178.6255	2355.2364	2355.2104	11.1	1	(5)	14	2	19925
	K.KKQNSFVAEAMLLMATILHLGK.S	U	1		611.6033	2442.3842	2442.3490	14.4	2	35	0.0029	1	20343
	K.VASTENGIIFGNIVYDVSGAASDR.N	U	1		1228.1180	2454.2215	2454.2027	7.68	0	85	1.8e-007	1	20432
	R.NFEHLIPDAPELIHDFLVNEK.D	U	1		830.7706	2489.2899	2489.2590	12.4	0	49	0.00059	1	20624
	R.NFEHLIPDAPELIHDFLVNEK.D	U	1		1245.6534	2489.2923	2489.2590	13.4	0	(37)	0.0095	1	20625
	R.SIFGEDALANVSIEKPVHQGPDAAVTGHIR.I	U	2		782.9186	3127.6452	3127.6051	12.8	0	(45)	0.0011	1	22529
	R.SIFGEDALANVSIEKPVHQGPDAAVTGHIR.I	U	2		1043.5559	3127.6459	3127.6051	13.1	0	69	4.5e-006	1	22531
	R.SIFGEDALANVSIEKPVHQGPDAAVTGHIR.I	U	1		626.5367	3127.6470	3127.6051	13.4	0	(24)	0.14	1	22532
tr|Q3TVV6|Q3TVV6_MOUSE	Hnrnpu	Heterogeneous nuclear ribonucleoprotein U OS=Mus musculus OX=10090 GN=Hnrnpu PE=2 SV=1	88689	2058	114(70)	38(29)	4.71	47%	Q3TVV6_uniprot
	Peptide	Unique	Matches	Modification	Observed	Mr(expt)	Mr(calc)	ppm	Miss	Score	Expect	Rank	Query
	K.MMVAGFK.K		2		392.2027	782.3908	782.3819	11.4	0	38	0.0036	1	359
	K.LLEQYK.E		1		397.2308	792.4470	792.4381	11.2	0	19	0.46	1	435
	K.->M<-MVAGFK.K		1	Oxidation (M)	400.1994	798.3842	798.3768	9.23	0	(12)	1.4	1	463
	K.VCFEMK.V		3		407.1863	812.3581	812.3561	2.45	0	18	0.24	1	549
	K.FIEIAAR.K		4		410.2444	818.4743	818.4650	11.3	0	38	0.0048	1	601
	K.LNTLLQR.A		3		429.2676	856.5206	856.5130	8.85	0	68	6.2e-006	1	870
	R.KAVVVCPK.D		1		450.7761	899.5377	899.5263	12.7	1	36	0.011	1	1239
	K.VTEKIPVR.H		1		471.2975	940.5803	940.5706	10.4	1	51	0.00021	1	1593
	K.DIDIHEVR.I		3		498.7661	995.5177	995.5036	14.1	0	40	0.0054	1	2203
	K.GKVCFEMK.V		1		499.7491	997.4837	997.4725	11.2	1	19	0.43	1	2226
	K.DLPEHAVLK.M		2		511.2907	1020.5669	1020.5604	6.36	0	29	0.044	1	2502
	K.NGQDLGVAFK.I		3		524.7806	1047.5467	1047.5349	11.3	0	45	0.0017	1	2781
	K.VSELKEELK.K		1		358.8768	1073.6086	1073.5968	11.0	1	4	17	1	3097
	K.MCLFAGFQR.K		2		565.2750	1128.5355	1128.5209	13.0	0	50	0.00044	1	3898
	K.->M<-CLFAGFQR.K		2	Oxidation (M)	573.2714	1144.5282	1144.5158	10.8	0	(26)	0.085	1	4145
	K.VSELKEELKK.R		1		601.8577	1201.7009	1201.6918	7.62	2	42	0.0018	1	4953
	K.VSELKEELKK.R		1		401.5745	1201.7017	1201.6918	8.30	2	(19)	0.33	1	4954
	R.KMCLFAGFQR.K		2		629.3228	1256.6311	1256.6158	12.1	1	(24)	0.2	1	5787
	R.KMCLFAGFQR.K		2		419.8844	1256.6313	1256.6158	12.3	1	(37)	0.011	1	5788
	K.LLEQYKEESK.K		1		633.8370	1265.6595	1265.6503	7.30	1	45	0.0014	1	5952
	K.LLEQYKEESK.K		1		422.8966	1265.6681	1265.6503	14.1	1	(37)	0.0078	1	5956
	R.K->M<-CLFAGFQR.K		1	Oxidation (M)	637.3180	1272.6215	1272.6107	8.50	1	54	0.00021	1	6051
	R.GYFEYIEENK.Y		2		646.3040	1290.5935	1290.5768	12.9	0	21	0.33	1	6338
	K.YNILGTNTIMDK.M		2		691.8614	1381.7082	1381.6911	12.4	0	(56)	0.00011	1	7917
	K.LLEQYKEESKK.A		1		697.8873	1393.7601	1393.7452	10.7	2	45	0.0013	1	8118
	K.LLEQYKEESKK.A		2		465.5943	1393.7612	1393.7452	11.4	2	(25)	0.13	1	8119
	K.YNILGTNTI->M<-DK.M		2	Oxidation (M)	699.8588	1397.7030	1397.6861	12.1	0	86	1.4e-007	1	8173
	K.AVVVCPKDEDYK.Q		1		474.9072	1421.6998	1421.6861	9.64	1	(18)	0.88	1	8604
	K.AVVVCPKDEDYK.Q		2		711.8572	1421.6998	1421.6861	9.67	1	38	0.01	1	8605
	R.KAVVVCPKDEDYK.Q		1		775.9063	1549.7979	1549.7810	10.9	2	76	1.4e-006	1	10722
	R.KAVVVCPKDEDYK.Q		1		517.6078	1549.8015	1549.7810	13.2	2	(11)	4.3	1	10724
	K.DCEVVMMIGLPGAGK.T		1		788.8918	1575.7691	1575.7459	14.7	0	15	2	1	11148
	K->.<-Q->M<-ADTGKLNTLLQR.A		1	Gln->pyro-Glu (N-term Q); Oxidation (M)	794.4213	1586.8281	1586.8086	12.3	1	(56)	0.00016	1	11314
	K.QMADTGKLNTLLQR.A		1		794.9357	1587.8568	1587.8403	10.4	1	73	2.6e-006	1	11326
	R.NFILDQTNVSAAAQR.R		6		824.4353	1646.8560	1646.8376	11.2	0	114	2.5e-010	1	12227
	R.GYFEYIEENKYSR.A		2		849.4044	1696.7943	1696.7733	12.4	1	61	3.9e-005	1	12945
	R.GYFEYIEENKYSR.A		2		566.6058	1696.7957	1696.7733	13.2	1	(49)	0.00061	1	12946
	K.KDCEVVMMIGLPGAGK.T		3		568.9611	1703.8614	1703.8409	12.0	1	(48)	0.0011	1	13057
	K.KDCEVVMMIGLPGAGK.T		2		852.9380	1703.8615	1703.8409	12.1	1	92	4.3e-008	1	13058
	K.AVVVCPKDEDYKQR.T		1		853.9384	1705.8621	1705.8457	9.61	2	75	2.2e-006	1	13083
	K.AVVVCPKDEDYKQR.T		1		569.6281	1705.8625	1705.8457	9.82	2	(38)	0.0093	1	13084
	K.SSGPTSLFAVTVAPPGAR.Q		4		857.9705	1713.9265	1713.9050	12.5	0	105	1.3e-009	1	13209
	K.SSGPTSLFAVTVAPPGAR.Q		2		572.3174	1713.9305	1713.9050	14.9	0	(27)	0.084	1	13214
	K.KDCEVVM->M<-IGLPGAGK.T		1	Oxidation (M)	860.9338	1719.8531	1719.8358	10.1	1	(71)	5.7e-006	1	13323
	K.KDCEVV->M<-MIGLPGAGK.T		1	Oxidation (M)	574.2922	1719.8547	1719.8358	11.0	1	(22)	0.49	1	13324
	K.KDCEVV->M<-->M<-IGLPGAGK.T		1	2 Oxidation (M)	868.9322	1735.8498	1735.8307	11.0	1	(26)	0.19	1	13598
	K.KAEVEGKDLPEHAVLK.M		2		588.3343	1761.9810	1761.9625	10.5	2	(61)	2.1e-005	1	13970
	K.KAEVEGKDLPEHAVLK.M		1		882.0004	1761.9862	1761.9625	13.5	2	69	3.7e-006	1	13971
	K.RNFILDQTNVSAAAQR.R		1		902.4819	1802.9492	1802.9387	5.81	1	33	0.027	1	14486
	K.HAAENPGKYNILGTNTIMDK.M		2		1094.0586	2186.1026	2186.0790	10.8	1	(65)	2e-005	1	18724
	K.HAAENPGKYNILGTNTIMDK.M		2		729.7089	2186.1048	2186.0790	11.8	1	94	2.8e-008	1	18725
	K.HAAENPGKYNILGTNTIMDK.M		1		547.5347	2186.1096	2186.0790	14.0	1	(8)	9.6	1	18727
	K.HAAENPGKYNILGTNTI->M<-DK.M		1	Oxidation (M)	735.0397	2202.0972	2202.0739	10.6	1	(29)	0.085	1	18830
	K.HAAENPGKYNILGTNTI->M<-DK.M		1	Oxidation (M)	1102.0568	2202.0990	2202.0739	11.4	1	(61)	5.8e-005	1	18831
	K.HAAENPGKYNILGTNTI->M<-DK.M		1	Oxidation (M)	551.5325	2202.1008	2202.0739	12.2	1	(14)	3	1	18832
	K.GPEEKKDCEVVMMIGLPGAGK.T		1		1123.0674	2244.1202	2244.0952	11.1	2	69	7.3e-006	1	19140
	K.GPEEKKDCEVVMMIGLPGAGK.T		2		749.0480	2244.1223	2244.0952	12.0	2	(50)	0.00062	1	19141
	K.EKPYFPIPEDCTFIQNVPLEDR.V		1		1354.1716	2706.3287	2706.2999	10.6	0	(50)	0.00066	1	21563
	K.EKPYFPIPEDCTFIQNVPLEDR.V		1		903.1187	2706.3343	2706.2999	12.7	0	57	0.00014	1	21564
	R.LQAALDNEAGGRPAMEPGNGSLDLGGDAAGR.S		1		994.1537	2979.4394	2979.4104	9.73	0	21	0.55	1	22279
	K.EVLADRPLFPHVLCHNCAVEFNFGQK.E		3		1033.1880	3096.5421	3096.5062	11.6	0	59	6.2e-005	1	22460
	K.EVLADRPLFPHVLCHNCAVEFNFGQK.E		1		1549.2803	3096.5460	3096.5062	12.8	0	(42)	0.0038	1	22463
	K.EVLADRPLFPHVLCHNCAVEFNFGQK.E		2		775.1442	3096.5478	3096.5062	13.4	0	(59)	6.9e-005	1	22464
	K.EVLADRPLFPHVLCHNCAVEFNFGQK.E		2		620.3172	3096.5496	3096.5062	14.0	0	(40)	0.0056	1	22465
	K.GNFTLPEVAECFDEITYVELQKEEAQK.L		1		1063.1836	3186.5289	3186.5067	6.99	1	(33)	0.029	1	22630
	K.GNFTLPEVAECFDEITYVELQKEEAQK.L		1		1594.2787	3186.5428	3186.5067	11.3	1	71	4.8e-006	1	22631
	K.NQSQGYNQWQQGQFWGQKPWSQHYHQGYY.-		2		1220.2170	3657.6293	3657.5988	8.35	0	18	0.75	1	23197
	K.NQSQGYNQWQQGQFWGQKPWSQHYHQGYY.-		1		915.4188	3657.6462	3657.5988	13.0	0	(7)	9.1	1	23199
	R.AKSPQPPVEEEDEHFDDTVVCLDT->Y<-NCDLHFK.I		1	Phospho (Y)	979.4301	3913.6911	3913.6489	10.8	1	1	20	1	23382
sp|Q64727|VINC_MOUSE	Vcl	Vinculin OS=Mus musculus OX=10090 GN=Vcl PE=1 SV=4	117215	2047	103(65)	54(40)	3.54	65%	Q64727_uniprot
	Peptide	Unique	Matches	Modification	Observed	Mr(expt)	Mr(calc)	ppm	Miss	Score	Expect	Rank	Query
	K.IFVTTK.N	U	1		354.7129	707.4112	707.4218	-14.92	0	2	9.8	4	28
	K.GNDIIAAAK.R	U	1		436.7503	871.4861	871.4763	11.2	0	28	0.092	1	989
	R.TDAGFTLR.W	U	2		440.7347	879.4548	879.4450	11.1	0	29	0.052	1	1069
	R.DYLIDGSR.G	U	2		469.7374	937.4602	937.4505	10.3	0	32	0.027	1	1562
	K.SFLDSGYR.I	U	2		472.7328	943.4511	943.4399	11.9	0	25	0.11	1	1617
	K.NQGIEEALK.N	U	2		501.2720	1000.5294	1000.5189	10.6	0	40	0.0068	1	2268
	R.LVRGGSGTKR.A	U	1		515.8168	1029.6191	1029.6043	14.4	2	5	7.6	2	2609
	R.SLGEIAALTSK.L	U	2		545.3176	1088.6206	1088.6077	11.8	0	40	0.0045	1	3314
	K.TISPMVMDAK.A	U	1		546.7811	1091.5477	1091.5355	11.2	0	38	0.0078	1	3348
	K.TISPMV->M<-DAK.A	U	1	Oxidation (M)	554.7775	1107.5405	1107.5304	9.12	0	(27)	0.077	1	3536
	K.STVEGIQASVK.T	U	1		559.8135	1117.6124	1117.5979	13.0	0	44	0.0022	1	3712
	R.TNLLQVCER.I	U	2		566.7988	1131.5831	1131.5706	11.0	0	41	0.0057	1	3947
	K.NQWIDNVEK.M	U	2		573.2892	1144.5638	1144.5513	11.0	0	22	0.35	1	4150
	K.IRTDAGFTLR.W	U	1		575.3293	1148.6440	1148.6302	12.0	1	28	0.059	1	4200
	R.->M<-ALLMAEMSR.L	U	1	Oxidation (M)	584.7868	1167.5590	1167.5450	12.0	0	20	0.45	1	4452
	R.ALASQLQDSLK.D	U	2		587.3341	1172.6537	1172.6401	11.6	0	56	0.00014	1	4524
	K.MSAEINEIIR.V	U	1		588.3160	1174.6174	1174.6016	13.5	0	28	0.11	1	4553
	R.MALL->M<-AE->M<-SR.L	U	1	2 Oxidation (M)	592.7836	1183.5527	1183.5399	10.8	0	(5)	11	1	4669
	R.ELTPQVISAAR.I	U	1		592.8415	1183.6684	1183.6561	10.4	0	31	0.028	1	4682
	R.KIAELCDDPK.E	U	1		594.8059	1187.5973	1187.5856	9.82	1	2	42	1	4728
	K.ELLPVLISAMK.I	U	1		607.3719	1212.7293	1212.7151	11.7	0	(43)	0.0011	1	5116
	K.ELLPVLISA->M<-K.I	U	1	Oxidation (M)	615.3699	1228.7253	1228.7101	12.4	0	55	7.8e-005	1	5363
	R.WIDNPTVDDR.G	U	1		615.7978	1229.5810	1229.5677	10.9	0	38	0.008	1	5366
	R.VMLVNSMNTVK.E	U	1		618.3353	1234.6561	1234.6414	11.9	0	20	0.59	1	5459
	K.AVAGNISDPGLQK.S	U	2		635.3506	1268.6866	1268.6725	11.2	0	52	0.00028	1	6009
	K.MTGLVDEAIDTK.S	U	3		646.8314	1291.6483	1291.6330	11.9	0	68	1.1e-005	1	6356
	K.SLLDASEEAIKK.D	U	2		435.2468	1302.7186	1302.7030	11.9	1	(52)	0.00032	1	6586
	K.SLLDASEEAIKK.D	U	1		652.3676	1302.7207	1302.7030	13.5	1	65	1.4e-005	1	6587
	K.QVATALQNLQTK.T	U	2		657.8802	1313.7458	1313.7303	11.8	0	49	0.00043	1	6790
	R.EVENSEDPKFR.E	U	1		675.3273	1348.6400	1348.6259	10.5	1	(44)	0.002	1	7342
	R.EVENSEDPKFR.E	U	1		450.5542	1348.6409	1348.6259	11.1	1	59	7e-005	1	7343
	K.AQQVSQGLDVLTAK.V	U	2		729.4099	1456.8053	1456.7886	11.5	0	84	1.5e-007	1	9165
	K.MLGQMTDQVADLR.A	U	1		739.3692	1476.7238	1476.7065	11.8	0	79	7.5e-007	1	9477
	R.VDQLTAQLADLAAR.G	U	1		742.9175	1483.8205	1483.7994	14.2	0	83	2.6e-007	1	9598
	K.MLGQ->M<-TDQVADLR.A	U	1	Oxidation (M)	747.3644	1492.7143	1492.7014	8.66	0	(37)	0.0093	1	9760
	R.DPNASPGDAGEQAIR.Q	U	1		749.3578	1496.7011	1496.6855	10.4	0	37	0.0093	1	9827
	K.AGEVINQPMMMAAR.Q	U	1		759.8742	1517.7339	1517.7152	12.3	0	60	7.2e-005	1	10128
	R.ALASQLQDSLKDLK.A	U	1		765.4385	1528.8625	1528.8460	10.8	1	77	6.7e-007	1	10356
	K.AGEVINQPMM->M<-AAR.Q	U	1	Oxidation (M)	767.8688	1533.7231	1533.7102	8.46	0	(26)	0.14	1	10419
	K.AGEVINQPM->M<-->M<-AAR.Q	U	1	2 Oxidation (M)	775.8668	1549.7191	1549.7051	9.04	0	(17)	0.95	1	10715
	K.ETVQTTEDQILKR.D		2		780.9227	1559.8309	1559.8155	9.88	1	50	0.00054	1	10866
	K.ETVQTTEDQILKR.D		1		520.9520	1559.8343	1559.8155	12.0	1	(36)	0.014	1	10871
	K.AGEVINQP->M<-->M<-->M<-AAR.Q	U	1	3 Oxidation (M)	783.8649	1565.7152	1565.7000	9.70	0	(1)	32	1	10961
	R.QILDEAGKVGELCAGK.E	U	1		844.4473	1686.8800	1686.8611	11.2	1	79	8.8e-007	1	12797
	R.VGKETVQTTEDQILK.R		1		844.9652	1687.9159	1687.8992	9.86	1	29	0.057	1	12819
	R.NPGNQAAYEHFETMK.N	U	2		868.8986	1735.7827	1735.7624	11.7	0	85	1.3e-007	1	13595
	R.NPGNQAAYEHFETMK.N	U	2		579.6019	1735.7840	1735.7624	12.4	0	(24)	0.2	1	13597
	R.NPGNQAAYEHFET->M<-K.N	U	1	Oxidation (M)	584.9345	1751.7817	1751.7573	13.9	0	(4)	16	1	13812
	R.NPGNQAAYEHFET->M<-K.N	U	1	Oxidation (M)	876.8990	1751.7834	1751.7573	14.9	0	(31)	0.031	1	13813
	R.LANV->M<-MGPYRQDLLAK.C	U	1	Oxidation (M)	918.4874	1834.9602	1834.9433	9.19	1	(6)	12	1	14966
	R.VGKETVQTTEDQILKR.D		1		923.0187	1844.0229	1844.0003	12.3	2	(68)	3.9e-006	1	15089
	R.VGKETVQTTEDQILKR.D		1		615.6816	1844.0231	1844.0003	12.3	2	84	9.2e-008	1	15090
	R.VGKETVQTTEDQILKR.D		1		462.0132	1844.0235	1844.0003	12.6	2	(0)	22	1	15091
	R.LANV->M<-->M<-GPYRQDLLAK.C	U	2	2 Oxidation (M)	926.4789	1850.9433	1850.9382	2.74	1	8	11	1	15169
	K.CDRVDQLTAQLADLAAR.G	U	1		639.3350	1914.9832	1914.9581	13.1	1	67	1.2e-005	1	15995
	K.LVQAAQMLQSDPYSVPAR.D	U	2		987.5216	1973.0287	1973.0040	12.5	0	85	1.9e-007	1	16673
	K.LVQAAQ->M<-LQSDPYSVPAR.D	U	1	Oxidation (M)	995.5187	1989.0228	1988.9989	12.0	0	(66)	1.3e-005	1	16834
	K.GWLRDPNASPGDAGEQAIR.Q	U	2		670.6719	2008.9940	2008.9715	11.2	1	(47)	0.001	1	17036
	K.GWLRDPNASPGDAGEQAIR.Q	U	2		1005.5062	2008.9978	2008.9715	13.1	1	60	4.7e-005	1	17038
	K.VAMANIQPQMLVAGATSIAR.R	U	1		1021.5618	2041.1090	2041.0812	13.6	0	81	3.2e-007	1	17445
	K.VAMANIQPQMLVAGATSIAR.R	U	1		681.3776	2041.1110	2041.0812	14.6	0	(68)	4.8e-006	1	17446
	K.AIPDLTAPVAAVQAAVSNLVR.V	U	1		692.7413	2075.2020	2075.1739	13.5	0	(67)	1.8e-006	1	17736
	K.AIPDLTAPVAAVQAAVSNLVR.V	U	1		1038.6096	2075.2047	2075.1739	14.8	0	75	2.9e-007	1	17737
	R.GILSGTSDLLLTFDEAEVRK.I	U	1		722.0639	2163.1699	2163.1423	12.7	1	(100)	2.8e-009	1	18543
	R.GILSGTSDLLLTFDEAEVRK.I	U	1		1082.5930	2163.1715	2163.1423	13.5	1	136	6.9e-013	1	18544
	K.LLAVAATAPPDAPNREEVFDER.A	U	1		1191.1217	2380.2288	2380.2023	11.2	1	28	0.081	1	20041
	K.LLAVAATAPPDAPNREEVFDER.A	U	3		794.4176	2380.2310	2380.2023	12.1	1	(17)	0.92	1	20044
	R.VLQLTSWDEDAWASKDTEAMK.R	U	1		808.7264	2423.1575	2423.1315	10.7	1	19	0.82	1	20262
	R.EAFQPQEPDFPPPPPDLEQLR.L	U	2		1224.1134	2446.2122	2446.1805	13.0	0	53	0.00027	1	20354
	K.KIDAAQNWLADPNGGPEGEEQIR.G	U	1		836.7511	2507.2315	2507.2040	10.9	1	61	4.9e-005	1	20688
	K.AQMQEAMTQEVSDVFSDTTTPIK.L	U	1		1279.1045	2556.1944	2556.1724	8.63	0	103	3.1e-009	1	20959
	R.VLQLTSWDEDAWASKDTEAMKR.A	U	1		860.7637	2579.2692	2579.2326	14.2	2	27	0.12	1	21099
	K.GILEYLTVAEVVETMEDLVTYTK.N	U	1		1308.6863	2615.3580	2615.3292	11.0	0	91	3.8e-008	1	21258
	R.TNISDEESEQATEMLVHNAQNLMQSVK.E	U	1		1016.1508	3045.4305	3045.4019	9.38	0	46	0.0014	1	22405
	R.TNISDEESEQATEMLVHNAQNL->M<-QSVK.E	U	1	Oxidation (M)	1021.4820	3061.4241	3061.3968	8.93	0	(7)	10	1	22420
	R.TIESILEPVAQQISHLVIMHEEGEVDGK.A	U	1		1034.5448	3100.6125	3100.5750	12.1	0	(18)	0.53	1	22475
	R.TIESILEPVAQQISHLVI->M<-HEEGEVDGK.A	U	1	Oxidation (M)	780.1605	3116.6130	3116.5700	13.8	0	31	0.025	1	22509
	R.LTDELAPPKPPLPEGEVPPPRPPPPEEKDEEFPEQK.A	U	1		1007.2759	4025.0747	4025.0309	10.9	1	(1)	22	1	23418
	R.LTDELAPPKPPLPEGEVPPPRPPPPEEKDEEFPEQK.A	U	1		1342.7037	4025.0894	4025.0309	14.5	1	1	19	1	23423
sp|Q8VDD5|MYH9_MOUSE	Myh9	Myosin-9 OS=Mus musculus OX=10090 GN=Myh9 PE=1 SV=4	227429	2025	95(61)	70(48)	1.28	43%	Q8VDD5_uniprot
	Peptide	Unique	Matches	Modification	Observed	Mr(expt)	Mr(calc)	ppm	Miss	Score	Expect	Rank	Query
	K.LMATLR.N		1		352.7130	703.4115	703.4051	9.11	0	19	0.42	1	22
	K.FVSELWK.D	U	1		454.7526	907.4907	907.4803	11.4	0	33	0.015	1	1293
	K.LVWVPSSK.N	U	1		458.2739	914.5332	914.5226	11.7	0	21	0.44	1	1354
	R.VVFQEFR.Q	U	2		462.7560	923.4975	923.4865	11.9	0	37	0.0062	1	1441
	R.NWQWWR.L		2		488.2390	974.4635	974.4511	12.7	0	27	0.13	1	1956
	R.CNGVLEGIR.I		1		509.2674	1016.5202	1016.5073	12.7	0	39	0.0077	1	2460
	K.LQEMESAVK.S	U	1		517.7681	1033.5217	1033.5114	10.0	0	23	0.29	1	2647
	K.VKPLLNSIR.H	U	1		520.3424	1038.6703	1038.6549	14.8	0	12	0.36	1	2697
	R.LEVNLQAMK.A	U	3		523.2954	1044.5763	1044.5637	12.0	0	51	0.00044	1	2754
	R.ALEEAMEQK.A	U	1		524.7577	1047.5009	1047.4906	9.86	0	27	0.097	1	2778
	R.DLGEELEALK.T		1		558.7950	1115.5754	1115.5710	3.97	0	3	28	3	3671
	R.RGDLPFVVTR.R	U	1		580.3392	1158.6639	1158.6510	11.2	1	(14)	1.8	1	4335
	R.RGDLPFVVTR.R	U	1		387.2289	1158.6648	1158.6510	12.0	1	17	0.72	1	4336
	R.LEEKVAAYDK.L	U	1		583.3007	1164.5868	1164.6026	-13.61	1	13	3.2	2	4416
	K.ALELDSNLYR.I	U	1		597.3171	1192.6197	1192.6088	9.19	0	39	0.006	1	4817
	K.TDLLLEPYNK.Y	U	1		603.3314	1204.6483	1204.6339	11.9	0	43	0.0026	1	5000
	R.ASREEILAQAK.E	U	1		405.8989	1214.6748	1214.6619	10.6	1	(23)	0.23	1	5142
	R.ASREEILAQAK.E	U	1		608.3447	1214.6749	1214.6619	10.8	1	37	0.01	1	5143
	K.KFDQLLAEEK.T		2		610.8362	1219.6579	1219.6448	10.7	1	40	0.0048	1	5219
	R.AGVLAHLEEER.D		1		612.3295	1222.6445	1222.6306	11.4	0	46	0.0013	1	5255
	K.DLEAHIDTANK.N	U	1		613.8092	1225.6038	1225.5939	8.15	0	21	0.32	1	5295
	K.KEEELQAALAR.V		1		419.9023	1256.6852	1256.6724	10.2	1	13	3	1	5792
	R.VRTELADKVTK.L		1		630.3757	1258.7368	1258.7245	9.77	2	5	7.5	1	5838
	K.VEAQLQELQVK.F	U	1		642.8693	1283.7240	1283.7085	12.1	0	54	0.00017	1	6260
	K.ADFCIIHYAGK.V		1		647.8236	1293.6327	1293.6176	11.7	0	21	0.44	1	6407
	K.LDPHLVLDQLR.C		1		659.8852	1317.7558	1317.7405	11.6	0	25	0.079	1	6861
	R.QLEEAEEEAQR.A	U	1		666.3144	1330.6143	1330.6000	10.8	0	26	0.11	1	7063
	K.DVLLQVEDERR.N	U	1		686.3719	1370.7292	1370.7154	10.1	1	10	5.3	1	7709
	R.EMEAELEDERK.Q	U	1		689.8187	1377.6228	1377.6082	10.6	1	41	0.003	1	7827
	R.EQLEEEEEAKR.N	U	1		695.3355	1388.6565	1388.6419	10.5	1	44	0.0021	1	8013
	K.KVEAQLQELQVK.F	U	1		706.9181	1411.8216	1411.8035	12.9	1	35	0.0056	1	8420
	K.VIQYLAHVASSHK.S		1		726.9086	1451.8026	1451.7885	9.72	0	(29)	0.038	1	9082
	K.VIQYLAHVASSHK.S		2		484.9425	1451.8056	1451.7885	11.8	0	30	0.028	1	9083
	K.QIATLHAQVTDMK.K	U	1		728.3928	1454.7711	1454.7551	11.0	0	36	0.014	1	9135
	R.VISGVLQLGNIAFK.K	U	1		729.9456	1457.8766	1457.8606	11.0	0	61	7.8e-006	1	9201
	K.RQLEEAEEEAQR.A	U	1		744.3651	1486.7155	1486.7011	9.69	1	36	0.014	1	9650
	K.DKADFCIIHYAGK.V		1		769.3850	1536.7553	1536.7395	10.3	1	24	0.25	1	10478
	K.DKADFCIIHYAGK.V		1		513.2603	1536.7589	1536.7395	12.6	1	(1)	49	1	10479
	R.ELEDATETADAMNR.E	U	1		783.3481	1564.6817	1564.6675	9.11	0	55	9.8e-005	1	10943
	K.VSHLLGINVTDFTR.G	U	2		786.4404	1570.8663	1570.8468	12.4	0	77	7.9e-007	1	11076
	K.VSHLLGINVTDFTR.G	U	2		524.6297	1570.8673	1570.8468	13.1	0	(61)	3.5e-005	1	11077
	K.QIATLHAQVTDMKK.K	U	1		528.6301	1582.8686	1582.8501	11.7	1	20	0.39	1	11253
	K.NKHEAMITDLEER.L	U	1		529.2667	1584.7783	1584.7566	13.7	1	62	3.1e-005	1	11276
	R.VISGVLQLGNIAFKK.E	U	2		529.6662	1585.9768	1585.9556	13.4	1	27	0.0074	1	11304
	R.NTDQASMPDNTAAQK.V		2		796.3618	1590.7090	1590.6944	9.17	0	75	1.2e-006	1	11360
	R.IMGIPEDEQMGLLR.V	U	1		801.4090	1600.8034	1600.7953	5.11	0	38	0.01	1	11542
	K.LKDVLLQVEDERR.N	U	1		538.3107	1611.9102	1611.8944	9.79	2	12	1.9	1	11703
	R.VAEFTTNLMEEEEK.S	U	1		835.3920	1668.7694	1668.7552	8.48	0	61	4e-005	1	12572
	K.NFINNPLAQADWAAK.K	U	1		836.9348	1671.8549	1671.8369	10.8	0	94	2.2e-008	1	12617
	R.TEMEDLMSSKDDVGK.S	U	1		842.8815	1683.7485	1683.7331	9.13	1	67	5.3e-006	1	12757
	R.NAEQFKDQADKASTR.L	U	1		570.2881	1707.8424	1707.8176	14.5	2	3	28	2	13115
	K->.<-QTLENERGELANEVK.A		1	Gln->pyro-Glu (N-term Q)	856.9339	1711.8532	1711.8377	9.10	1	(27)	0.12	1	13178
	R.QLLQANPILEAFGNAK.T		1		863.9869	1725.9593	1725.9413	10.4	0	69	4.3e-006	1	13412
	K.NLPIYSEEIVEMYK.G	U	1		864.4417	1726.8689	1726.8487	11.7	0	59	9.2e-005	1	13421
	K.QTLENERGELANEVK.A		1		865.4494	1728.8842	1728.8642	11.6	1	46	0.0015	1	13456
	R.LTEMETMQSQLMAEK.L	U	1		885.4196	1768.8247	1768.8045	11.4	0	62	2.6e-005	1	14060
	K.KQELEEICHDLEAR.V	U	1		885.4379	1768.8612	1768.8414	11.2	1	(87)	1e-007	1	14061
	K.KQELEEICHDLEAR.V	U	1		590.6284	1768.8633	1768.8414	12.4	1	92	3e-008	1	14062
	K.IAQLEEQLDNETKER.Q	U	1		908.4666	1814.9187	1814.9010	9.75	1	93	3.1e-008	1	14696
	K.IAQLEEQLDNETKER.Q	U	1		605.9805	1814.9196	1814.9010	10.3	1	(78)	9.2e-007	1	14697
	R.VAEFTTNLMEEEEKSK.S	U	1		942.9583	1883.9019	1883.8822	10.5	1	111	4.8e-010	1	15572
	K.KLEEDQIIMEDQNCK.L	U	1		946.9485	1891.8824	1891.8655	8.94	1	103	2.7e-009	1	15686
	K.KLEEDQIIMEDQNCK.L	U	1		631.6363	1891.8872	1891.8655	11.5	1	(18)	1	1	15687
	R.LQQELDDLLVDLDHQR.Q	U	1		650.6774	1949.0103	1948.9854	12.8	0	91	4.4e-008	1	16388
	K.HSQAVEELADQLEQTKR.V	U	1		991.5095	1981.0044	1980.9865	9.04	1	96	1.2e-008	1	16768
	K.HSQAVEELADQLEQTKR.V	U	1		661.3422	1981.0048	1980.9865	9.28	1	(59)	6.8e-005	1	16769
	R.TFHIFYYLLSGAGEHLK.T	U	1		666.0245	1995.0516	1995.0254	13.1	0	24	0.15	1	16908
	K.KANLQIDQINTDLNLER.S	U	1		666.7007	1997.0804	1997.0541	13.2	1	(45)	0.0011	1	16928
	K.KANLQIDQINTDLNLER.S	U	1		999.5489	1997.0832	1997.0541	14.6	1	81	2.5e-007	1	16929
	K.TLEDEAKTHEAQIQEMR.Q	U	1		677.0004	2027.9793	2027.9582	10.4	1	77	1.1e-006	1	17271
	R.IIGLDQVAG->M<-SETALPGAFK.T	U	1	Oxidation (M)	1017.5457	2033.0769	2033.0503	13.1	0	64	1.6e-005	1	17375
	K.SMEAEMIQLQEELAAAER.A	U	1		1024.9938	2047.9730	2047.9554	8.60	0	136	1.7e-012	1	17505
	R->.<-QAQQERDELADEIANSSGK.G	U	1	Gln->pyro-Glu (N-term Q)	1036.4845	2070.9544	2070.9454	4.38	1	56	0.00014	1	17695
	R.QAQQERDELADEIANSSGK.G	U	1		1045.0044	2087.9942	2087.9719	10.7	1	(55)	0.00017	1	17851
	K.VEDMAELTCLNEASVLHNLK.E		1		762.7150	2285.1233	2285.1031	8.81	0	86	1.6e-007	1	19449
	K.IRELETQISELQEDLESER.A	U	2		1159.0927	2316.1707	2316.1444	11.4	1	(42)	0.0038	1	19636
	K.IRELETQISELQEDLESER.A	U	2		773.0656	2316.1750	2316.1444	13.2	1	56	0.00015	1	19638
	K.YLYVDKNFINNPLAQADWAAK.K	U	1		1227.6412	2453.2679	2453.2379	12.2	1	74	2e-006	1	20424
	K.KMQQNIQELEEQLEEEESAR.Q	U	1		821.0654	2460.1743	2460.1438	12.4	1	49	0.00069	1	20463
	K.LQQLFNHTMFILEQEEYQR.E		1		823.0851	2466.2334	2466.2002	13.5	0	80	7.4e-007	1	20507
	K.DFSALESQLQDTQELLQEENR.Q		1		1247.1027	2492.1908	2492.1667	9.68	0	67	1.2e-005	1	20630
	R.FLSNGHVTIPGQQDKDMFQETMEAMR.I	U	1		753.3614	3009.4165	3009.3783	12.7	1	10	5.9	1	22347
	R.DLGEELEALKTELEDTLDSTAAQQELR.S	U	1		1509.2637	3016.5128	3016.4724	13.4	1	53	0.00028	1	22354
tr|A2AVJ7|A2AVJ7_MOUSE	Rrbp1	Ribosome binding protein 1 OS=Mus musculus OX=10090 GN=Rrbp1 PE=1 SV=1	158757	1996	86(63)	48(38)	2.06	32%	A2AVJ7_uniprot
	Peptide	Unique	Matches	Modification	Observed	Mr(expt)	Mr(calc)	ppm	Miss	Score	Expect	Rank	Query
	K.LQELLK.T	U	2		372.2404	742.4662	742.4589	9.92	0	45	0.0014	1	167
	K.GDPVAILK.R	U	1		406.7518	811.4890	811.4803	10.6	0	27	0.04	1	543
	K.LASSPKDR.K	U	1		437.2425	872.4705	872.4716	-1.23	1	11	6.3	9	1001
	R.LIEILSEK.T	U	2		472.7924	943.5702	943.5590	11.9	0	50	0.00041	1	1624
	K.GDPVAILKR.Q	U	1		484.8040	967.5934	967.5815	12.4	1	28	0.027	1	1863
	K.HLEDIVEK.L	U	3		491.7685	981.5224	981.5131	9.45	0	49	0.00042	1	2033
	K->.<-QSDELALVR.Q	U	1	Gln->pyro-Glu (N-term Q)	507.2728	1012.5310	1012.5189	12.0	0	(2)	27	2	2401
	K.LQSSEVEVK.S	U	1		509.7799	1017.5451	1017.5342	10.7	0	41	0.0046	1	2470
	K.QSDELALVR.Q	U	1		515.7865	1029.5584	1029.5455	12.6	0	56	0.00018	1	2603
	K.AMEALALAER.A	U	1		537.7903	1073.5660	1073.5539	11.3	0	41	0.0045	1	3094
	K.VGAAEEELHK.S	U	1		541.7831	1081.5516	1081.5404	10.4	0	28	0.067	1	3197
	R.LQQENSILR.D	U	2		550.8115	1099.6084	1099.5985	8.94	0	34	0.026	1	3447
	R.EQEIAAVQAR.M	U	1		557.8033	1113.5921	1113.5778	12.9	0	28	0.09	1	3637
	K->.<-QLHLAEAQTK.E	U	1	Gln->pyro-Glu (N-term Q)	561.3079	1120.6012	1120.5877	12.1	0	37	0.0095	1	3747
	K->.<-QVLQLQASHK.E	U	1	Gln->pyro-Glu (N-term Q)	567.8233	1133.6320	1133.6193	11.2	0	12	3.1	1	3968
	K.QLHLAEAQTK.E	U	1		569.8210	1137.6274	1137.6142	11.6	0	(34)	0.013	1	4034
	K.TGVIQDTWHK.A	U	1		395.5441	1183.6106	1183.5986	10.1	0	23	0.24	1	4672
	K.TGVIQDTWHK.A	U	1		592.8152	1183.6158	1183.5986	14.6	0	(12)	3.1	2	4673
	K.LTAEFEEAQR.T	U	1		597.2983	1192.5820	1192.5724	8.07	0	47	0.0011	1	4812
	K.EVQQLQGKIR.T	U	1		400.2357	1197.6852	1197.6830	1.84	1	1	26	1	4886
	R.TILAETEG->M<-LK.D	U	1	Oxidation (M)	611.3314	1220.6483	1220.6322	13.2	0	17	1.1	1	5232
	K.ATQKGDPVAILK.R	U	1		414.2517	1239.7332	1239.7187	11.7	1	9	2.2	1	5531
	R.TEATLEAEQTR.R	U	2		624.8148	1247.6151	1247.5993	12.6	0	51	0.00044	1	5656
	K.AKVGAAEEELHK.S	U	1		641.3502	1280.6859	1280.6724	10.5	1	17	0.77	1	6212
	K.SVEEEERVWK.A	U	1		645.8266	1289.6386	1289.6252	10.5	1	36	0.015	1	6327
	K.LLATEQEDAAVAK.S	U	2		679.8681	1357.7216	1357.7089	9.41	0	84	2.3e-007	1	7502
	K.LKGELESSDQVR.E	U	2		680.8638	1359.7130	1359.6994	10.0	1	60	7.2e-005	1	7536
	K.LKGELESSDQVR.E	U	1		454.2453	1359.7141	1359.6994	10.8	1	(59)	8.2e-005	1	7537
	R.DALNQATSQVESK.Q	U	1		695.8520	1389.6894	1389.6736	11.4	0	74	2.8e-006	1	8030
	K.CEELSSLHGQLK.E	U	1		700.8530	1399.6915	1399.6765	10.7	0	39	0.0073	1	8204
	K.CEELSSLHGQLK.E	U	1		467.5717	1399.6932	1399.6765	11.9	0	(18)	1	1	8205
	R.TEATLEAEQTRR.Q	U	1		702.8619	1403.7093	1403.7004	6.33	1	31	0.047	1	8287
	R.TEATLEAEQTRR.Q	U	1		468.9125	1403.7158	1403.7004	10.9	1	(28)	0.098	1	8288
	R.EHTSHLEAELEK.H	U	1		474.9054	1421.6945	1421.6786	11.1	0	(9)	8.7	1	8599
	R.EHTSHLEAELEK.H	U	1		711.8568	1421.6989	1421.6786	14.3	0	42	0.0039	1	8603
	R.QKLTAEFEEAQR.T	U	1		725.3764	1448.7382	1448.7259	8.51	1	37	0.012	1	9037
	R.QKLTAEFEEAQR.T	U	1		483.9204	1448.7395	1448.7259	9.37	1	(8)	9	1	9038
	K.ETSELKEAMEQQK.G	U	2		775.8817	1549.7487	1549.7293	12.5	1	66	1.5e-005	1	10720
	K.HMAAASAECQNYAK.E	U	1		776.3450	1550.6755	1550.6606	9.64	0	107	6.5e-010	1	10728
	K.HMAAASAECQNYAK.E	U	1		517.8999	1550.6779	1550.6606	11.2	0	(67)	6.3e-006	1	10729
	R.LKELESQVSCLEK.E	U	1		781.9179	1561.8211	1561.8021	12.2	1	50	0.00059	1	10904
	K.KPPTLEPSMDIVLK.L	U	1		784.4509	1566.8873	1566.8691	11.6	0	51	0.00025	1	10990
	K.KPPTLEPSMDIVLK.L	U	1		523.3035	1566.8886	1566.8691	12.4	0	(42)	0.0019	1	10991
	K.KPPTLEPS->M<-DIVLK.L	U	1	Oxidation (M)	792.4448	1582.8751	1582.8640	7.00	0	(44)	0.0016	1	11254
	K.KPPTLEPS->M<-DIVLK.L	U	1	Oxidation (M)	528.6353	1582.8841	1582.8640	12.7	0	(30)	0.037	1	11255
	R.QLLLESQSQLDEAK.S	U	2		801.4339	1600.8532	1600.8308	14.0	0	32	0.031	1	11550
	K.SKCEELSSLHGQLK.E	U	2		539.2777	1614.8113	1614.8035	4.81	1	36	0.014	1	11751
	R.TILAETEGMLKDLQK.S	U	1		845.4695	1688.9245	1688.9018	13.4	1	69	4.1e-006	1	12840
	R.TILAETEGMLKDLQK.S	U	2		563.9821	1688.9245	1688.9018	13.4	1	(57)	6.9e-005	1	12841
	K.EESEKQLHLAEAQTK.E	U	1		870.9507	1739.8868	1739.8689	10.3	1	60	6.4e-005	1	13652
	R.AAGPLESSGKEEITQLK.E	U	2		879.4764	1756.9383	1756.9207	10.1	1	88	7.7e-008	1	13895
	R.AAGPLESSGKEEITQLK.E	U	2		586.6540	1756.9401	1756.9207	11.1	1	(40)	0.0047	1	13896
	K.ASMVQSQEAPKQDAPAK.K	U	1		893.4512	1784.8878	1784.8727	8.47	1	78	1.2e-006	1	14239
	K.ASMVQSQEAPKQDAPAK.K	U	1		595.9708	1784.8907	1784.8727	10.1	1	(40)	0.0073	1	14240
	R.TLQEQLENGPNTQLAR.L	U	2		906.4760	1810.9375	1810.9173	11.1	0	93	2.7e-008	1	14642
	K.TLVSTVGSMVFSEGEAQR.L	U	1		633.3231	1896.9474	1896.9251	11.7	0	(46)	0.0014	1	15763
	K.TLVSTVGSMVFSEGEAQR.L	U	1		949.4827	1896.9509	1896.9251	13.6	0	118	8.1e-011	1	15764
	K.TLVSTVGS->M<-VFSEGEAQR.L	U	1	Oxidation (M)	957.4768	1912.9391	1912.9201	9.94	0	(84)	2.6e-007	1	15958
	R.AAGPLESSGKEEITQLKER.L	U	1		681.7054	2042.0943	2042.0643	14.7	2	57	8.8e-005	1	17449
	R.EAEETQNSLQAECDQYR.T	U	1		1035.9495	2069.8844	2069.8596	12.0	0	80	3.1e-007	1	17688
	R->.<-QLLLESQSQLDEAKSEAQK.Q	U	1	Gln->pyro-Glu (N-term Q)	1064.5509	2127.0872	2127.0695	8.34	1	111	4.6e-010	1	18203
	R.QLLLESQSQLDEAKSEAQK.Q	U	1		1073.0659	2144.1173	2144.0960	9.91	1	(101)	4e-009	1	18339
	R.SHVEDGDVAGSPAVPPAEQDPMK.L	U	1		1167.0529	2332.0912	2332.0641	11.6	0	61	5.1e-005	1	19760
	K.LREAEETQNSLQAECDQYR.T	U	1		1170.5408	2339.0670	2339.0448	9.51	1	73	2.8e-006	1	19811
	K.LREAEETQNSLQAECDQYR.T	U	1		780.6969	2339.0689	2339.0448	10.3	1	(54)	0.0002	1	19812
	R.LQQENSILRDALNQATSQVESK.Q	U	1		824.7697	2471.2873	2471.2616	10.4	1	(4)	19	1	20540
	R.LQQENSILRDALNQATSQVESK.Q	U	1		1236.6519	2471.2892	2471.2616	11.2	1	11	3.4	1	20542
	R.SIEALLEAGQAQDTQASHAEANQQQTR.L	U	2		965.8091	2894.4054	2894.3754	10.4	0	(82)	3.7e-007	1	22133
	R.SIEALLEAGQAQDTQASHAEANQQQTR.L	U	2		1448.2112	2894.4078	2894.3754	11.2	0	102	3.6e-009	1	22136
sp|Q9WU78|PDC6I_MOUSE	Pdcd6ip	Programmed cell death 6-interacting protein OS=Mus musculus OX=10090 GN=Pdcd6ip PE=1 SV=3	96534	1891	118(81)	42(38)	5.26	51%	Q9WU78_uniprot
	Peptide	Unique	Matches	Modification	Observed	Mr(expt)	Mr(calc)	ppm	Miss	Score	Expect	Rank	Query
	K.FGEEIAR.L	U	1		411.2154	820.4162	820.4079	10.1	0	37	0.012	1	611
	R.IYGGLTSK.V	U	2		419.7410	837.4674	837.4596	9.29	0	32	0.021	1	736
	K.FTDLFEK.M	U	3		450.2343	898.4541	898.4436	11.6	0	47	0.00066	1	1231
	R.ESLENDLK.S	U	1		474.2423	946.4700	946.4607	9.83	0	32	0.04	1	1646
	K.KFGEEIAR.L	U	1		475.2636	948.5127	948.5029	10.4	1	44	0.0017	1	1669
	K.CSDIVFAR.K	U	1		484.2428	966.4710	966.4593	12.2	0	57	6.7e-005	1	1850
	K.EVFPTLAAK.Q	U	3		488.2851	974.5556	974.5437	12.3	0	33	0.022	1	1963
	R.EILEESLR.L	U	2		494.7750	987.5354	987.5236	11.9	0	30	0.072	3	2118
	K.ELPELLQR.N	U	2		499.2927	996.5708	996.5604	10.5	0	32	0.014	1	2215
	R.LQHAAELIK.N	U	1		511.8085	1021.6024	1021.5920	10.2	0	18	0.34	1	2513
	K.SVNFDMTSK.F	U	1		514.7455	1027.4765	1027.4644	11.8	0	45	0.0011	1	2575
	R.YDEYVNVK.D	U	2		515.2539	1028.4933	1028.4815	11.5	0	33	0.02	1	2591
	K.LALASLGYEK.S	U	2		532.8096	1063.6047	1063.5913	12.6	0	56	6.1e-005	1	2997
	K.SLLSNLDEIK.K	U	1		566.3231	1130.6316	1130.6183	11.8	0	28	0.086	1	3935
	K.DNDFIYHDR.V	U	1		597.7675	1193.5204	1193.5101	8.56	0	55	9.6e-005	1	4822
	R.NREILEESLR.L	U	2		629.8484	1257.6823	1257.6677	11.7	1	48	0.00097	1	5814
	K.SLLSNLDEIKK.E	U	2		630.3705	1258.7265	1258.7132	10.6	1	66	7.9e-006	1	5835
	K.SLLSNLDEIKK.E	U	2		420.5829	1258.7269	1258.7132	10.9	1	(45)	0.00091	1	5836
	K.TMQGSEVVSVLK.S	U	1		639.3494	1276.6842	1276.6697	11.4	0	55	0.00018	1	6140
	K.T->M<-QGSEVVSVLK.S	U	1	Oxidation (M)	647.3466	1292.6786	1292.6646	10.8	0	(54)	0.00021	1	6384
	K.TSEVDLAKPLVK.F	U	1		433.9269	1298.7590	1298.7446	11.1	0	38	0.005	1	6508
[truncated: 8,517 more rows]

## Sheet: BMDC-ZymD30min
Accession	Gene Name	Description	Mass	Score	Matches	Sequences	emPAI	Coverage
tr|Q3UAD6|Q3UAD6_MOUSE	Hsp90b1	Histidine kinase/HSP90-like ATPase domain-containing protein OS=Mus musculus OX=10090 GN=Hsp90b1 PE=1 SV=1	92703	11298	486(340)	74(62)	46.24	70%	Q3UAD6_uniprot
	Peptide	Unique	Matches	Modification	Observed	Mr(expt)	Mr(calc)	ppm	Miss	Score	Expect	Rank	Query
	K.TLDMIK.K		1		360.7048	719.3951	719.3887	8.84	0	32	0.029	1	68
	K.LLKVIR.K		1		371.2744	740.5343	740.5272	9.60	1	28	0.008	1	151
	K.YLNFVK.G		2		392.2278	782.4410	782.4327	10.7	0	20	0.27	1	363
	K.EFGTNIK.L		2		404.7182	807.4218	807.4127	11.3	0	30	0.047	1	525
	R.IERMLR.L		1		409.2374	816.4602	816.4640	-4.62	1	6	18	2	593
	K.TLDMIKK.I		2		424.7532	847.4918	847.4837	9.54	1	34	0.013	1	823
	R.KTLDMIK.K		1		424.7537	847.4928	847.4837	10.7	1	31	0.029	1	825
	K.TFEINPR.H		6		438.7359	875.4573	875.4501	8.23	0	49	0.00079	1	1038
	K.NKEIFLR.E		2		460.2769	918.5393	918.5287	11.6	1	26	0.072	1	1413
	K.ALKDKIEK.A		1		472.7947	943.5748	943.5702	4.89	2	29	0.04	1	1638
	R.GTTITLVLK.E		5		473.3077	944.6007	944.5906	10.7	0	44	0.0002	1	1651
	K.LIINSLYK.N		5		482.3028	962.5910	962.5800	11.4	0	48	0.00015	1	1819
	K.YNDTFWK.E		4		487.2298	972.4450	972.4341	11.2	0	49	0.00044	1	1927
	K.SGTSEFLNK.M		3		491.7505	981.4864	981.4767	9.84	0	31	0.031	1	2039
	R.KTLD->M<-IKK.I		1	Oxidation (M)	496.7976	991.5807	991.5736	7.21	2	5	7	2	2168
	R.SGYLLPDTK.A		3		497.2716	992.5286	992.5179	10.8	0	53	0.00024	1	2176
	K.KTFEINPR.H		3		502.7856	1003.5566	1003.5451	11.5	1	65	1.9e-005	1	2313
	R.GLFDEYGSK.K		7		508.2465	1014.4785	1014.4658	12.5	0	48	0.00064	1	2416
	K.IYFMAGSSR.K		3		516.2582	1030.5018	1030.4906	10.9	0	51	0.00047	1	2611
	K.IYF->M<-AGSSR.K		1	Oxidation (M)	524.2562	1046.4979	1046.4855	11.9	0	(37)	0.008	1	2770
	K.FAFQAEVNR.M		7		541.2816	1080.5486	1080.5352	12.3	0	64	2e-005	1	3180
	K.LGVIEDHSNR.T		2		570.2994	1138.5843	1138.5731	9.88	0	76	1.1e-006	1	4031
	K.LGVIEDHSNR.T		2		380.5354	1138.5844	1138.5731	9.92	0	(34)	0.017	1	4032
	R.GLFDEYGSKK.S		2		572.2939	1142.5732	1142.5608	10.9	1	32	0.035	1	4094
	R.GLFDEYGSKK.S		3		381.8651	1142.5733	1142.5608	11.0	1	(25)	0.17	1	4095
	K.EAESSPFVER.L		5		575.7775	1149.5405	1149.5302	8.97	0	75	1.6e-006	1	4192
	K.IYFMAGSSRK.E		1		580.3044	1158.5942	1158.5855	7.48	1	39	0.0085	1	4308
	K.EGVKFDESEK.T		1		389.8591	1166.5556	1166.5455	8.61	1	(11)	3.4	1	4420
	K.EGVKFDESEK.T		2		584.2855	1166.5564	1166.5455	9.30	1	22	0.26	1	4421
	K.SILFVPTSAPR.G		5		594.3499	1186.6853	1186.6710	12.0	0	50	0.00036	1	4705
	R.ELISNASDALDK.I		4		638.3326	1274.6507	1274.6354	12.0	0	75	1.8e-006	1	6099
	R.KEAESSPFVER.L		1		639.8262	1277.6379	1277.6252	9.98	1	50	0.00049	1	6159
	R.KEAESSPFVER.L		1		426.8868	1277.6385	1277.6252	10.5	1	(21)	0.37	1	6161
	K.DISTNYYASQK.K		6		645.3101	1288.6057	1288.5935	9.44	0	60	4.9e-005	1	6302
	K.EFEPLLNWMK.D		1		653.8370	1305.6595	1305.6427	12.9	0	31	0.044	1	6594
	K.EGVKFDESEKTK.E		1		698.8574	1395.7002	1395.6882	8.61	2	38	0.0097	1	8034
	K.EGVKFDESEKTK.E		1		349.9331	1395.7035	1395.6882	11.0	2	(34)	0.024	1	8036
	K.EGVKFDESEKTK.E		2		466.2418	1395.7035	1395.6882	11.0	2	(31)	0.049	1	8037
	K.QDKIYFMAGSSR.K		2		701.8510	1401.6873	1401.6711	11.6	1	37	0.012	1	8135
	K.QDKIYFMAGSSR.K		2		468.2375	1401.6906	1401.6711	13.9	1	(30)	0.066	1	8137
	K.DISTNYYASQKK.T		3		709.3555	1416.6964	1416.6885	5.58	1	36	0.014	1	8385
	K.DISTNYYASQKK.T		1		473.2422	1416.7047	1416.6885	11.5	1	(32)	0.042	1	8390
	K.GVVDSDDLPLNVSR.E		11		743.3896	1484.7646	1484.7471	11.8	0	120	6.2e-011	1	9429
	K.NLLHVTDTGVGMTR.E		2		757.4013	1512.7881	1512.7719	10.7	0	64	2.2e-005	1	9851
	K.NLLHVTDTGVGMTR.E		2		505.2708	1512.7904	1512.7719	12.3	0	(64)	2.6e-005	1	9853
	K.EEASDYLELDTIK.N		3		763.3758	1524.7370	1524.7195	11.5	0	65	1.5e-005	1	10040
	K.IADEKYNDTFWK.E		3		765.3755	1528.7365	1528.7198	11.0	1	89	8e-008	1	10115
	K.IADEKYNDTFWK.E		5		510.5866	1528.7379	1528.7198	11.9	1	(39)	0.0079	1	10120
	K.NLLHVTDTGVG->M<-TR.E		2	Oxidation (M)	510.6023	1528.7852	1528.7668	12.0	0	(53)	0.00028	1	10128
	K.NLLHVTDTGVG->M<-TR.E		3	Oxidation (M)	765.4008	1528.7871	1528.7668	13.3	0	(41)	0.0052	1	10129
	R.ELISNASDALDKIR.L		7		772.9259	1543.8372	1543.8205	10.8	1	90	4.9e-008	1	10389
	R.ELISNASDALDKIR.L		4		515.6200	1543.8382	1543.8205	11.4	1	(73)	2.6e-006	1	10392
	K.EVEEDEYKAFYK.S		1		517.2457	1548.7154	1548.6984	11.0	1	(27)	0.095	1	10478
	K.EVEEDEYKAFYK.S		3		775.3654	1548.7162	1548.6984	11.5	1	62	2.7e-005	1	10479
	R.VFITDDFHDMMPK.Y		10		798.3748	1594.7351	1594.7160	12.0	0	85	1.5e-007	1	11188
	R.VFITDDFHDMMPK.Y		13		532.5860	1594.7362	1594.7160	12.6	0	(48)	0.00071	1	11196
	R.VFITDDFHD->M<-MPK.Y		1	Oxidation (M)	537.9174	1610.7304	1610.7109	12.1	0	(22)	0.27	1	11450
	R.VFITDDFHDM->M<-PK.Y		3	Oxidation (M)	806.3725	1610.7304	1610.7109	12.1	0	(79)	5.1e-007	1	11451
	R.VFITDDFHDM->M<-PK.Y		2	Oxidation (M)	537.9179	1610.7319	1610.7109	13.0	0	(28)	0.064	1	11452
	R.VFITDDFHD->M<-->M<-PK.Y		3	2 Oxidation (M)	814.3682	1626.7219	1626.7058	9.88	0	(36)	0.0074	1	11681
	R.VFITDDFHD->M<-->M<-PK.Y		1	2 Oxidation (M)	543.2505	1626.7298	1626.7058	14.7	0	(22)	0.21	1	11682
	K.KIADEKYNDTFWK.E		1		553.2801	1656.8184	1656.8147	2.23	2	(30)	0.053	1	12082
	K.KIADEKYNDTFWK.E		1		829.4217	1656.8288	1656.8147	8.50	2	75	2e-006	1	12083
	K.NLGTIAKSGTSEFLNK.M		1		840.4594	1678.9043	1678.8890	9.11	1	45	0.0014	1	12400
	K.TETVEEPLEEDEAAK.E		1		845.3944	1688.7741	1688.7628	6.71	0	59	6.6e-005	1	12512
	R.RVFITDDFHDMMPK.Y		12		584.6193	1750.8361	1750.8171	10.9	1	(41)	0.0057	1	13421
	R.RVFITDDFHDMMPK.Y		7		876.4262	1750.8377	1750.8171	11.8	1	69	8.9e-006	1	13424
	K.YNDTFWKEFGTNIK.L		1		588.2938	1761.8595	1761.8362	13.2	1	28	0.096	1	13593
	R.RVFITDDFHDM->M<-PK.Y		4	Oxidation (M)	884.4221	1766.8296	1766.8120	9.93	1	(51)	0.0005	1	13650
	R.RVFITDDFHD->M<-MPK.Y		3	Oxidation (M)	884.4224	1766.8303	1766.8120	10.3	1	(40)	0.0056	1	13651
	R.RVFITDDFHDM->M<-PK.Y		2	Oxidation (M)	589.9509	1766.8310	1766.8120	10.7	1	(39)	0.0082	1	13652
	R.RVFITDDFHD->M<-MPK.Y		6	Oxidation (M)	589.9518	1766.8337	1766.8120	12.3	1	(55)	0.0002	1	13661
	K.EKNLLHVTDTGVGMTR.E		1		590.9808	1769.9207	1769.9094	6.35	1	(9)	6.8	1	13707
	K.EKNLLHVTDTGVGMTR.E		1		885.9695	1769.9245	1769.9094	8.53	1	34	0.019	1	13708
	K.TVMDLAVVLFETATLR.S		1		889.9766	1777.9386	1777.9648	-14.76	0	6	13	2	13793
	R.RVFITDDFHD->M<-->M<-PK.Y		2	2 Oxidation (M)	595.2829	1782.8269	1782.8069	11.2	1	(22)	0.3	1	13843
	R.RVFITDDFHD->M<-->M<-PK.Y		1	2 Oxidation (M)	892.4230	1782.8315	1782.8069	13.8	1	(18)	0.86	1	13844
	R.EEEAIQLDGLNASQIR.E		3		893.4617	1784.9088	1784.8904	10.3	0	82	4.2e-007	1	13865
	R.EATEKEFEPLLNWMK.D		3		932.9710	1863.9273	1863.9076	10.6	1	(61)	4.8e-005	1	14886
	R.EATEKEFEPLLNWMK.D		3		622.3187	1863.9344	1863.9076	14.3	1	(62)	4.6e-005	1	14891
	K.EESDDEAAVEEEEEEK.K		1		933.8797	1865.7448	1865.7174	14.7	0	38	0.0024	1	14911
	K.YSQFINFPIYVWSSK.T		1		939.9851	1877.9557	1877.9352	10.9	0	71	4.3e-006	1	15044
	R.EATEKEFEPLLNW->M<-K.D		8	Oxidation (M)	940.9680	1879.9215	1879.9026	10.1	1	69	7.1e-006	1	15068
	R.EATEKEFEPLLNW->M<-K.D		7	Oxidation (M)	627.6493	1879.9260	1879.9026	12.5	1	(44)	0.0027	1	15076
	R.KYSQFINFPIYVWSSK.T		1		1004.0336	2006.0526	2006.0302	11.2	1	135	1.3e-012	1	16510
	R.KYSQFINFPIYVWSSK.T		1		669.6923	2006.0550	2006.0302	12.4	1	(46)	0.001	1	16512
	R.LISLTDENALAGNEELTVK.I	U	41		1015.5454	2029.0761	2029.0579	9.00	0	124	1.6e-011	1	16788
	R.LISLTDENALAGNEELTVK.I	U	1		677.3695	2029.0865	2029.0579	14.1	0	(34)	0.013	1	16820
	K.TETVEEPLEEDEAAKEEK.E		4		692.6617	2074.9634	2074.9429	9.85	1	(59)	8.1e-005	1	17189
	K.TETVEEPLEEDEAAKEEK.E		5		1038.4902	2074.9659	2074.9429	11.0	1	88	8.9e-008	1	17191
	R.EATEKEFEPLLNWMKDK.A		1		1054.5334	2107.0523	2107.0295	10.8	2	84	2.3e-007	1	17474
	R.EATEKEFEPLLNWMKDK.A		5		703.3588	2107.0547	2107.0295	11.9	2	(61)	5.2e-005	1	17476
	R.EATEKEFEPLLNWMKDK.A		1		527.7711	2107.0554	2107.0295	12.3	2	(33)	0.027	1	17477
	K.NLLHVTDTGVGMTREELVK.N		3		704.7167	2111.1282	2111.1045	11.2	1	(34)	0.018	1	17519
	K.NLLHVTDTGVGMTREELVK.N		5		1056.5721	2111.1297	2111.1045	12.0	1	60	3.9e-005	1	17521
	K.NLLHVTDTGVGMTREELVK.N		2		528.7899	2111.1303	2111.1045	12.2	1	(19)	0.49	1	17524
	R.EATEKEFEPLLNW->M<-KDK.A		2	Oxidation (M)	1062.5251	2123.0357	2123.0245	5.32	2	(42)	0.0045	1	17608
	R.EATEKEFEPLLNW->M<-KDK.A		3	Oxidation (M)	708.6906	2123.0498	2123.0245	11.9	2	(35)	0.023	1	17611
	K.NLLHVTDTGVG->M<-TREELVK.N		3	Oxidation (M)	710.0480	2127.1223	2127.0994	10.7	1	(34)	0.019	1	17636
	K.NLLHVTDTGVG->M<-TREELVK.N		3	Oxidation (M)	1064.5695	2127.1244	2127.0994	11.7	1	(53)	0.00022	1	17638
	K.AQAYQTGKDISTNYYASQK.K		2		1069.0234	2136.0323	2136.0123	9.36	1	88	9e-008	1	17698
	K.AQAYQTGKDISTNYYASQK.K		1		713.0182	2136.0327	2136.0123	9.56	1	(83)	3.4e-007	1	17699
	K.EESDDEAAVEEEEEEKKPK.T		1		555.7512	2218.9758	2218.9600	7.09	1	(19)	0.52	1	18370
	K.EESDDEAAVEEEEEEKKPK.T		4		1110.5007	2218.9869	2218.9600	12.1	1	38	0.0062	1	18377
	K.EESDDEAAVEEEEEEKKPK.T		5		740.6703	2218.9890	2218.9600	13.1	1	(27)	0.08	1	18379
	R.FQSSHHSTDITSLDQYVER.M		6		1125.5303	2249.0460	2249.0349	4.93	0	(103)	2.6e-009	1	18575
	R.FQSSHHSTDITSLDQYVER.M		3		563.2728	2249.0620	2249.0349	12.0	0	(34)	0.024	1	18587
	R.FQSSHHSTDITSLDQYVER.M		7		750.6947	2249.0623	2249.0349	12.2	0	112	3.4e-010	1	18588
	K.AQAYQTGKDISTNYYASQKK.T		1		755.7162	2264.1269	2264.1073	8.67	2	69	8e-006	1	18702
	K.ESDDPMAYIHFTAEGEVTFK.S		2		1144.0227	2286.0309	2286.0151	6.92	0	26	0.12	1	18849
	K.ESDDPMAYIHFTAEGEVTFK.S		2		763.0203	2286.0391	2286.0151	10.5	0	(21)	0.43	1	18850
	K.IADEKYNDTFWKEFGTNIK.L		1		580.5452	2318.1516	2318.1219	12.8	2	(14)	2.7	1	19042
	K.IADEKYNDTFWKEFGTNIK.L		2		1160.0832	2318.1519	2318.1219	13.0	2	87	1.5e-007	1	19043
	K.IADEKYNDTFWKEFGTNIK.L		2		773.7246	2318.1520	2318.1219	13.0	2	(83)	3.2e-007	1	19044
	R.LTESPCALVASQYGWSGNMER.I		5		1178.5507	2355.0868	2355.0623	10.4	0	90	5.5e-008	1	19267
	R.LTESPCALVASQYGWSGNMER.I		1		786.0369	2355.0888	2355.0623	11.2	0	(15)	1.7	1	19269
	K.EKNLLHVTDTGVGMTREELVK.N		1		790.4312	2368.2718	2368.2420	12.6	2	11	2.4	1	19328
	R.LTESPCALVASQYGWSGN->M<-ER.I		4	Oxidation (M)	1186.5468	2371.0789	2371.0573	9.14	0	(55)	0.0002	1	19338
	R.GTTITLVLKEEASDYLELDTIK.N		13		818.1154	2451.3244	2451.2996	10.1	1	(81)	2.2e-007	1	19748
	R.GTTITLVLKEEASDYLELDTIK.N		7		1226.6708	2451.3270	2451.2996	11.2	1	94	1.2e-008	1	19753
	K.EDEDDKTVMDLAVVLFETATLR.S		1		1255.6314	2509.2481	2509.2258	8.91	1	1	49	1	20054
	K.TVWDWELMNDIKPIWQRPSK.E		2		636.3352	2541.3117	2541.2838	11.0	0	(61)	4.6e-005	1	20226
	K.TVWDWELMNDIKPIWQRPSK.E		2		848.1120	2541.3142	2541.2838	11.9	0	(45)	0.0018	1	20227
	K.TVWDWELMNDIKPIWQRPSK.E		1		1271.6658	2541.3170	2541.2838	13.0	0	65	1.9e-005	1	20229
	K.TVWDWEL->M<-NDIKPIWQRPSK.E		3	Oxidation (M)	640.3338	2557.3061	2557.2787	10.7	0	(39)	0.0064	1	20298
	K.TVWDWEL->M<-NDIKPIWQRPSK.E		2	Oxidation (M)	1279.6613	2557.3079	2557.2787	11.4	0	(56)	0.00014	1	20301
	K.TVWDWEL->M<-NDIKPIWQRPSK.E		4	Oxidation (M)	853.4439	2557.3099	2557.2787	12.2	0	(52)	0.00033	1	20304
	K.EEKEESDDEAAVEEEEEEKKPK.T		1		652.2982	2605.1635	2605.1402	8.97	2	13	2.1	1	20522
	K.HNNDTQHIWESDSNEFSVIADPR.G		1		678.5640	2710.2270	2710.2008	9.68	0	3	26	1	20859
	R.TDDEVVQREEEAIQLDGLNASQIR.E		9		1364.6876	2727.3607	2727.3311	10.8	1	77	1.1e-006	1	20895
	R.TDDEVVQREEEAIQLDGLNASQIR.E		18		910.1292	2727.3658	2727.3311	12.7	1	(67)	1e-005	1	20909
	R.IKEDEDDKTVMDLAVVLFETATLR.S		2		688.6184	2750.4445	2750.4048	14.4	2	(66)	9.7e-006	1	20986
	R.IKEDEDDKTVMDLAVVLFETATLR.S		2		917.8221	2750.4446	2750.4048	14.5	2	71	2.8e-006	1	20988
	K.GYEVIYLTEPVDEYCIQALPEFDGKR.F		1		1552.7686	3103.5225	3103.4848	12.2	1	(58)	8.7e-005	1	21733
	K.GYEVIYLTEPVDEYCIQALPEFDGKR.F		1		1035.5167	3103.5283	3103.4848	14.0	1	85	2e-007	1	21734
	R.EGSRTDDEVVQREEEAIQLDGLNASQIR.E		9		1053.1957	3156.5652	3156.5283	11.7	2	41	0.0045	1	21809
	R.EGSRTDDEVVQREEEAIQLDGLNASQIR.E		11		790.1487	3156.5659	3156.5283	11.9	2	(40)	0.0059	1	21812
	R.EGSRTDDEVVQREEEAIQLDGLNASQIR.E		3		1579.2908	3156.5670	3156.5283	12.3	2	(32)	0.043	1	21815
	K.KGYEVIYLTEPVDEYCIQALPEFDGKR.F		2		1078.2095	3231.6066	3231.5798	8.29	2	64	2.4e-005	1	21936
	K.KGYEVIYLTEPVDEYCIQALPEFDGKR.F		1		808.9127	3231.6215	3231.5798	12.9	2	(44)	0.0024	1	21938
sp|Q7TPR4|ACTN1_MOUSE	Actn1	Alpha-actinin-1 OS=Mus musculus OX=10090 GN=Actn1 PE=1 SV=1	103631	6919	304(224)	72(62)	25.97	79%	Q7TPR4_uniprot
	Peptide	Unique	Matches	Modification	Observed	Mr(expt)	Mr(calc)	ppm	Miss	Score	Expect	Rank	Query
	R.FLDIPK.M	U	4		366.7221	731.4297	731.4218	10.9	0	42	0.0025	1	112
	K.ALDFIASK.G		2		432.7496	863.4846	863.4752	10.8	0	52	0.00021	1	937
	K.SIVNYKPK.I	U	1		474.7841	947.5536	947.5440	10.2	0	22	0.23	1	1676
	R.TIPWLENR.V		4		514.7858	1027.5570	1027.5451	11.6	0	31	0.036	1	2582
	R.IMSIVDPNR.L	U	1		522.7838	1043.5529	1043.5433	9.20	0	38	0.01	1	2743
	R.I->M<-SIVDPNR.L	U	1	Oxidation (M)	530.7819	1059.5492	1059.5383	10.3	0	(19)	1.1	1	2945
	K.LEDFRDYR.R		1		557.2744	1112.5341	1112.5251	8.17	1	(8)	5.9	1	3626
	K.LEDFRDYR.R		2		371.8531	1112.5374	1112.5251	11.1	1	13	2.2	1	3629
	K.EGLLLWCQR.K		3		587.8126	1173.6107	1173.5965	12.1	0	53	0.00031	1	4528
	R.RTIPWLENR.V		2		592.8375	1183.6605	1183.6462	12.1	1	23	0.2	1	4670
	R.DLLLDPAWEK.Q		1		600.3257	1198.6369	1198.6234	11.3	0	34	0.021	1	4899
	K.ASIHEAWTDGK.E		5		607.7996	1213.5846	1213.5727	9.75	0	50	0.00048	1	5113
	K.ASIHEAWTDGK.E		2		405.5358	1213.5857	1213.5727	10.6	0	(36)	0.011	1	5116
	K.LASDLLEWIR.R		2		608.3470	1214.6795	1214.6659	11.2	0	70	4.3e-006	1	5136
	R.HRPELIDYGK.L	U	3		409.8916	1226.6529	1226.6407	9.89	0	(36)	0.011	1	5324
	R.HRPELIDYGK.L	U	2		614.3339	1226.6533	1226.6407	10.2	0	50	0.00041	1	5325
	K.DGLGFCALIHR.H	U	2		420.2213	1257.6421	1257.6288	10.6	0	(48)	0.0009	1	5799
	K.DGLGFCALIHR.H	U	3		629.8303	1257.6461	1257.6288	13.7	0	74	2.4e-006	1	5803
	K.LEDFRDYRR.L		2		635.3223	1268.6301	1268.6262	3.11	2	9	6.6	1	6001
	K.DYETATLSEIK.A	U	1		635.3225	1268.6303	1268.6136	13.2	0	36	0.012	1	6002
	K.LEDFRDYRR.L		1		423.8863	1268.6371	1268.6262	8.65	2	(5)	15	1	6003
	R.LAILGIHNEVSK.I	U	2		647.3867	1292.7589	1292.7452	10.6	0	68	2.1e-006	1	6378
	R.LAILGIHNEVSK.I	U	1		431.9285	1292.7636	1292.7452	14.2	0	(24)	0.06	1	6381
	K.HTNYNMEHIR.V	U	1		657.8116	1313.6087	1313.5935	11.6	0	51	0.00029	1	6735
	K.HTNYNMEHIR.V	U	1		438.8783	1313.6131	1313.5935	14.9	0	(46)	0.0011	1	6736
	R.DHSGTLGPEEFK.A	U	1		658.8148	1315.6151	1315.6044	8.09	0	28	0.075	1	6782
	R.RDQALTEEHAR.Q	U	1		442.5589	1324.6548	1324.6483	4.90	1	54	0.00023	1	6914
	R.RDQALTEEHAR.Q	U	1		663.3362	1324.6579	1324.6483	7.23	1	(14)	2.1	1	6915
	K.GISQEQMNEFR.A	U	3		669.8159	1337.6172	1337.6034	10.3	0	(74)	1.8e-006	1	7110
	K.GISQEQ->M<-NEFR.A	U	2	Oxidation (M)	677.8110	1353.6075	1353.5983	6.82	0	78	6.1e-007	1	7356
	K.LASDLLEWIRR.T		2		457.9347	1370.7822	1370.7670	11.1	1	(30)	0.039	1	7629
	K.LASDLLEWIRR.T		1		686.3987	1370.7829	1370.7670	11.6	1	36	0.0094	1	7630
	K.LMLLLEVISGER.L		8		686.9073	1371.8000	1371.7795	14.9	0	73	1.1e-006	1	7655
	R.VGWEQLLTTIAR.T		2		693.8998	1385.7850	1385.7667	13.2	0	75	9.9e-007	1	7876
	K.L->M<-LLLEVISGER.L		6	Oxidation (M)	694.9028	1387.7910	1387.7745	11.9	0	(60)	3.2e-005	1	7906
	K.TFTAWCNSHLR.K		2		464.8929	1391.6567	1391.6405	11.7	0	(42)	0.0035	1	7974
	K.TFTAWCNSHLR.K		3		696.8368	1391.6590	1391.6405	13.3	0	62	3.1e-005	1	7975
	R.VPENTMHAMQQK.L	U	2		707.3406	1412.6666	1412.6540	8.90	0	67	9.5e-006	1	8309
	K.GYEEWLLNEIR.R		1		711.3666	1420.7187	1420.6986	14.1	0	62	3.6e-005	1	8453
	R.TINEVENQILTR.D		1		715.3948	1428.7751	1428.7572	12.5	0	59	6e-005	1	8578
	K.MTLGMIWTIILR.F		1		724.4196	1446.8246	1446.8091	10.7	0	(41)	0.0019	1	8844
	R.LSNRPAFMPSEGR.M		3		731.3738	1460.7330	1460.7194	9.31	0	45	0.002	1	9056
	R.LSNRPAFMPSEGR.M		3		487.9187	1460.7343	1460.7194	10.2	0	(36)	0.016	1	9057
	K.->M<-TLGMIWTIILR.F		5	Oxidation (M)	732.4171	1462.8195	1462.8040	10.6	0	(42)	0.002	1	9093
	R.LSNRPAF->M<-PSEGR.M		2	Oxidation (M)	739.3715	1476.7285	1476.7143	9.59	0	(22)	0.36	1	9294
	R.LSNRPAF->M<-PSEGR.M		1	Oxidation (M)	493.2509	1476.7310	1476.7143	11.3	0	(28)	0.1	1	9295
	K.->M<-TLG->M<-IWTIILR.F		2	2 Oxidation (M)	740.4164	1478.8182	1478.7989	13.0	0	70	3.4e-006	1	9339
	K.NVNIQNFHISWK.D	U	2		750.3991	1498.7837	1498.7681	10.4	0	72	3.7e-006	1	9665
	K.NVNIQNFHISWK.D	U	2		500.6029	1498.7868	1498.7681	12.5	0	(37)	0.012	1	9669
	R->.<-QKDYETATLSEIK.A	U	2	Gln->pyro-Glu (N-term Q)	754.8841	1507.7536	1507.7406	8.65	1	79	8.9e-007	1	9773
	R.KTFTAWCNSHLR.K		3		760.8805	1519.7465	1519.7354	7.33	1	86	1.8e-007	1	9963
	R.KTFTAWCNSHLR.K		1		507.5906	1519.7501	1519.7354	9.66	1	(40)	0.0061	1	9965
	K.TFTAWCNSHLRK.A		1		507.5927	1519.7562	1519.7354	13.7	1	16	1.5	1	9967
	K.AGTQIENIEEDFR.D		1		761.3706	1520.7267	1520.7107	10.5	0	59	7.2e-005	1	9978
	R.QKDYETATLSEIK.A	U	2		763.3990	1524.7834	1524.7671	10.7	1	(60)	6.6e-005	1	10047
	R.QKDYETATLSEIK.A	U	2		509.2687	1524.7843	1524.7671	11.3	1	(29)	0.083	1	10048
	R.FAIQDISVEETSAK.E		7		769.3995	1536.7844	1536.7671	11.2	0	73	2.5e-006	1	10265
	K.LVSIGAEEIVDGNVK.M		13		771.9320	1541.8493	1541.8301	12.5	0	102	2.8e-009	1	10353
	R.ELPPDQAEYCIAR.M		6		781.3793	1560.7441	1560.7242	12.7	0	55	0.00018	1	10666
	K.GYEEWLLNEIRR.L		3		789.4164	1576.8183	1576.7997	11.8	1	29	0.069	1	10927
	K.GYEEWLLNEIRR.L		2		526.6137	1576.8193	1576.7997	12.4	1	(22)	0.41	1	10929
	K.CQLEINFNTLQTK.L		3		804.9141	1607.8136	1607.7977	9.85	0	69	7.6e-006	1	11396
	K.HEAFESDLAAHQDR.V		1		542.5872	1624.7398	1624.7230	10.4	0	78	6.8e-007	1	11650
	R.KAGTQIENIEEDFR.D		1		825.4163	1648.8181	1648.8056	7.55	1	90	5.9e-008	1	11975
	K.ICDQWDNLGALTQK.R	U	4		831.4109	1660.8072	1660.7879	11.6	0	90	6e-008	1	12151
	K.LLETIDQLYLEYAK.R	U	4		856.4714	1710.9283	1710.9080	11.9	0	115	1.3e-010	1	12836
	R.ETADTDTADQVMASFK.I	U	2		865.3920	1728.7695	1728.7513	10.6	0	88	5.5e-008	1	13109
	R.TINEVENQILTRDAK.G		2		872.4751	1742.9356	1742.9162	11.1	1	71	4.4e-006	1	13342
	R.ETADTDTADQV->M<-ASFK.I	U	1	Oxidation (M)	873.3882	1744.7618	1744.7462	8.96	0	(33)	0.015	1	13363
	K.ILAGDKNYITEDELR.R	U	2		583.9788	1748.9146	1748.8944	11.5	1	(64)	2e-005	1	13404
	K.ILAGDKNYITEDELR.R	U	1		875.4665	1748.9185	1748.8944	13.8	1	87	9.3e-008	1	13405
	K.KHEAFESDLAAHQDR.V		3		439.2165	1752.8370	1752.8179	10.9	1	45	0.0015	1	13453
	K.QFGAQANVIGPWIQTK.M	U	3		879.4810	1756.9474	1756.9261	12.1	0	81	3.7e-007	1	13521
	K.QFGAQANVIGPWIQTK.M	U	1		586.6565	1756.9476	1756.9261	12.3	0	(20)	0.55	1	13522
	K.MLDAEDIVGTARPDEK.A	U	5		880.4396	1758.8647	1758.8458	10.8	0	(81)	4.9e-007	1	13553
	K.MLDAEDIVGTARPDEK.A	U	2		587.2963	1758.8672	1758.8458	12.1	0	(20)	0.6	1	13556
	K.->M<-LDAEDIVGTARPDEK.A	U	2	Oxidation (M)	888.4365	1774.8585	1774.8407	10.0	0	89	8.5e-008	1	13747
	K.->M<-LDAEDIVGTARPDEK.A	U	1	Oxidation (M)	592.6296	1774.8671	1774.8407	14.9	0	(31)	0.058	1	13750
	K.DDPLTNLNTAFDVAER.F	U	1		895.9416	1789.8687	1789.8483	11.5	0	69	7.2e-006	1	13936
	K.ASIHEAWTDGKEAMLR.Q	U	3		907.9549	1813.8952	1813.8781	9.46	1	80	6.9e-007	1	14287
	K.ASIHEAWTDGKEAMLR.Q	U	2		605.6396	1813.8969	1813.8781	10.4	1	(48)	0.00099	1	14288
	K.ASIHEAWTDGKEAMLR.Q	U	1		454.4833	1813.9041	1813.8781	14.4	1	(60)	7.1e-005	1	14292
	K.ASIHEAWTDGKEA->M<-LR.Q	U	2	Oxidation (M)	915.9520	1829.8895	1829.8730	9.02	1	(46)	0.0015	1	14468
	K.ASIHEAWTDGKEA->M<-LR.Q	U	1	Oxidation (M)	610.9714	1829.8925	1829.8730	10.7	1	(32)	0.039	1	14470
	K.ASIHEAWTDGKEA->M<-LR.Q	U	1	Oxidation (M)	458.4810	1829.8951	1829.8730	12.1	1	(18)	1.1	1	14471
	K.LLETIDQLYLEYAKR.A	U	1		934.5224	1867.0302	1867.0091	11.3	1	(68)	5.3e-006	1	14929
	K.LLETIDQLYLEYAKR.A	U	1		623.3515	1867.0327	1867.0091	12.6	1	71	2.6e-006	1	14931
	R.KQFGAQANVIGPWIQTK.M	U	3		629.3530	1885.0373	1885.0210	8.62	1	(42)	0.0019	1	15145
	R.KQFGAQANVIGPWIQTK.M	U	3		943.5296	1885.0446	1885.0210	12.5	1	78	4.5e-007	1	15148
	K.ILAGDKNYITEDELRR.E	U	2		636.0112	1905.0117	1904.9955	8.47	2	19	0.68	1	15429
	K.ILAGDKNYITEDELRR.E	U	1		953.5144	1905.0142	1904.9955	9.82	2	(10)	4.2	1	15431
	R.KDDPLTNLNTAFDVAER.F	U	4		959.9895	1917.9644	1917.9432	11.1	1	124	2.6e-011	1	15581
	R.KDDPLTNLNTAFDVAER.F	U	4		640.3298	1917.9677	1917.9432	12.8	1	(67)	1.4e-005	1	15584
	K.AGTQIENIEEDFRDGLK.L	U	6		645.6616	1933.9629	1933.9381	12.8	1	(41)	0.0052	1	15765
	K.AGTQIENIEEDFRDGLK.L	U	4		967.9893	1933.9641	1933.9381	13.4	1	70	6.4e-006	1	15767
	R.MVSDINNAWGCLEQAEK.G	U	1		982.9575	1963.9005	1963.8768	12.1	0	(71)	4.2e-006	1	16085
	R.ISIEMHGTLEDQLSHLR.Q	U	2		990.0137	1978.0129	1977.9942	9.47	0	(109)	6e-010	1	16248
	R.ISIEMHGTLEDQLSHLR.Q	U	7		660.3451	1978.0136	1977.9942	9.83	0	(90)	5.8e-008	1	16250
	R.ISIEMHGTLEDQLSHLR.Q	U	1		495.5116	1978.0174	1977.9942	11.7	0	(40)	0.0055	1	16253
	R.->M<-VSDINNAWGCLEQAEK.G	U	1	Oxidation (M)	990.9536	1979.8927	1979.8717	10.6	0	72	2.9e-006	1	16282
	R.ISIE->M<-HGTLEDQLSHLR.Q	U	6	Oxidation (M)	665.6764	1994.0073	1993.9891	9.15	0	116	1.8e-010	1	16403
	R.ISIE->M<-HGTLEDQLSHLR.Q	U	2	Oxidation (M)	998.0126	1994.0107	1993.9891	10.8	0	(99)	9.5e-009	1	16406
	R.ISIE->M<-HGTLEDQLSHLR.Q	U	2	Oxidation (M)	499.5105	1994.0129	1993.9891	11.9	0	(64)	2.6e-005	1	16409
	K.AIMTYVSSFYHAFSGAQK.A		1		1004.4954	2006.9762	2006.9560	10.0	0	(76)	1.5e-006	1	16530
	K.AIMTYVSSFYHAFSGAQK.A		1		670.0001	2006.9784	2006.9560	11.1	0	(36)	0.016	1	16531
	K.AI->M<-TYVSSFYHAFSGAQK.A		3	Oxidation (M)	1012.4891	2022.9637	2022.9509	6.32	0	88	9e-008	1	16716
	K.AI->M<-TYVSSFYHAFSGAQK.A		2	Oxidation (M)	675.3321	2022.9746	2022.9509	11.7	0	(40)	0.0058	1	16718
	K.VLAVNQENEQLMEDYEK.L	U	4		1026.4940	2050.9735	2050.9517	10.6	0	103	2.6e-009	1	17013
	R.KAGTQIENIEEDFRDGLK.L	U	3		1032.0355	2062.0565	2062.0331	11.4	2	76	1.3e-006	1	17103
	R.KAGTQIENIEEDFRDGLK.L	U	3		688.3604	2062.0592	2062.0331	12.7	2	(65)	1.7e-005	1	17105
	K.VLAVNQENEQL->M<-EDYEK.L	U	2	Oxidation (M)	1034.4829	2066.9513	2066.9466	2.25	0	(51)	0.00048	1	17138
	K.LRKDDPLTNLNTAFDVAER.F	U	4		730.0604	2187.1593	2187.1284	14.1	2	80	4e-007	1	18144
	K.LRKDDPLTNLNTAFDVAER.F	U	2		1094.5872	2187.1598	2187.1284	14.4	2	(66)	1.1e-005	1	18145
	R.ASFNHFDRDHSGTLGPEEFK.A	U	4		764.3613	2290.0620	2290.0403	9.46	1	31	0.05	1	18874
	R.ASFNHFDRDHSGTLGPEEFK.A	U	3		573.5231	2290.0634	2290.0403	10.1	1	(29)	0.072	1	18876
	K.ACLISLGYDIGNDPQGEAEFAR.I	U	1		1198.5730	2395.1314	2395.1114	8.37	0	89	7e-008	1	19476
	R.TIPWLENRVPENTMHAMQQK.L	U	3		808.4127	2422.2163	2422.1885	11.5	1	(14)	2.2	1	19609
	R.TIPWLENRVPENTMHAMQQK.L	U	1		1212.1156	2422.2166	2422.1885	11.6	1	31	0.055	1	19610
	R.TIPWLENRVPENTMHAMQQK.L	U	1		606.5626	2422.2211	2422.1885	13.5	1	(0)	55	1	19614
	R.TIPWLENRVPENT->M<-HAMQQK.L	U	2	Oxidation (M)	813.7446	2438.2119	2438.1835	11.7	1	(11)	3.9	1	19688
	K.IDQLECDHQLIQEALIFDNK.H	U	2		1221.6152	2441.2159	2441.1897	10.8	0	81	4.5e-007	1	19697
	K.IDQLECDHQLIQEALIFDNK.H	U	2		814.7474	2441.2203	2441.1897	12.6	0	(55)	0.00017	1	19699
	K.NVNIQNFHISWKDGLGFCALIHR.H	U	1		685.6131	2738.4233	2738.3864	13.5	1	24	0.17	1	20956
	R.VEQIAAIAQELNELDYYDSPSVNAR.C	U	1		1404.7022	2807.3897	2807.3613	10.1	0	71	4.3e-006	1	21163
	K.IVQTYHVNMAGTNPYTTITPQEINGK.W	U	2		1445.7393	2889.4640	2889.4331	10.7	0	(60)	5.6e-005	1	21367
	K.IVQTYHVNMAGTNPYTTITPQEINGK.W	U	1		964.1625	2889.4658	2889.4331	11.3	0	64	1.8e-005	1	21368
	K.IVQTYHVN->M<-AGTNPYTTITPQEINGK.W	U	1	Oxidation (M)	969.4881	2905.4425	2905.4280	4.98	0	(16)	1.4	1	21417
	K.VLAVNQENEQL->M<-EDYEKLASDLLEWIR.R	U	1	Oxidation (M)	1088.8899	3263.6478	3263.6019	14.1	1	69	5.6e-006	1	21974
	R.AAPFNNW->M<-EGA->M<-EDLQDTFIVHTIEEIQGLTTAHEQFK.A	U	1	2 Oxidation (M)	1099.2797	4393.0895	4393.0307	13.4	0	37	0.011	1	22742
	K.KHEAFESDLAAHQDRVEQIAAIAQELNELDYYDSPSVNAR.C	U	1		909.4471	4542.1993	4542.1687	6.74	2	(47)	0.00097	1	22777
	K.KHEAFESDLAAHQDRVEQIAAIAQELNELDYYDSPSVNAR.C	U	1		1136.5623	4542.2199	4542.1687	11.3	2	61	3.6e-005	1	22778
tr|Q3UDC8|Q3UDC8_MOUSE	Eef2	Tr-type G domain-containing protein OS=Mus musculus OX=10090 GN=Eef2 PE=2 SV=1	96119	6516	296(231)	59(54)	30.52	72%	Q3UDC8_uniprot
	Peptide	Unique	Matches	Modification	Observed	Mr(expt)	Mr(calc)	ppm	Miss	Score	Expect	Rank	Query
	K.NPADLPK.L		1		377.7120	753.4095	753.4021	9.83	0	12	1.7	1	214
	R.FYAFGR.V		3		380.6963	759.3780	759.3704	9.96	0	32	0.039	1	247
	R.TILMMGR.Y		3		411.2247	820.4349	820.4299	6.10	0	36	0.011	1	617
	R.TIL->M<-MGR.Y		3	Oxidation (M)	419.2232	836.4319	836.4248	8.50	0	(32)	0.029	1	730
	R.TILM->M<-GR.Y		2	Oxidation (M)	419.2240	836.4335	836.4248	10.4	0	(30)	0.039	1	734
	K.KVEDMMK.K		1		440.7218	879.4290	879.4194	11.0	1	29	0.057	1	1077
	K.FSVSPVVR.V		4		445.7634	889.5122	889.5022	11.3	0	38	0.0047	1	1167
	R.YFDPANGK.F		1		456.2195	910.4245	910.4185	6.65	0	49	0.00034	1	1320
	K.SDPVVSYR.E		3		461.7398	921.4651	921.4556	10.3	0	40	0.0055	1	1428
	R.GGGQIIPTAR.R		4		485.2802	968.5458	968.5403	5.66	0	27	0.049	1	1882
	K.LIEKLDIK.L		2		486.3146	970.6147	970.6062	8.74	1	51	0.00014	1	1908
	K.GPLMMYISK.M		4		520.2754	1038.5362	1038.5242	11.6	0	57	8.1e-005	1	2689
	K.GPL->M<-MYISK.M		3	Oxidation (M)	528.2728	1054.5310	1054.5191	11.3	0	(32)	0.029	1	2867
	K.GPLM->M<-YISK.M		1	Oxidation (M)	528.2743	1054.5340	1054.5191	14.2	0	(30)	0.045	1	2870
	K.GVQYLNEIK.D		1		532.2986	1062.5827	1062.5709	11.1	0	28	0.079	1	2986
	K.GPL->M<-->M<-YISK.M		2	2 Oxidation (M)	536.2709	1070.5272	1070.5140	12.3	0	(12)	3.1	1	3055
	R.IKPVLMMNK.M		2		358.5482	1072.6227	1072.6137	8.46	0	51	0.00029	1	3087
	R.IKPVLMMNK.M		2		537.3192	1072.6239	1072.6137	9.51	0	(29)	0.057	1	3090
	R.IMGPNYTPGK.K		2		539.2784	1076.5422	1076.5325	9.06	0	56	0.00015	1	3125
	K.QFAEMYVAK.F		2		543.7709	1085.5273	1085.5215	5.33	0	41	0.0037	1	3260
	R.IKPVLM->M<-NK.M		1	Oxidation (M)	363.8800	1088.6183	1088.6086	8.92	0	(45)	0.0014	1	3312
	R.IKPVL->M<-MNK.M		2	Oxidation (M)	363.8805	1088.6196	1088.6086	10.1	0	(50)	0.00041	1	3314
	R.IKPVLM->M<-NK.M		1	Oxidation (M)	545.3177	1088.6208	1088.6086	11.2	0	(32)	0.024	1	3315
	M.VNFTVDQIR.A		4		546.3018	1090.5890	1090.5771	10.9	0	67	1.2e-005	1	3332
	R.I->M<-GPNYTPGK.K		2	Oxidation (M)	547.2754	1092.5363	1092.5274	8.21	0	(45)	0.0016	1	3365
	R.VFSGVVSTGLK.V		1		547.3193	1092.6240	1092.6179	5.54	0	65	8.7e-006	1	3373
	K.QFAE->M<-YVAK.F		3	Oxidation (M)	551.7697	1101.5249	1101.5165	7.63	0	(34)	0.019	1	3460
	K.VFDAIMNFR.K		6		556.7883	1111.5620	1111.5484	12.2	0	56	0.00011	1	3604
	K.STLTDSLVCK.A		2		562.2946	1122.5746	1122.5591	13.8	0	66	9.5e-006	1	3782
	K.VFDAI->M<-NFR.K		3	Oxidation (M)	564.7859	1127.5573	1127.5434	12.4	0	(50)	0.00039	1	3838
	K.YEWDVAEAR.K		3		569.7687	1137.5229	1137.5091	12.2	0	51	0.00045	1	4010
	R.IMGPNYTPGKK.E		3		603.3271	1204.6396	1204.6274	10.1	1	60	5.8e-005	1	4988
	R.IMGPNYTPGKK.E		2		402.5539	1204.6398	1204.6274	10.2	1	(47)	0.0011	1	4989
	K.EGALCEENMR.G		2		604.7615	1207.5084	1207.4961	10.2	0	65	6.4e-006	1	5034
	R.I->M<-GPNYTPGKK.E		1	Oxidation (M)	611.3259	1220.6372	1220.6223	12.2	1	(42)	0.0033	1	5223
	R.I->M<-GPNYTPGKK.E		1	Oxidation (M)	407.8868	1220.6387	1220.6223	13.4	1	(13)	2.9	1	5224
	K.VFDAIMNFRK.E		1		414.2262	1239.6568	1239.6434	10.8	1	(22)	0.28	1	5527
	K.VFDAI->M<-NFRK.E		1	Oxidation (M)	628.8334	1255.6523	1255.6383	11.2	1	35	0.016	1	5776
	K.YEWDVAEARK.I		1		422.8787	1265.6142	1265.6040	8.08	1	(29)	0.06	1	5948
	K.YEWDVAEARK.I		1		633.8170	1265.6195	1265.6040	12.2	1	32	0.034	1	5951
	K.EDLYLKPIQR.T		2		637.8652	1273.7158	1273.7030	10.0	0	(36)	0.0094	1	6078
	K.EDLYLKPIQR.T		2		425.5797	1273.7171	1273.7030	11.1	0	42	0.0028	1	6081
	R.NMSVIAHVDHGK.S		2		654.3372	1306.6598	1306.6452	11.1	0	69	7.5e-006	1	6607
	K.DSVVAGFQWATK.E		5		654.8392	1307.6639	1307.6510	9.86	0	11	4.6	2	6644
	R.N->M<-SVIAHVDHGK.S		1	Oxidation (M)	662.3356	1322.6567	1322.6401	12.5	0	(59)	6.9e-005	1	6886
	R.N->M<-SVIAHVDHGK.S		1	Oxidation (M)	441.8929	1322.6570	1322.6401	12.8	0	(50)	0.00053	1	6887
	R.CLYASVLTAQPR.L		2		689.8696	1377.7246	1377.7075	12.4	0	86	1.2e-007	1	7754
	K.KEDLYLKPIQR.T		2		701.9128	1401.8110	1401.7980	9.31	1	66	5.5e-006	1	8150
	K.KEDLYLKPIQR.T		2		351.4601	1401.8115	1401.7980	9.63	1	(51)	0.00017	1	8151
	K.KEDLYLKPIQR.T		2		468.2782	1401.8129	1401.7980	10.6	1	(50)	0.0002	1	8153
	K.LDIKLDSEDKDK.E		2		709.8796	1417.7447	1417.7300	10.4	2	32	0.032	1	8404
	K.LDIKLDSEDKDK.E		1		473.5903	1417.7492	1417.7300	13.5	2	(4)	21	2	8405
	K.DLEEDHACIPIK.K		3		720.3524	1438.6902	1438.6762	9.70	0	54	0.00021	1	8706
	R.TFCQLILDPIFK.V		3		747.9138	1493.8131	1493.7952	12.0	0	59	5.1e-005	1	9580
	R.RCLYASVLTAQPR.L		2		767.9193	1533.8239	1533.8086	10.0	1	65	1.4e-005	1	10217
	R.RCLYASVLTAQPR.L		1		512.2820	1533.8243	1533.8086	10.3	1	(47)	0.00097	1	10218
	K.DLEEDHACIPIKK.S		2		523.2695	1566.7868	1566.7712	9.96	1	(6)	14	1	10751
	K.DLEEDHACIPIKK.S		2		784.4008	1566.7870	1566.7712	10.1	1	50	0.0006	1	10752
	R.ETVSEESNVLCLSK.S		3		797.8952	1593.7758	1593.7556	12.7	0	73	2.5e-006	1	11166
	K.TGTITTFEHAHNMR.V		4		808.3931	1614.7716	1614.7573	8.86	0	103	2.8e-009	1	11500
	K.TGTITTFEHAHNMR.V		1		404.7003	1614.7721	1614.7573	9.20	0	(51)	0.00046	1	11502
	K.TGTITTFEHAHNMR.V		4		539.2649	1614.7728	1614.7573	9.64	0	(56)	0.00012	1	11503
	K.TGTITTFEHAHN->M<-R.V		3	Oxidation (M)	816.3899	1630.7652	1630.7522	7.99	0	(57)	0.00011	1	11723
	K.TGTITTFEHAHN->M<-R.V		1	Oxidation (M)	408.6994	1630.7684	1630.7522	9.92	0	(32)	0.034	1	11725
	K.TGTITTFEHAHN->M<-R.V		1	Oxidation (M)	544.5978	1630.7717	1630.7522	12.0	0	(48)	0.00091	1	11727
	K.LDSEDKDKEGKPLLK.A		1		572.3178	1713.9316	1713.9148	9.78	2	(22)	0.28	1	12890
	K.LDSEDKDKEGKPLLK.A		2		857.9747	1713.9349	1713.9148	11.7	2	53	0.0002	1	12892
	K.LDSEDKDKEGKPLLK.A		2		429.4918	1713.9381	1713.9148	13.5	2	(26)	0.098	1	12894
	R.YLAEKYEWDVAEAR.K		5		871.9313	1741.8481	1741.8311	9.78	1	82	4.2e-007	1	13318
	R.YLAEKYEWDVAEAR.K		4		581.6248	1741.8526	1741.8311	12.4	1	(75)	2e-006	1	13322
	K.GLKEGIPALDNFLDKL.-		1		581.6679	1741.9817	1741.9614	11.7	2	(47)	0.00046	1	13330
	K.GLKEGIPALDNFLDKL.-		1		871.9986	1741.9826	1741.9614	12.2	2	55	8.2e-005	1	13331
	R.FDVHDVTLHADAIHR.G		1		582.6352	1744.8837	1744.8645	11.0	0	44	0.0027	1	13366
	K.AYLPVNESFGFTADLR.S		1		600.6440	1798.9103	1798.8890	11.8	0	(61)	4.1e-005	1	14036
	K.AYLPVNESFGFTADLR.S		12		900.4642	1798.9139	1798.8890	13.9	0	106	1.2e-009	1	14037
	R.YLAEKYEWDVAEARK.I		1		624.3237	1869.9492	1869.9261	12.4	2	68	1.1e-005	1	14953
	R.GHVFEESQVAGTPMFVVK.A		3		981.5036	1960.9926	1960.9717	10.7	0	103	2.9e-009	1	16052
	R.GHVFEESQVAGTPMFVVK.A		2		654.6728	1960.9965	1960.9717	12.7	0	(57)	0.00013	1	16054
	R.GHVFEESQVAGTP->M<-FVVK.A		3	Oxidation (M)	989.5036	1976.9926	1976.9666	13.2	0	(73)	3e-006	1	16229
	R.GHVFEESQVAGTP->M<-FVVK.A		2	Oxidation (M)	660.0056	1976.9950	1976.9666	14.4	0	(50)	0.00057	1	16231
	R.CELLYEGPPDDEAAMGIK.S		4		1004.4659	2006.9173	2006.8965	10.4	0	(61)	3.9e-005	1	16525
	R.CELLYEGPPDDEAA->M<-GIK.S		2	Oxidation (M)	1012.4618	2022.9090	2022.8914	8.71	0	64	1.7e-005	1	16713
	K.IWCFGPDGTGPNILTDITK.G		1		1053.0330	2104.0514	2104.0300	10.2	0	81	6.1e-007	1	17452
	K.RGHVFEESQVAGTPMFVVK.A		1		706.7055	2117.0947	2117.0728	10.3	1	45	0.0016	1	17576
	K.RGHVFEESQVAGTP->M<-FVVK.A		1	Oxidation (M)	1067.5529	2133.0912	2133.0677	11.0	1	(30)	0.057	1	17677
	K.ARPFPDGLAEDIDKGEVSAR.Q		8		1072.0540	2142.0934	2142.0705	10.7	1	(80)	5.6e-007	1	17745
	K.ARPFPDGLAEDIDKGEVSAR.Q		18		715.0388	2142.0945	2142.0705	11.2	1	93	3.3e-008	1	17751
	K.ARPFPDGLAEDIDKGEVSAR.Q		10		536.5313	2142.0961	2142.0705	12.0	1	(51)	0.00043	1	17762
	K.STAISLFYELSENDLNFIK.Q		8		1102.5689	2203.1231	2203.1048	8.32	0	98	8.4e-009	1	18247
	K.STAISLFYELSENDLNFIK.Q		1		735.3856	2203.1350	2203.1048	13.7	0	(93)	2.8e-008	1	18254
	R.ALLELQLEPEELYQTFQR.I		2		1110.5942	2219.1739	2219.1474	12.0	0	74	1.9e-006	1	18384
	R.KIWCFGPDGTGPNILTDITK.G		3		745.0594	2232.1565	2232.1249	14.2	1	(104)	1.7e-009	1	18456
	R.KIWCFGPDGTGPNILTDITK.G		3		1117.0861	2232.1576	2232.1249	14.6	1	120	4.4e-011	1	18457
	K.YRCELLYEGPPDDEAAMGIK.S		2		776.3695	2326.0865	2326.0609	11.0	1	(41)	0.0043	1	19085
	K.YRCELLYEGPPDDEAAMGIK.S		2		1164.0520	2326.0894	2326.0609	12.3	1	109	6e-010	1	19086
	K.YRCELLYEGPPDDEAA->M<-GIK.S		1	Oxidation (M)	781.7018	2342.0835	2342.0558	11.8	1	(30)	0.049	1	19174
	K.GVQYLNEIKDSVVAGFQWATK.E		5		1177.1255	2352.2364	2352.2114	10.6	1	106	1e-009	1	19242
	K.GVQYLNEIKDSVVAGFQWATK.E		2		785.0867	2352.2384	2352.2114	11.5	1	(32)	0.029	1	19243
	R.IMGPNYTPGKKEDLYLKPIQR.T		1		1231.1779	2460.3412	2460.3199	8.66	2	(44)	0.001	1	19820
	R.IMGPNYTPGKKEDLYLKPIQR.T		2		821.1214	2460.3424	2460.3199	9.15	2	52	0.00016	1	19821
	R.IMGPNYTPGKKEDLYLKPIQR.T		2		616.0936	2460.3452	2460.3199	10.3	2	(35)	0.0083	1	19822
	R.IMGPNYTPGKKEDLYLKPIQR.T		1		493.0774	2460.3507	2460.3199	12.5	2	(36)	0.0061	1	19824
	R.I->M<-GPNYTPGKKEDLYLKPIQR.T		2	Oxidation (M)	620.0930	2476.3427	2476.3148	11.3	2	(32)	0.019	1	19924
	R.VTDGALVVVDCVSGVCVQTETVLR.Q		13		1288.6681	2575.3216	2575.2986	8.92	0	99	6.6e-009	1	20391
	R.WLPAGDALLQMITIHLPSPVTAQK.Y		1		650.8713	2599.4563	2599.4196	14.1	0	(44)	0.00042	1	20501
	R.WLPAGDALLQ->M<-ITIHLPSPVTAQK.Y		1	Oxidation (M)	872.8212	2615.4419	2615.4145	10.5	0	(44)	0.00068	1	20575
	R.WLPAGDALLQ->M<-ITIHLPSPVTAQK.Y		1	Oxidation (M)	1308.7319	2615.4493	2615.4145	13.3	0	58	2.2e-005	1	20577
	R.RWLPAGDALLQMITIHLPSPVTAQK.Y		1		919.5221	2755.5444	2755.5207	8.61	1	(59)	1.2e-005	1	21001
	R.RWLPAGDALLQMITIHLPSPVTAQK.Y		1		689.8957	2755.5537	2755.5207	12.0	1	(61)	7.6e-006	1	21002
	R.YVEPIEDVPCGNIVGLVGVDQFLVK.T		1		1380.2366	2758.4586	2758.4252	12.1	0	68	6.8e-006	1	21010
	R.YVEPIEDVPCGNIVGLVGVDQFLVK.T		1		920.4942	2758.4608	2758.4252	12.9	0	(57)	8.8e-005	1	21011
	R.RWLPAGDALLQ->M<-ITIHLPSPVTAQK.Y		1	Oxidation (M)	693.8963	2771.5561	2771.5156	14.6	1	69	1.1e-006	1	21049
	K.DGSGFLINLIDSPGHVDFSSEVTAALR.V		7		939.8152	2816.4239	2816.3981	9.17	0	44	0.002	1	21189
	R.LMEPIYLVEIQCPEQVVGGIYGVLNR.K		1		748.1543	2988.5881	2988.5453	14.3	0	60	2.3e-005	1	21573
	R.L->M<-EPIYLVEIQCPEQVVGGIYGVLNR.K		1	Oxidation (M)	1503.2990	3004.5833	3004.5402	14.4	0	(56)	8.2e-005	1	21600
	R.SNTGGQAFPQCVFDHWQILPGDPFDNSSRPSQVVAETR.K	U	2		1062.0084	4244.0046	4243.9771	6.49	0	2	35	1	22682
sp|Q3U7R1|ESYT1_MOUSE	Esyt1	Extended synaptotagmin-1 OS=Mus musculus OX=10090 GN=Esyt1 PE=1 SV=2	121707	4183	196(142)	59(43)	6.51	56%	Q3U7R1_uniprot
	Peptide	Unique	Matches	Modification	Observed	Mr(expt)	Mr(calc)	ppm	Miss	Score	Expect	Rank	Query
	R.FLGGLVK.G	U	3		367.2378	732.4610	732.4534	10.4	0	43	0.00078	1	121
	K.VAGKSFR.T	U	1		382.7226	763.4306	763.4341	-4.58	1	0	36	3	269
	R.AQDLPLK.K	U	1		392.7355	783.4564	783.4490	9.38	0	24	0.11	1	371
	R.IHLLAAR.G	U	3		397.2602	792.5058	792.4970	11.1	0	25	0.013	1	445
	R.AEDLPLR.K	U	1		407.2299	812.4452	812.4392	7.35	0	21	0.24	1	556
	K.SDPYALVR.V	U	2		460.7508	919.4870	919.4763	11.6	0	17	1.2	1	1419
	R.FFLQDPR.S	U	5		461.7478	921.4810	921.4709	11.1	0	47	0.00099	1	1429
	K.DRFLGGLVK.G	U	1		502.8037	1003.5928	1003.5815	11.3	1	24	0.12	1	2320
	K.GMQLHGVLR.V	U	1		505.7873	1009.5600	1009.5491	10.7	0	44	0.0014	1	2361
	K.G->M<-QLHGVLR.V	U	1	Oxidation (M)	513.7837	1025.5528	1025.5440	8.57	0	(1)	29	1	2559
	R.VELGEKPLR.I	U	3		520.8150	1039.6154	1039.6026	12.4	0	50	0.00021	1	2707
	R.VGTQTFCSR.V	U	2		528.2534	1054.4922	1054.4866	5.28	0	46	0.0007	1	2864
	K.LISIIHSCR.A	U	1		549.8124	1097.6102	1097.6015	7.90	0	39	0.0043	1	3422
	K.LISIIHSCR.A	U	1		366.8774	1097.6104	1097.6015	8.08	0	(39)	0.0045	1	3423
	R.TLNPEFNER.F	U	3		560.2793	1118.5440	1118.5356	7.54	0	28	0.099	1	3729
	K.LLAETVAPAVR.G	U	2		570.3491	1138.6837	1138.6710	11.2	0	76	3.4e-007	1	4041
	K.RTLNPEFNER.F	U	1		638.3325	1274.6505	1274.6367	10.8	1	32	0.036	1	6097
	R.ILYLDYSEIR.F	U	2		642.8540	1283.6934	1283.6761	13.5	0	59	5.3e-005	1	6242
	R.ALTLGALTLPLAR.L	U	2		655.4215	1308.8285	1308.8129	11.9	0	69	3.6e-007	1	6674
	R.ITAETLYMSHR.E	U	2		441.2285	1320.6636	1320.6496	10.6	0	(56)	0.00015	1	6851
	R.ITAETLYMSHR.E	U	2		661.3398	1320.6650	1320.6496	11.7	0	83	2.6e-007	1	6854
	R.THVVREDLNPR.W	U	1		445.9138	1334.7196	1334.7055	10.6	1	4	17	1	7070
	R.ITAETLY->M<-SHR.E	U	1	Oxidation (M)	669.3333	1336.6519	1336.6445	5.56	0	(60)	5.3e-005	1	7091
	R.ITAETLY->M<-SHR.E	U	2	Oxidation (M)	446.5583	1336.6530	1336.6445	6.38	0	(31)	0.038	1	7092
	R.IHVLEAQDLIAK.D	U	2		675.4003	1348.7861	1348.7714	10.9	0	(47)	0.00022	1	7295
	R.IHVLEAQDLIAK.D	U	2		450.6027	1348.7863	1348.7714	11.1	0	56	2.9e-005	1	7296
	R.FPTVPGAQDWDR.E	U	1		694.8415	1387.6685	1387.6521	11.9	0	41	0.0044	1	7891
	K.LTVWYHSDEQK.L	U	3		703.3480	1404.6815	1404.6674	10.0	0	50	0.00053	1	8192
	R.KPHAESLELQVR.G	U	5		469.5995	1405.7767	1405.7677	6.40	0	78	7.1e-007	1	8206
	R.KPHAESLELQVR.G	U	4		703.8977	1405.7809	1405.7677	9.35	0	(56)	9.1e-005	1	8207
	R.KPHAESLELQVR.G	U	2		352.4532	1405.7835	1405.7677	11.2	0	(41)	0.0026	1	8215
	R.LEWLSLLPDAEK.L	U	1		707.3935	1412.7724	1412.7551	12.3	0	73	2.3e-006	1	8323
	R.FEWDLPLDGTLR.R	U	1		731.3815	1460.7484	1460.7300	12.6	0	64	2.8e-005	1	9060
	R.GANPHLQTFTFTR.V	U	3		745.3878	1488.7611	1488.7474	9.21	0	(43)	0.0031	1	9484
	R.GANPHLQTFTFTR.V	U	3		497.2637	1488.7694	1488.7474	14.8	0	52	0.00037	1	9489
	R.ELPAWVSFPDVEK.A	U	1		758.8974	1515.7802	1515.7609	12.7	0	55	0.00021	1	9912
	R.SQELDVQVKDDSR.A	U	4		759.8808	1517.7470	1517.7322	9.81	1	101	5.7e-009	1	9927
	R.SQELDVQVKDDSR.A	U	3		506.9234	1517.7485	1517.7322	10.7	1	(47)	0.0012	1	9929
	K.SSELAAALLSVFLER.A	U	1		535.9733	1604.8980	1604.8773	12.9	0	(71)	2.3e-006	1	11363
	K.SSELAAALLSVFLER.A	U	1		803.4570	1604.8995	1604.8773	13.8	0	87	5.7e-008	1	11366
	R.FEWDLPLDGTLRR.K	U	3		539.9579	1616.8520	1616.8311	12.9	1	34	0.024	1	11534
	R.FEWDLPLDGTLRR.K	U	1		809.4344	1616.8543	1616.8311	14.4	1	(24)	0.22	1	11536
	R.IHVLEAQDLIAKDR.F	U	2		810.9661	1619.9177	1619.8995	11.3	1	52	0.00015	1	11571
	R.IHVLEAQDLIAKDR.F	U	2		540.9801	1619.9185	1619.8995	11.7	1	(45)	0.00068	1	11572
	K.EPNPMVQLSVQDVTR.E	U	1		856.9435	1711.8724	1711.8563	9.40	0	37	0.01	1	12850
	K.ATYSTNSPVWEEAFR.F	U	3		879.4208	1756.8271	1756.8056	12.2	0	89	5.8e-008	1	13510
	R.LLVPLVPDLQDVAQLR.S	U	2		895.0436	1788.0726	1788.0509	12.1	0	(66)	9.7e-007	1	13915
	R.LLVPLVPDLQDVAQLR.S	U	1		597.0319	1788.0739	1788.0509	12.9	0	79	3.9e-008	1	13917
	K.IVAQVWPFLGQYMEK.L	U	1		603.6584	1807.9533	1807.9331	11.2	0	(36)	0.016	1	14173
	K.IVAQVWPFLGQYMEK.L	U	2		904.9856	1807.9566	1807.9331	13.0	0	59	7.2e-005	1	14174
	K.IVAQVWPFLGQY->M<-EK.L	U	1	Oxidation (M)	912.9836	1823.9527	1823.9280	13.5	0	(23)	0.28	1	14414
	R.LTHGDSPSEAPVGPLGQVK.L	U	2		945.0010	1887.9875	1887.9691	9.78	0	97	1e-008	1	15197
	R.LTHGDSPSEAPVGPLGQVK.L	U	3		630.3373	1887.9900	1887.9691	11.1	0	(39)	0.0064	1	15198
	R.DLPDPYVSVLLLPDKNR.S	U	1		977.5489	1953.0832	1953.0571	13.4	1	68	4.7e-006	1	15985
	K.GTKPPSPYATITVGETSHK.T	U	4		657.6804	1970.0194	1970.0109	4.33	0	101	3.8e-009	1	16148
	K.GTKPPSPYATITVGETSHK.T	U	2		986.0193	1970.0240	1970.0109	6.66	0	(67)	9.6e-006	1	16149
	K.GTKPPSPYATITVGETSHK.T	U	1		493.5136	1970.0252	1970.0109	7.26	0	(41)	0.0036	1	16150
	K.GNKEPNPMVQLSVQDVTR.E	U	2		1006.5257	2011.0368	2011.0157	10.5	1	122	3.9e-011	1	16557
	K.GNKEPNPMVQLSVQDVTR.E	U	2		671.3547	2011.0422	2011.0157	13.2	1	(69)	6.5e-006	1	16558
	K.GNKEPNP->M<-VQLSVQDVTR.E	U	3	Oxidation (M)	1014.5219	2027.0291	2027.0106	9.16	1	(80)	6.6e-007	1	16763
	K.GNKEPNP->M<-VQLSVQDVTR.E	U	1	Oxidation (M)	676.6843	2027.0312	2027.0106	10.1	1	(80)	5.8e-007	1	16765
	K.TVSQSSAPVWEESASFLIR.K	U	5		1047.5396	2093.0645	2093.0429	10.3	0	120	7.1e-011	1	17362
	K.TVSQSSAPVWEESASFLIR.K	U	1		698.6961	2093.0665	2093.0429	11.3	0	(68)	1.2e-005	1	17363
	R.KGTKPPSPYATITVGETSHK.T	U	4		525.5365	2098.1169	2098.1059	5.26	1	(31)	0.034	1	17405
	R.KGTKPPSPYATITVGETSHK.T	U	2		700.3826	2098.1261	2098.1059	9.63	1	74	1.7e-006	1	17407
	R.KGTKPPSPYATITVGETSHK.T	U	2		1050.0704	2098.1263	2098.1059	9.74	1	(61)	3.4e-005	1	17409
	K.KGNKEPNPMVQLSVQDVTR.E	U	2		535.7909	2139.1347	2139.1106	11.3	2	(14)	2	1	17722
	K.KGNKEPNPMVQLSVQDVTR.E	U	2		714.0527	2139.1362	2139.1106	11.9	2	44	0.0016	1	17723
	R.GITSRPEPPSAAILVVYLDR.A	U	3		1077.6117	2153.2088	2153.1844	11.3	0	(45)	0.00058	1	17863
	R.GITSRPEPPSAAILVVYLDR.A	U	11		718.7449	2153.2130	2153.1844	13.2	0	58	2.5e-005	1	17868
	K.KGNKEPNP->M<-VQLSVQDVTR.E	U	1	Oxidation (M)	719.3821	2155.1246	2155.1055	8.84	2	(32)	0.033	1	17888
	R.HRLTHGDSPSEAPVGPLGQVK.L	U	1		728.0596	2181.1571	2181.1291	12.8	1	10	4.2	1	18081
	R.ELPAWVSFPDVEKAEWLNK.I	U	1		1129.5911	2257.1676	2257.1419	11.4	1	63	3.2e-005	1	18643
	R.ELPAWVSFPDVEKAEWLNK.I	U	1		753.3968	2257.1687	2257.1419	11.9	1	(46)	0.0015	1	18644
	R->.<-QLLDDEERITAETLY->M<-SHR.E	U	1	Gln->pyro-Glu (N-term Q); Oxidation (M)	773.7107	2318.1102	2318.0849	11.0	1	45	0.0021	1	19039
	R.QLLDDEERITAETLYMSHR.E	U	1		1160.5746	2319.1346	2319.1165	7.82	1	(42)	0.0043	1	19049
	R.QLLDDEERITAETLYMSHR.E	U	3		580.7920	2319.1389	2319.1165	9.65	1	(18)	1.2	1	19051
	R.QLLDDEERITAETLYMSHR.E	U	1		774.0553	2319.1441	2319.1165	11.9	1	(38)	0.011	1	19053
	R.QLLDDEERITAETLY->M<-SHR.E	U	1	Oxidation (M)	779.3874	2335.1403	2335.1114	12.4	1	(25)	0.18	1	19148
	R.QLLDDEERITAETLY->M<-SHR.E	U	1	Oxidation (M)	1168.5779	2335.1412	2335.1114	12.8	1	(21)	0.53	1	19149
	R.DGGSGVPPAGPGAASEALAVLTSFGR.R	U	1		781.0759	2340.2060	2340.1710	14.9	0	25	0.19	1	19168
	R.VILEPLTGDLPIVGAVSMFFIK.R	U	2		1180.1854	2358.3563	2358.3273	12.3	0	79	7.4e-008	1	19286
	R.VILEPLTGDLPIVGAVSMFFIK.R	U	1		787.1270	2358.3592	2358.3273	13.5	0	(40)	0.00064	1	19287
	R.VILEPLTGDLPIVGAVS->M<-FFIK.R	U	1	Oxidation (M)	1188.1849	2374.3553	2374.3222	14.0	0	(69)	1.1e-006	1	19366
	R.LYMKLV->M<-RILYLD->Y<-SEIR.F	U	1	Oxidation (M); Phospho (Y)	1208.1062	2414.1978	2414.2142	-6.79	2	0	69	2	19556
	K.LTVWYHSDEQKLISIIHSCR.A	U	1		622.0795	2484.2890	2484.2583	12.3	1	22	0.29	1	19957
	K.VLQAGVLDNWYPLQGGQGQVHLR.L	U	4		1274.6876	2547.3607	2547.3347	10.2	0	128	5.2e-012	1	20235
	K.VLQAGVLDNWYPLQGGQGQVHLR.L	U	4		850.1293	2547.3660	2547.3347	12.3	0	(97)	5.8e-009	1	20239
	R.LLTASELTLDQWFQLSSSGPNSR.L	U	2		1275.6594	2549.3043	2549.2762	11.0	0	85	1.9e-007	1	20260
	R.TLNPEFNERFEWDLPLDGTLR.R	U	1		854.7695	2561.2868	2561.2550	12.4	1	14	2.3	1	20319
	R.LEWLSLLPDAEKLDQVLQWNR.G	U	1		642.3560	2565.3947	2565.3591	13.9	1	41	0.002	1	20342
	R.ILYLDYSEIRFPTVPGAQDWDR.E	U	1		885.4595	2653.3568	2653.3176	14.7	1	15	1.5	1	20688
	R.LTPRPTAAELEEVLQVNSLIQTQK.S	U	1		1339.7543	2677.4940	2677.4650	10.8	0	(53)	5e-005	1	20760
	R.LTPRPTAAELEEVLQVNSLIQTQK.S	U	2		893.5065	2677.4976	2677.4650	12.2	0	65	3e-006	1	20763
	R.LTPRPTAAELEEVLQVNSLIQTQK.S	U	1		670.3821	2677.4995	2677.4650	12.9	0	(40)	0.00084	1	20764
	R.TLNPEFNERFEWDLPLDGTLRR.K	U	1		680.3545	2717.3889	2717.3561	12.0	2	1	39	1	20872
	R.ESLETGSSVDAPPRPYHTTPNSHFGTENVLR.I	U	1		1132.5579	3394.6519	3394.6178	10.0	0	(20)	0.55	1	22135
	R.ESLETGSSVDAPPRPYHTTPNSHFGTENVLR.I	U	2		849.6707	3394.6535	3394.6178	10.5	0	20	0.53	1	22137
	R.ESLETGSSVDAPPRPYHTTPNSHFGTENVLR.I	U	2		679.9389	3394.6581	3394.6178	11.9	0	(10)	5	1	22139
	R.FPTVPGAQDWDRESLETGSSVDAPPRPYHTTPNSHFGTENVLR.I	U	1		953.8676	4764.3014	4764.2593	8.82	1	1	30	1	22817
tr|B9EHN0|B9EHN0_MOUSE	Uba1	E1 ubiquitin-activating enzyme OS=Mus musculus OX=10090 GN=Uba1 PE=1 SV=1	118931	4052	196(147)	44(40)	6.06	59%	B9EHN0_uniprot
	Peptide	Unique	Matches	Modification	Observed	Mr(expt)	Mr(calc)	ppm	Miss	Score	Expect	Rank	Query
	K.LVVADTR.G		1		387.2330	772.4514	772.4443	9.25	0	46	0.0022	1	319
	R.GLGVEIAK.N	U	2		393.7426	785.4706	785.4647	7.53	0	34	0.02	1	392
	K.NIILGGVK.A		2		407.2668	812.5191	812.5120	8.82	0	31	0.013	1	561
	K.SIPICTLK.N		1		466.2735	930.5324	930.5208	12.4	0	4	19	8	1519
	K.QFLDYFK.T		3		480.7510	959.4875	959.4753	12.7	0	28	0.09	1	1779
	R.DEFEGLFK.Q		3		492.7432	983.4718	983.4600	12.0	0	28	0.054	1	2072
	K->.<-QNSLDEDLIR.K	U	2	Gln->pyro-Glu (N-term Q)	593.2982	1184.5818	1184.5673	12.2	0	(27)	0.1	1	4686
	K.QNSLDEDLIR.K	U	3		601.8112	1201.6078	1201.5939	11.6	0	50	0.00062	1	4941
	R.KPLLESGTLGTK.G		1		622.3716	1242.7286	1242.7183	8.26	0	61	2.1e-005	1	5581
	R.KPLLESGTLGTK.G		1		415.2510	1242.7313	1242.7183	10.4	0	(36)	0.0065	1	5583
	R.AENYDISPADR.H	U	3		625.7922	1249.5699	1249.5575	9.97	0	53	0.00018	1	5683
	R->.<-QLYVLGHEAMK.M		2	Gln->pyro-Glu (N-term Q)	636.3340	1270.6534	1270.6380	12.1	0	(26)	0.16	1	6025
	R->.<-QLYVLGHEA->M<-K.M		2	Gln->pyro-Glu (N-term Q); Oxidation (M)	644.3318	1286.6490	1286.6329	12.5	0	(38)	0.0095	1	6275
	R.LDQPMTEIVSR.V	U	2		644.8389	1287.6633	1287.6493	10.9	0	76	1.8e-006	1	6287
	R.QLYVLGHEAMK.M		2		644.8466	1287.6786	1287.6645	10.9	0	48	0.0012	1	6294
	R.QLYVLGHEAMK.M		2		430.2336	1287.6790	1287.6645	11.2	0	(7)	13	1	6295
	R.LDQP->M<-TEIVSR.V	U	1	Oxidation (M)	652.8351	1303.6556	1303.6442	8.75	0	(58)	0.00011	1	6548
	R.QLYVLGHEA->M<-K.M		2	Oxidation (M)	652.8414	1303.6683	1303.6594	6.80	0	(41)	0.005	1	6553
	K->.<-QNSLDEDLIRK.L	U	1	Gln->pyro-Glu (N-term Q)	657.3429	1312.6712	1312.6623	6.83	1	(38)	0.0093	1	6724
	K.QNSLDEDLIRK.L	U	1		444.2408	1329.7005	1329.6888	8.80	1	(39)	0.0085	1	7002
	K.QNSLDEDLIRK.L	U	2		665.8579	1329.7013	1329.6888	9.37	1	52	0.00044	1	7003
	K.ATLPSPDKLPGFK.M	U	5		685.8944	1369.7741	1369.7605	9.93	1	55	0.00012	1	7601
	K.ATLPSPDKLPGFK.M	U	5		457.5991	1369.7754	1369.7605	10.8	1	(45)	0.0012	1	7605
	K.MLQTSSVLVSGLR.G	U	2		695.8985	1389.7824	1389.7650	12.6	0	93	1.6e-008	1	7943
	K.VVQGHQQLDSYK.N	U	1		467.9116	1400.7129	1400.7048	5.79	0	(41)	0.005	1	8114
	K.VVQGHQQLDSYK.N	U	3		701.3665	1400.7184	1400.7048	9.66	0	55	0.00021	1	8117
	R->.<-QFLFRPWDVTK.L	U	2	Gln->pyro-Glu (N-term Q)	710.3832	1418.7519	1418.7347	12.1	0	(46)	0.0015	1	8429
	R.QFLFRPWDVTK.L	U	3		718.8970	1435.7795	1435.7612	12.7	0	60	4e-005	1	8663
	R.QFLFRPWDVTK.L	U	3		479.6007	1435.7803	1435.7612	13.3	0	(11)	3.3	1	8664
	K.DNPGVVTCLDEAR.H	U	3		723.3456	1444.6767	1444.6617	10.4	0	67	1.1e-005	1	8813
	K.NGSEADIDESLYSR.Q	U	1		778.3535	1554.6925	1554.6798	8.18	0	54	0.00014	1	10568
	K.ERLDQPMTEIVSR.V	U	2		787.4118	1572.8090	1572.7930	10.2	1	(39)	0.0085	1	10869
	K.ERLDQPMTEIVSR.V	U	1		525.2778	1572.8117	1572.7930	11.9	1	52	0.00037	1	10871
	K->.<-QPAENVNQYLTDSK.F	U	2	Gln->pyro-Glu (N-term Q)	795.3846	1588.7547	1588.7369	11.2	0	(32)	0.035	1	11089
	K.ERLDQP->M<-TEIVSR.V	U	1	Oxidation (M)	795.4095	1588.8045	1588.7879	10.5	1	(14)	2.5	1	11093
	K.QPAENVNQYLTDSK.F	U	5		803.8976	1605.7807	1605.7634	10.8	0	65	1.7e-005	1	11371
	K.YFLVGAGAIGCELLK.N		7		805.9447	1609.8748	1609.8538	13.1	0	55	0.00013	1	11441
	R.LAGTQPLEVLEAVQR.S	U	5		812.4662	1622.9179	1622.8992	11.6	0	(75)	7.2e-007	1	11625
	R.LAGTQPLEVLEAVQR.S	U	2		541.9802	1622.9188	1622.8992	12.1	0	95	7.3e-009	1	11628
	R.YDGQVAVFGSDFQEK.L	U	4		845.4009	1688.7873	1688.7682	11.3	0	58	6.9e-005	1	12514
	K.NFPNAIEHTLQWAR.D	U	3		848.9422	1695.8698	1695.8481	12.8	0	77	1e-006	1	12612
	K.NFPNAIEHTLQWAR.D	U	3		566.2976	1695.8708	1695.8481	13.4	0	(64)	2.2e-005	1	12614
	R->.<-QMNPYIQVTSHQNR.V	U	1	Gln->pyro-Glu (N-term Q)	849.9125	1697.8105	1697.7944	9.51	0	(54)	0.00018	1	12648
	R->.<-Q->M<-NPYIQVTSHQNR.V	U	1	Gln->pyro-Glu (N-term Q); Oxidation (M)	857.9094	1713.8043	1713.7893	8.74	0	(55)	0.00016	1	12874
	R.QMNPYIQVTSHQNR.V	U	2		858.4252	1714.8359	1714.8209	8.74	0	(51)	0.00047	1	12897
	R.QMNPYIQVTSHQNR.V	U	1		572.6205	1714.8396	1714.8209	10.9	0	(43)	0.003	1	12901
	R.Q->M<-NPYIQVTSHQNR.V	U	1	Oxidation (M)	577.9513	1730.8320	1730.8158	9.36	0	(52)	0.00039	1	13142
	R.Q->M<-NPYIQVTSHQNR.V	U	2	Oxidation (M)	866.4279	1730.8412	1730.8158	14.6	0	68	1e-005	1	13144
	R.FEVQGLQPNGEEMTLK.Q	U	1		910.4561	1818.8977	1818.8822	8.52	0	26	0.21	1	14345
	R.HQYYNQEWTLWDR.F	U	2		919.9235	1837.8325	1837.8172	8.31	0	67	9.4e-006	1	14567
	R.HQYYNQEWTLWDR.F	U	1		613.6205	1837.8398	1837.8172	12.3	0	(32)	0.032	1	14568
	K.QKYFLVGAGAIGCELLK.N		1		934.0218	1866.0291	1866.0073	11.7	1	77	5.9e-007	1	14916
	K.QKYFLVGAGAIGCELLK.N		3		623.0172	1866.0298	1866.0073	12.0	1	(56)	7.9e-005	1	14917
	R.AAVASLLQSVQVPEFTPK.S	U	1		943.0361	1884.0577	1884.0357	11.7	0	90	2.2e-008	1	15134
	R.AAVASLLQSVQVPEFTPK.S	U	1		629.0266	1884.0580	1884.0357	11.9	0	(51)	0.00019	1	15135
	K.SLPASLVEPDFVMTDFAK.Y	U	2		984.0072	1965.9998	1965.9758	12.2	0	73	2.7e-006	1	16107
	K.SLPASLVEPDFVMTDFAK.Y	U	1		656.3420	1966.0041	1965.9758	14.4	0	(20)	0.53	1	16109
	K.SLPASLVEPDFV->M<-TDFAK.Y	U	2	Oxidation (M)	992.0055	1981.9964	1981.9707	13.0	0	(68)	9.8e-006	1	16303
	K.NGFLNLALPFFGFSEPLAAPR.H	U	1		760.0831	2277.2274	2277.1946	14.4	0	78	5e-007	1	18787
	K.IIPAIATTTAAVVGLVCLELYK.V	U	1		772.7913	2315.3520	2315.3174	14.9	0	20	0.035	1	19025
	K.VLGPYTFSICDTSNFSDYIR.G	U	7		1178.0608	2354.1070	2354.0889	7.68	0	92	3.9e-008	1	19259
	R->.<-QLLHNFPPDQLTSSGAPFWSGPK.R	U	1	Gln->pyro-Glu (N-term Q)	1254.1329	2506.2513	2506.2281	9.25	0	(82)	3.5e-007	1	20041
	R.QLLHNFPPDQLTSSGAPFWSGPK.R	U	10		842.1022	2523.2849	2523.2547	12.0	0	(65)	1.5e-005	1	20122
	R.QLLHNFPPDQLTSSGAPFWSGPK.R	U	8		1262.6509	2523.2872	2523.2547	12.9	0	99	5.9e-009	1	20130
	K.AVTLHDQGTTQWADLSSQFYLR.E	U	3		846.4283	2536.2632	2536.2347	11.2	0	(75)	2.2e-006	1	20201
	K.AVTLHDQGTTQWADLSSQFYLR.E	U	1		1269.1420	2536.2694	2536.2347	13.7	0	98	1.2e-008	1	20203
	R.ALVLELCCNDESGEDVEVPYVR.Y	U	5		1283.6013	2565.1881	2565.1727	6.00	0	84	2.5e-007	1	20336
	R.DEFEGLFKQPAENVNQYLTDSK.F	U	1		1286.6267	2571.2389	2571.2129	10.1	1	(70)	5.7e-006	1	20363
	R.DEFEGLFKQPAENVNQYLTDSK.F	U	1		858.0893	2571.2460	2571.2129	12.9	1	75	1.9e-006	1	20364
	R.IYDDDFFQNLDGVANALDNIDAR.M	U	2		1307.6235	2613.2325	2613.1983	13.1	0	128	8.2e-012	1	20553
	R.IYDDDFFQNLDGVANALDNIDAR.M	U	1		872.0851	2613.2334	2613.1983	13.4	0	(42)	0.0038	1	20554
	K.IHVSDQELQSANASVDDSRLEELK.A	U	9		895.1201	2682.3384	2682.3096	10.7	1	(57)	0.00012	1	20778
	K.IHVSDQELQSANASVDDSRLEELK.A	U	2		671.5926	2682.3413	2682.3096	11.8	1	(62)	4e-005	1	20781
	K.IHVSDQELQSANASVDDSRLEELK.A	U	2		1342.1783	2682.3421	2682.3096	12.1	1	75	2e-006	1	20783
	R.KLAYVAAGDLAPINAFIGGLAAQEVMK.A	U	1		1366.2628	2730.5111	2730.4778	12.2	1	75	4.2e-007	1	20929
	R.KLAYVAAGDLAPINAFIGGLAAQEVMK.A	U	1		911.1788	2730.5147	2730.4778	13.5	1	(57)	2.6e-005	1	20930
	K.AVTLHDQGTTQWADLSSQFYLREEDIGK.N	U	3		1070.2018	3207.5835	3207.5473	11.3	1	63	2.8e-005	1	21907
	K.AVTLHDQGTTQWADLSSQFYLREEDIGK.N	U	1		1604.8023	3207.5899	3207.5473	13.3	1	(47)	0.0012	1	21909
	K.AVTLHDQGTTQWADLSSQFYLREEDIGK.N	U	2		802.9048	3207.5901	3207.5473	13.3	1	(27)	0.11	1	21910
	K.YSRPAQLHIGFQALHQFCALHNQPPRPR.N	U	2		835.6936	3338.7453	3338.7108	10.3	0	(28)	0.061	1	22054
	K.YSRPAQLHIGFQALHQFCALHNQPPRPR.N	U	2		668.7571	3338.7493	3338.7108	11.5	0	35	0.011	1	22055
	K.F->M<-PIMQWLYFDALECLPEDKEALTEEK.C	U	1	Oxidation (M)	1121.5435	3361.6086	3361.5596	14.6	1	(17)	1.1	1	22099
	K.F->M<-PI->M<-QWLYFDALECLPEDKEALTEEK.C	U	1	2 Oxidation (M)	1126.8663	3377.5772	3377.5545	6.69	1	43	0.003	1	22118
	R.SLVLQRPQTWGDCVTWACHHWHTQYCNNIR.Q	U	1		956.7056	3822.7934	3822.7467	12.2	0	19	0.79	1	22476
	R.SLVLQRPQTWGDCVTWACHHWHTQYCNNIR.Q	U	1		765.5675	3822.8011	3822.7467	14.2	0	(8)	8.4	1	22477
tr|Q542I8|Q542I8_MOUSE	Itgb2	Integrin beta OS=Mus musculus OX=10090 GN=Itgb2 PE=1 SV=1	88031	3928	144(116)	38(33)	4.57	53%	Q542I8_uniprot
	Peptide	Unique	Matches	Modification	Observed	Mr(expt)	Mr(calc)	ppm	Miss	Score	Expect	Rank	Query
	K.LTEIIPK.S	U	1		407.2613	812.5081	812.5007	9.05	0	35	0.0056	1	560
	R.LVECSGR.G	U	1		410.7078	819.4010	819.3909	12.3	0	22	0.38	1	609
	K.FDKGPFEK.N	U	3		484.2529	966.4912	966.4811	10.5	1	46	0.00096	1	1854
	R.IGFGSFVDK.T	U	3		485.2610	968.5074	968.4968	11.0	0	51	0.00028	1	1877
	K.ALTHLTDLR.E	U	1		520.3040	1038.5935	1038.5822	10.9	0	37	0.0056	1	2695
	K.GVMECGICR.C	U	2		541.2384	1080.4622	1080.4515	9.98	0	43	0.001	1	3170
	K.ACQPPFAFR.H	U	3		547.2723	1092.5300	1092.5175	11.5	0	27	0.1	1	3361
	K.LGAILTPNDGR.C	U	5		563.8206	1125.6266	1125.6142	11.0	0	59	4.5e-005	1	3820
	R.SIANPEFDQR.G	U	3		588.7908	1175.5670	1175.5571	8.43	0	50	0.0005	1	4560
	K.GCPADDIMDPR.S	U	1		623.7705	1245.5265	1245.5118	11.8	0	(5)	6.6	1	5611
	K.GCPADDI->M<-DPR.S	U	1	Oxidation (M)	631.7690	1261.5234	1261.5067	13.2	0	26	0.043	1	5870
	K.SQWNNDNPLFK.S	U	2		681.8333	1361.6519	1361.6364	11.4	0	48	0.00082	1	7474
	R.CHLEDNMYKR.S	U	1		455.8776	1364.6109	1364.5965	10.6	1	(50)	0.00038	1	7519
	R.CHLEDNMYKR.S	U	1		683.3130	1364.6115	1364.5965	11.0	1	52	0.00026	1	7520
	K.TVLPFVNTHPEK.L	U	3		691.3845	1380.7544	1380.7402	10.3	0	50	0.00035	1	7800
	K.TVLPFVNTHPEK.L	U	3		461.2592	1380.7557	1380.7402	11.2	0	(38)	0.0057	1	7803
	R.VFLDHSTLPDTLK.V	U	2		743.4090	1484.8034	1484.7875	10.7	0	76	1.2e-006	1	9439
	R.VFLDHSTLPDTLK.V	U	4		495.9422	1484.8048	1484.7875	11.6	0	(45)	0.0016	1	9443
	K.LSESNIQPIFAVTK.K	U	3		773.9366	1545.8587	1545.8402	12.0	0	63	1.6e-005	1	10442
	K.LTDNSNQFQTEVGK.Q	U	2		790.8889	1579.7633	1579.7478	9.79	0	86	1.4e-007	1	10978
	K.LKSQWNNDNPLFK.S	U	2		802.4238	1602.8331	1602.8154	11.0	1	65	1.8e-005	1	11335
	K.ALTHLTDLREYRR.F	U	1		822.4587	1642.9028	1642.8903	7.61	2	3	24	2	11896
	K.LSESNIQPIFAVTKK.M	U	2		837.9854	1673.9561	1673.9352	12.5	1	57	3.8e-005	1	12333
	K.LSESNIQPIFAVTKK.M	U	2		558.9933	1673.9582	1673.9352	13.8	1	(34)	0.0076	1	12335
	R.DCIQSGPGCSWCQK.L		1		841.8503	1681.6861	1681.6647	12.7	0	20	0.15	1	12432
	R.SNEFDYPSVGQLAHK.L	U	4		846.4141	1690.8136	1690.7951	10.9	0	73	3.4e-006	1	12551
	R.SNEFDYPSVGQLAHK.L	U	2		564.6122	1690.8149	1690.7951	11.7	0	(47)	0.0013	1	12554
	K.VTYDSFCSNGASSIGK.S	U	3		846.8887	1691.7628	1691.7461	9.86	0	89	5.5e-008	1	12563
	R.DSEGCWITYTLQQK.D	U	2		864.9086	1727.8027	1727.7825	11.7	0	43	0.0025	1	13096
	K.LGGDLLQALNEITESGR.I	U	1		893.4824	1784.9502	1784.9268	13.1	0	107	9.6e-010	1	13869
	K.VMASECIQEQSFVIR.A	U	6		898.9473	1795.8800	1795.8597	11.3	0	105	2.3e-009	1	14001
	R.LLVFATDDGFHFAGDGK.L	U	12		905.4548	1808.8950	1808.8734	11.9	0	112	4e-010	1	14203
	R.LLVFATDDGFHFAGDGK.L	U	21		603.9736	1808.8991	1808.8734	14.2	0	(98)	1e-008	1	14216
	K.V->M<-ASECIQEQSFVIR.A	U	1	Oxidation (M)	906.9428	1811.8711	1811.8546	9.09	0	(67)	1.1e-005	1	14260
	R.NIYNIHVEDSLECVK.G	U	2		611.6395	1831.8968	1831.8774	10.6	0	(38)	0.0097	1	14500
	R.NIYNIHVEDSLECVK.G	U	2		916.9567	1831.8988	1831.8774	11.7	0	80	5.9e-007	1	14502
	K.SAVGELSDDSSNVVQLIK.N	U	6		930.9925	1859.9704	1859.9476	12.3	0	112	3.5e-010	1	14828
	R.GDCDGVQINNPVTFQVK.V	U	5		945.9661	1889.9176	1889.8942	12.4	0	96	1.7e-008	1	15222
	K.KLGGDLLQALNEITESGR.I	U	1		957.5310	1913.0475	1913.0218	13.4	1	142	1.8e-013	1	15526
	K.KLGGDLLQALNEITESGR.I	U	1		638.6902	1913.0487	1913.0218	14.1	1	(58)	5.1e-005	1	15527
	K.CSCKPGYEGSACQCQR.S	U	1		974.3931	1946.7717	1946.7492	11.6	0	(53)	6.2e-005	1	15896
	K.CSCKPGYEGSACQCQR.S	U	1		649.9318	1946.7736	1946.7492	12.6	0	73	5.3e-007	1	15897
	K.ERDSEGCWITYTLQQK.D	U	2		1007.4804	2012.9461	2012.9262	9.92	1	40	0.0055	1	16576
	K.ERDSEGCWITYTLQQK.D	U	1		671.9910	2012.9513	2012.9262	12.5	1	(12)	3.4	1	16578
	K.EIFGQYCECDNVNCER.Y	U	2		1046.9238	2091.8331	2091.8085	11.8	0	68	1.9e-006	1	17352
	K.SRGDCDGVQINNPVTFQVK.V	U	4		1067.5313	2133.0479	2133.0273	9.67	1	81	5.9e-007	1	17667
	K.SRGDCDGVQINNPVTFQVK.V	U	2		712.0257	2133.0553	2133.0273	13.1	1	(59)	8.1e-005	1	17671
	R.IGFGSFVDKTVLPFVNTHPEK.L	U	2		778.0928	2331.2567	2331.2263	13.0	1	60	3.2e-005	1	19119
	R.IGFGSFVDKTVLPFVNTHPEK.L	U	1		1166.6361	2331.2577	2331.2263	13.4	1	(12)	1.8	1	19120
	R.IGFGSFVDKTVLPFVNTHPEK.L	U	2		583.8220	2331.2587	2331.2263	13.9	1	(51)	0.00027	1	19121
	R.ALGFTDTVTVQVRPQCECQCR.D	U	1		842.4050	2524.1933	2524.1621	12.3	0	18	0.95	1	20140
	K.GYPIDLYYLMDLSYSMLDDLNNVKK.L	U	1		995.1681	2982.4826	2982.4394	14.5	1	67	1.2e-005	1	21553
	K.GYPIDLYYL->M<-DLSYSMLDDLNNVKK.L	U	1	Oxidation (M)	1000.4990	2998.4752	2998.4344	13.6	1	(25)	0.2	1	21591
	R.AKGYPIDLYYLMDLSYSMLDDLNNVKK.L	U	1		796.4111	3181.6152	3181.5715	13.7	2	47	0.00094	1	21858
sp|Q5SUA5|MYO1G_MOUSE	Myo1g	Unconventional myosin-Ig OS=Mus musculus OX=10090 GN=Myo1g PE=1 SV=1	118123	3606	169(126)	56(47)	6.15	62%	Q5SUA5_uniprot
	Peptide	Unique	Matches	Modification	Observed	Mr(expt)	Mr(calc)	ppm	Miss	Score	Expect	Rank	Query
	R.ALLLTDR.Y	U	2		401.2495	800.4844	800.4756	11.0	0	41	0.0044	1	488
	R.QPPLYGR.D	U	1		415.7339	829.4532	829.4446	10.4	0	6	14	1	691
	R->.<-QYRVMR.A	U	1	Gln->pyro-Glu (N-term Q)	418.2143	834.4141	834.4170	-3.54	1	8	9.9	2	715
	R.AIYTIMR.W	U	2		434.2461	866.4776	866.4684	10.7	0	35	0.0093	1	952
	R.AIYTI->M<-R.W	U	1	Oxidation (M)	442.2424	882.4703	882.4633	7.94	0	(30)	0.035	1	1115
	K.INSIMEPR.N	U	2		480.2595	958.5045	958.4906	14.5	0	52	0.00031	1	1772
	K.INSI->M<-EPR.N	U	1	Oxidation (M)	488.2560	974.4975	974.4855	12.3	0	(39)	0.009	1	1964
	R.AHLIELQR.R	U	2		490.2911	978.5676	978.5610	6.72	0	34	0.0084	1	2009
	R.DSLFQDFK.R	U	1		500.2485	998.4824	998.4709	11.5	0	21	0.26	1	2249
	R.LFEWVVNK.I	U	3		517.7940	1033.5733	1033.5597	13.2	0	41	0.0036	1	2655
	R.DRALLLTDR.Y	U	1		536.8144	1071.6142	1071.6036	9.88	1	8	7.7	1	3078
	K.VAAMGALQGLR.Q	U	2		543.8144	1085.6143	1085.6015	11.8	0	76	1.5e-006	1	3267
	K.VAA->M<-GALQGLR.Q	U	3	Oxidation (M)	551.8114	1101.6082	1101.5965	10.7	0	(66)	1.4e-005	1	3471
	K.RPLTAGTLFK.N	U	2		368.5609	1102.6608	1102.6499	9.92	0	(39)	0.0026	1	3488
	K.RPLTAGTLFK.N	U	4		552.3386	1102.6626	1102.6499	11.5	0	39	0.0022	1	3490
	K.SHQGVMEAMR.I	U	1		382.5149	1144.5228	1144.5117	9.71	0	35	0.011	1	4130
	R.DSLFQDFKR.L	U	2		385.8685	1154.5836	1154.5720	10.0	1	(17)	1	1	4249
	R.DSLFQDFKR.L	U	1		578.3001	1154.5855	1154.5720	11.7	1	38	0.0077	1	4252
	R.VSDCIPLSQR.G	U	3		587.8030	1173.5914	1173.5812	8.69	0	44	0.0023	1	4526
	R.STFTLLWPSH.-	U	3		594.8137	1187.6128	1187.5975	12.8	0	58	0.00012	1	4722
	K.SHTVAEASYAR.D	U	1		397.8664	1190.5774	1190.5680	7.94	0	37	0.012	1	4764
	K.YMDINFDFK.G		2		596.7779	1191.5412	1191.5270	11.9	0	42	0.0022	1	4779
	K.Y->M<-DINFDFK.G		2	Oxidation (M)	604.7752	1207.5357	1207.5220	11.4	0	(23)	0.19	2	5037
	K.NIPPSDMIQIK.A	U	5		628.3477	1254.6808	1254.6642	13.2	0	42	0.0033	1	5765
	R.LIPIIVLLLQK.A	U	1		631.9525	1261.8905	1261.8737	13.3	0	54	4e-006	1	5886
	K.NIPPSD->M<-IQIK.A	U	1	Oxidation (M)	636.3444	1270.6743	1270.6591	12.0	0	(14)	2.6	1	6030
	R.LLYNSVDPTLR.A	U	2		645.8637	1289.7127	1289.6979	11.5	0	59	5.1e-005	1	6326
	R.NFHAFYQLLR.G	U	2		654.8530	1307.6915	1307.6775	10.7	0	(35)	0.016	1	6654
	R.NFHAFYQLLR.G	U	3		436.9050	1307.6932	1307.6775	12.0	0	59	6.5e-005	1	6656
	K.STCVLEAFGNAR.T	U	2		662.8270	1323.6394	1323.6241	11.5	0	53	0.00025	1	6898
	K.LQQLFIQLILK.Q	U	1		678.9405	1355.8664	1355.8540	9.14	0	44	4.8e-005	1	7393
	K.NSMVALVENLASK.E	U	2		688.3748	1374.7350	1374.7177	12.6	0	55	0.00016	1	7706
	R.IFLQTLDTHHR.H	U	1		690.8796	1379.7446	1379.7310	9.87	0	73	2e-006	1	7784
	R.IFLQTLDTHHR.H	U	1		460.9224	1379.7454	1379.7310	10.5	0	(40)	0.0046	1	7785
	K.NS->M<-VALVENLASK.E	U	1	Oxidation (M)	696.3728	1390.7310	1390.7126	13.3	0	(37)	0.011	1	7953
	K.DGFGSVLFSSHVR.K	U	3		704.3624	1406.7102	1406.6943	11.3	0	73	3.2e-006	1	8228
	R.ARLIPIIVLLLQK.A	U	1		497.3503	1489.0292	1489.0119	11.6	1	61	8.5e-007	1	9500
	R.ARLIPIIVLLLQK.A	U	1		745.5219	1489.0293	1489.0119	11.7	1	(31)	0.00088	1	9501
	R.AVPLEAVTGLSVTSGR.D	U	4		778.9456	1555.8767	1555.8570	12.7	0	74	1.8e-006	1	10594
	R.HQVEYLGLLENVR.V		3		523.9569	1568.8489	1568.8311	11.4	0	(37)	0.0099	1	10799
	R.HQVEYLGLLENVR.V		3		785.4321	1568.8496	1568.8311	11.8	0	76	1.2e-006	1	10800
	K.GGLEVADEALVGYVAK.L	U	5		795.9315	1589.8485	1589.8301	11.6	0	87	9.8e-008	1	11117
	R.QLCPTDKT->M<-EFGR.D	U	1	Oxidation (M)	533.5865	1597.7378	1597.7229	9.36	1	21	0.38	1	11235
	R.IIGFSPDEVESIHR.I	U	4		799.9201	1597.8256	1597.8100	9.79	0	100	5.8e-009	1	11247
	R.IIGFSPDEVESIHR.I	U	3		533.6170	1597.8292	1597.8100	12.0	0	(54)	0.0002	1	11251
	R.GSEDQELQGLHLER.N	U	2		805.9003	1609.7861	1609.7696	10.3	0	124	2e-011	1	11428
	R.GSEDQELQGLHLER.N	U	2		537.6035	1609.7887	1609.7696	11.9	0	(53)	0.00029	1	11429
	K.GDPVGGHIHSYLLEK.S	U	1		541.2881	1620.8424	1620.8260	10.1	0	11	5.2	1	11601
	R.SRDTCIVISGESGAGK.T	U	1		818.9094	1635.8043	1635.7886	9.57	1	86	1.6e-007	1	11805
	R.EKDGFGSVLFSSHVR.K	U	1		832.9308	1663.8470	1663.8318	9.13	1	84	2.4e-007	1	12190
	R.EKDGFGSVLFSSHVR.K	U	3		555.6231	1663.8475	1663.8318	9.42	1	(46)	0.0016	1	12191
	R.EKDGFGSVLFSSHVR.K	U	1		416.9696	1663.8495	1663.8318	10.6	1	(19)	0.8	1	12192
	R.AMWPDGQQDITEVTK.R	U	4		859.9143	1717.8139	1717.7981	9.20	0	70	5.6e-006	1	12947
	K.HIMQYIAAVTNPSQR.A	U	5		864.9551	1727.8956	1727.8777	10.4	0	96	1.3e-008	1	13100
	K.HIMQYIAAVTNPSQR.A	U	3		576.9728	1727.8967	1727.8777	11.0	0	(50)	0.00049	1	13102
	R.A->M<-WPDGQQDITEVTK.R	U	3	Oxidation (M)	867.9128	1733.8111	1733.7931	10.4	0	(53)	0.0003	1	13205
	K.HI->M<-QYIAAVTNPSQR.A	U	3	Oxidation (M)	872.9515	1743.8885	1743.8726	9.12	0	(88)	1.2e-007	1	13349
	K.HI->M<-QYIAAVTNPSQR.A	U	1	Oxidation (M)	582.3058	1743.8955	1743.8726	13.1	0	(32)	0.037	1	13354
	R.IGELVGMLAAHCQGEGR.T	U	1		599.9698	1796.8877	1796.8662	12.0	0	(25)	0.21	1	14012
	R.IGELVG->M<-LAAHCQGEGR.T	U	1	Oxidation (M)	907.4473	1812.8801	1812.8611	10.5	0	53	0.00033	1	14279
[truncated: 9,692 more rows]
