# Supplementary material for: The protein segregase VCP/p97 promotes host antifungal defense via regulation of SYK activation
Source: PLoS Pathog. 2024 Oct 29;20(10):e1012674. doi: 10.1371/journal.ppat.1012674 (PMC11548748; doi:10.1371/journal.ppat.1012674)
Supplement: S1 Data — (ZIP) [file ppat.1012674.s011.zip]

Archive with 235 entries (201 files):
- Fig 1A/
- Fig 1A/p-tyr-DC.tif
- Fig 1C/
- Fig 1C/p-Tyr.tif
- Fig 1C/SHP2.tif
- Fig 1C/SYK.tif
- Fig 1C/VCP.tif
- Fig 1D/
- Fig 1D/p-Tyr.tif
- Fig 1D/VCP.tif
- Fig 1E/
- Fig 1E/IP VCP for p-Tyr.tif
- Fig 1E/IP VCP for VCP.tif
- Fig 1E/p-Src.tif
- Fig 1E/p-SYK.tif
- Fig 1E/SYK.tif
- Fig 1F/
- Fig 1F/Actin.tif
- Fig 1F/ERK.tif
- Fig 1F/p-ERK.tif
- Fig 1F/p-p38.tif
- Fig 1F/p-PLCy2.tif
- Fig 1F/p-SYK.tif
- Fig 1F/p38.tif
- Fig 1F/PLCy2.tif
- Fig 1F/SYK.tif
- Fig 1F/VCP.tif
- Fig 2A/
- Fig 2A/p-SYK.tif
- Fig 2A/SYK.tif
- Fig 2A/VCP.tif
- Fig 2B/
- Fig 2B/ERK1.tif
- Fig 2B/GAPDH.tif
- Fig 2B/IKKab.tif
- Fig 2B/IκBα.tif
- Fig 2B/JNK.tif
- Fig 2B/p-ERK.tif
- Fig 2B/p-IKKab.tif
- Fig 2B/p-JNK.tif
- Fig 2B/p-p38.tif
- Fig 2B/p-PKC.tif
- Fig 2B/p-PLCy2.tif
- Fig 2B/p-SYK.tif
- Fig 2B/p38.tif
- Fig 2B/PKC.tif
- Fig 2B/PLCy2.tif
- Fig 2B/SYK.tif
- Fig 2E/
- Fig 2E/Flag.tif
- Fig 2E/HA.tif
- Fig 2E/p-SYK.tif
- Fig 2E/V5.tif
- Fig 3A/
- Fig 3A/IP VCP for Dectin-1.tif
- Fig 3A/IP VCP for VCP.tif
- Fig 3A/IP-VCP for SYK.Tif
- Fig 3A/WCL Dectin-1.tif
- Fig 3A/WCL SYK.tif
- Fig 3A/WCL VCP.tif
- Fig 3B/
- Fig 3B/IP Flag.tif
- Fig 3B/IP HA.tif
- Fig 3B/IP V5.tif
- Fig 3B/WCL Flag.tif
- Fig 3B/WCL HA.tif
- Fig 3B/WCL V5.tif
- Fig 3C/
- Fig 3C/IP Flag.tif
- Fig 3C/IP HA.tif
- Fig 3C/IP V5.tif
- Fig 3C/WCL Flag.tif
- Fig 3C/WCL HA.tif
- Fig 3C/WCL V5.tif
- Fig 3D/
- Fig 3D/IP SYK-for syk.tif
- Fig 3D/IP-SYK-for UFD1.Tif
- Fig 3D/p-SYK.tif
- Fig 3D/SYK.tif
- Fig 3D/UFD1.Tif
- Fig 3E/
- Fig 3E/IP VCP for PTEN.tif
- Fig 3E/IP VCP for SHIP1.tif
- Fig 3E/IP VCP for ub.tif
- Fig 3E/IP VCP for VCP.tif
- Fig 3E/IP-VCP-SHP1.Tif
- Fig 3E/WCL PTEN.tif
- Fig 3E/WCL SHIP1.tif
- Fig 3E/WCL SHP1.Tif
- Fig 3E/WCL ub.tif
- Fig 3E/WCL VCP.tif
- Fig 3F/
- Fig 3F/IP SHP1.tif
- Fig 3F/IP ub.tif
- Fig 3F/WCL SHP1.tif
- Fig 3F/WCL ub-.tif
- Fig 3G/
- Fig 3G/Actin.tif
- Fig 3G/Flag.tif
- Fig 3G/V5.tif
- Fig 3H/
- Fig 3H/GAPDH.tif
- Fig 3H/HA.tif
- Fig 3H/V5.tif
- Fig 3I/
- Fig 3I/IP SYK for SHP1.tif
- Fig 3I/IP SYK for SYK.tif
- Fig 3I/WCL Actin.tif
- Fig 3I/WCL SHP1.tif
- Fig 3I/WCL SYK.tif
- Fig 3I/WCL VCP.tif
- Fig 3J/
- Fig 3J/IP MYC for MYC.tif
- Fig 3J/IP MYC for V5.tif
- Fig 3J/WCL Actin.tif
- Fig 3J/WCL Flag.tif
- Fig 3J/WCL MYC.tif
- Fig 3J/WCL V5.tif
- Fig 4A/
- Fig 4A/ERK.tif
- Fig 4A/GAPDH.tif
- Fig 4A/JNK.tif
- Fig 4A/p-ERK.tif
- Fig 4A/p-JNK.tif
- Fig 4A/p-PKCδ.tif
- Fig 4A/p-PLCy2.tif
- Fig 4A/p-SYK.tif
- Fig 4A/PKCδ.tif
- Fig 4A/PLCy2.tif
- Fig 4A/SYK.tif
- Fig 4A/VCP.tif
- Fig 4B/
- Fig 4B/ERK.tif
- Fig 4B/GAPDH.tif
- Fig 4B/JNK.tif
- Fig 4B/p-ERK.tif
- Fig 4B/p-JNK.tif
- Fig 4B/p-PKCδ.tif
- Fig 4B/p-PLCy2.tif
- Fig 4B/p-SYK.tif
- Fig 4B/PKCδ.tif
- Fig 4B/PLCy2.tif
- Fig 4B/SYK.tif
- Fig 4B/VCP.tif
- S1A Fig/
- S1A Fig/IP p-Tyr for Flag.tif
- S1A Fig/WCL for Actin.tif
- S1A Fig/WCL for Flag.tif
- S1A Fig/WCL for HA.tif
- S1A Fig/WCL for V5.tif
- S1B Fig/
- S1B Fig/IP Flag for Flag.tif
- S1B Fig/IP Flag for p-Tyr.tif
- S1B Fig/WCL Flag.tif
- S1B Fig/WCL HA.tif
- S1B Fig/WCL V5.tif
- S3A Fig/
- S3A Fig/Actin.tif
- S3A Fig/Erk.tif
- S3A Fig/p-Erk.tif
- S3A Fig/p-PLCy2.tif
- S3A Fig/p-SYK.tif
- S3A Fig/PLCy2.tif
- S3A Fig/SYK.tif
- S4A Fig/
- S4A Fig/IP Flag for Flag.tif
- S4A Fig/IP Flag for V5.tif
- S4A Fig/IP V5 for Flag.tif
- S4A Fig/IP V5 for V5.tif
- S4A Fig/WCL Flag-2.tif
- S4A Fig/WCL Flag.tif
- S4A Fig/WCL V5-2.tif
- S4A Fig/WCL V5.tif
- S4B Fig/
- S4B Fig/Flag.tif
- S4B Fig/HA.tif
- S4B Fig/p-SYK.tif
- S4B Fig/V5.tif
- S4C Fig/
- S4C Fig/Actin.tif
- S4C Fig/Flag.tif
- S4C Fig/V5.tif
- S4D Fig/
- S4D Fig/Actin.tif
- S4D Fig/Flag.tif
- S4D Fig/V5.tif
- S5A Fig/
- S5A Fig/IP SHP1 for SHP1.tif
- S5A Fig/IP SHP1 for SYK.Tif
- S5A Fig/WCL Actin.tif
- S5A Fig/WCL SHP1.tif
- S5A Fig/WCL SYK.tif
- S5A Fig/WCL VCP.tif
- S5B Fig/
- S5B Fig/Actin.tif
- S5B Fig/IP V5 for MYC.tif
- S5B Fig/IP V5 for V5.tif
- S5B Fig/WCL Flag.tif
- S5B Fig/WCL MYC.tif
- S5B Fig/WCL V5.tif
- S5C Fig/
- S5C Fig/Actin.tif
- S5C Fig/p-SYK.tif
- S5C Fig/SHP1.tif
- S5C Fig/SYK.tif
- S5C Fig/VCP.tif
- S5D Fig/
- S5D Fig/Actin.tif
- S5D Fig/p-SYK.tif
- S5D Fig/SHP1.tif
- S5D Fig/SYK.tif
- S5D Fig/VCP.tif
- S7A Fig/
- S7A Fig/Actin.tif
- S7A Fig/IP HA for HA.tif
- S7A Fig/IP HA for p-Tyr.tif
- S7A Fig/WCL Flag.tif
- S7A Fig/WCL HA.tif
- S7A Fig/WCL V5.tif
- S7D Fig/
- S7D Fig/Actin.tif
- S7D Fig/Erk.tif
- S7D Fig/Jnk.tif
- S7D Fig/p-Erk.tif
- S7D Fig/p-IκBα.tif
- S7D Fig/p-Jnk.tif
- S7D Fig/VCP.tif
- S7E Fig/
- S7E Fig/Actin.tif
- S7E Fig/Erk.tif
- S7E Fig/Jnk.tif
- S7E Fig/p-Erk.tif
- S7E Fig/p-IκBα.tif
- S7E Fig/p-Jnk.tif
- S7E Fig/VCP.tif
